# Supplementary material for: Crystal structure and Hirshfeld surface analysis of 1-(2-amino-4-methyl-1,3-thia­zol-5-yl)ethan-1-one
Source: Acta Crystallogr E Crystallogr Commun. 2023 Sep 8;79(Pt 10):890–4. doi: 10.1107/S2056989023007181 (PMC10561208; doi:10.1107/S2056989023007181)
Supplement: Supplementary file 1 [file e-79-00890-sup1.cif]

##############################################################################
#                                                                            #
# This CIF contains the data in a paper accepted for publication in          #
# Acta Crystallographica Section E. It conforms to the requirements of       #
# Notes for Authors for Acta Crystallographica Section E, and has been       #
# peer reviewed under the auspices of the IUCr Commission on Journals.       #
#                                                                            #
# Full details of the Crystallographic Information File format               #
# are given in the paper "The Crystallographic Information File (CIF):       #
# a New Standard Archive File for Crystallography" by S. R. Hall, F. H.      #
# Allen and I. D. Brown [Acta Cryst. (1991), A47, 655-685].                  #
#                                                                            #
# The current version of the core CIF dictionary is obtainable from          #
# ftp://ftp.iucr.org/pub/cif_core.dic.                                       #
#                                                                            #
# Software is freely available for graphical display of the structure(s)     #
# in this CIF. For information consult the CIF software page                 #
# http://www.iucr.org/resources/cif/software.                                #
#                                                                            #
# This file may be used for bona fide research purposes within the           #
# scientific community so long as proper attribution is given to the journal # 
# article from which it was obtained.                                        #
#                                                                            #
##############################################################################
data_I
_audit_creation_method     'SHELXL-2018/3'
_journal_date_recd_electronic     2023-08-04
_journal_date_accepted     2023-08-16
_journal_name_full     'Acta Crystallographica, Section E'
_journal_year     2023
_journal_volume     79
_journal_issue     10
_journal_page_first     0
_journal_page_last     0
_journal_paper_category     GO
_journal_paper_doi     10.1107/S2056989023007181
_journal_coeditor_code     VM2288
_publ_contact_author_name     'Ajaya Bhattarai'
_publ_contact_author_address
;
Department of Chemistry,
M.M.A.M.C. (Tribhuvan University) Biratnagar,
Nepal
;
_publ_contact_author_email     'ajaya.bhattarai@mmamc.tu.edu.np'
_publ_contact_author_fax     ?
_publ_contact_author_phone     ?
_publ_section_title
;
Crystal structure and Hirshfeld surface analysis of
1-(2-amino-4-methyl-1,3-thiazol-5-yl)ethan-1-one
;
_publ_section_title_footnote     .
loop_
    _publ_author_name
    _publ_author_address
    'Elnur Z. Huseynov'
;
Department of Chemistry,
Baku State University,
Z. Khalilov str. 23, Az, 1148 Baku,
Azerbaijan
;
    'Akkurt, Mehmet'
;
Department of Physics,
Faculty of Sciences,
Erciyes University,
38039 Kayseri,
Turkey
;
    'Ivan Brito'
;
Departamento de Qu\'imica,
Facultad de Ciencias B\'asicas,
Universidad de Antofagasta,
Avenida Angamos 601,
Casilla 170, Antofagasta 1240000,
Chile
;
    'Ajaya Bhattarai'
;
Department of Chemistry,
M.M.A.M.C. (Tribhuvan University) Biratnagar,
Nepal
;
    'Rovnag M. Rzayev'
;
"Composite Materials" Scientific Research Center,
Azerbaijan State Economic University (UNEC),
H. Aliyev str. 135, Az1063, Baku,
Azerbaijan
;
    'Khammed A. Asadov'
;
Department of Chemistry,
Baku State University,
Z. Khalilov str. 23, Az, 1148 Baku,
Azerbaijan
;
    'Abel M. Maharramov'
;
Department of Chemistry,
Baku State University,
Z. Khalilov str. 23, Az, 1148 Baku,
Azerbaijan
;
_publ_section_synopsis
;
In the crystal, pairs of molecules are linked by N---H...N hydrogen bonds,
forming <i>R</i>^2^~2~(8) ring motifs. Dimers are connected by N---H...O
hydrogen bonds, forming layers parallel to the (102) plane. These layers are
connected by C---H...\p and C\\db O...\p interactions, consolidating the
molecular packing.
;
_chemical_name_systematic
;
1-(2-Amino-4-methyl-1,3-thiazol-5-yl)ethan-1-one
;
_chemical_name_common     ?
_chemical_formula_moiety     'C6 H8 N2 O S'
_chemical_formula_sum     'C6 H8 N2 O S'
_chemical_formula_iupac     'C6 H8 N2 O S'
_chemical_formula_weight     156.20
_chemical_melting_point     ?
_space_group_crystal_system     monoclinic
_space_group_name_H-M_alt     'P 21/c'
_space_group_name_Hall     '-P 2ybc'
loop_
    _space_group_symop_operation_xyz
    'x, y, z'
    '-x, y+1/2, -z+1/2'
    '-x, -y, -z'
    'x, -y-1/2, z-1/2'
_cell_length_a     6.7445(15)
_cell_length_b     13.498(3)
_cell_length_c     8.010(2)
_cell_angle_alpha     90
_cell_angle_beta     94.421(7)
_cell_angle_gamma     90
_cell_volume     727.1(3)
_cell_formula_units_Z     4
_cell_measurement_reflns_used     2051
_cell_measurement_theta_min     2.964
_cell_measurement_theta_max     26.438
_cell_measurement_temperature     296(2)
_exptl_crystal_description     prism
_exptl_crystal_colour     colourless
_exptl_crystal_size_max     0.60
_exptl_crystal_size_mid     0.45
_exptl_crystal_size_min     0.35
_exptl_crystal_density_diffrn     1.427
_exptl_crystal_density_meas     ?
_exptl_crystal_density_method     ?
_exptl_crystal_F_000     328
_exptl_absorpt_coefficient_mu     0.373
_exptl_absorpt_correction_type     multi-scan
_exptl_absorpt_process_details
;
(SADABS; Krause <i>et al.</i>,  2015
;
_exptl_absorpt_correction_T_min     0.6489
_exptl_absorpt_correction_T_max     0.7454
_diffrn_ambient_temperature     296(2)
_diffrn_source     ?
_diffrn_radiation_type     MoK\a
_diffrn_radiation_wavelength     0.71073
_diffrn_measurement_device_type     'Bruker APEXII CCD'
_diffrn_measurement_method     '\f and \w scans'
_diffrn_detector_area_resol_mean     ?
_diffrn_reflns_number     14701
_diffrn_reflns_av_R_equivalents     0.1444
_diffrn_reflns_av_unetI/netI     0.0640
_diffrn_reflns_theta_min     2.964
_diffrn_reflns_theta_max     26.438
_diffrn_reflns_theta_full     25.242
_diffrn_measured_fraction_theta_max     0.997
_diffrn_measured_fraction_theta_full     0.999
_diffrn_reflns_limit_h_min     -8
_diffrn_reflns_limit_h_max     8
_diffrn_reflns_limit_k_min     -16
_diffrn_reflns_limit_k_max     16
_diffrn_reflns_limit_l_min     -10
_diffrn_reflns_limit_l_max     10
_refine_special_details     ?
_reflns_number_total     1492
_reflns_number_gt     940
_reflns_threshold_expression     'I > 2\s(I)'
_refine_ls_structure_factor_coef     Fsqd
_refine_ls_matrix_type     full
_refine_ls_R_factor_all     0.1025
_refine_ls_R_factor_gt     0.0496
_refine_ls_wR_factor_gt     0.1161
_refine_ls_wR_factor_ref     0.1416
_refine_ls_goodness_of_fit_ref     1.041
_refine_ls_restrained_S_all     1.041
_refine_ls_number_reflns     1492
_refine_ls_number_parameters     93
_refine_ls_number_restraints     0
_refine_ls_hydrogen_treatment     constr
_refine_ls_weighting_scheme     calc
_refine_ls_weighting_details
              'w=1/[\s^2^(Fo^2^)+(0.0616P)^2^+0.4474P] where P=(Fo^2^+2Fc^2^)/3'
_atom_sites_solution_hydrogens     geom
_atom_sites_solution_primary     ?
_atom_sites_solution_secondary     ?
_refine_ls_shift/su_max     0.000
_refine_ls_shift/su_mean     0.000
_refine_diff_density_max     0.287
_refine_diff_density_min     -0.275
_refine_ls_extinction_method     none
_refine_ls_extinction_coef     .
loop_
    _atom_type_symbol
    _atom_type_description
    _atom_type_scat_dispersion_real
    _atom_type_scat_dispersion_imag
    _atom_type_scat_source
    'C' 'C' 0.0033 0.0016
                         'International Tables Vol C Tables 4.2.6.8 and 6.1.1.4'
    'H' 'H' 0.0000 0.0000
                         'International Tables Vol C Tables 4.2.6.8 and 6.1.1.4'
    'N' 'N' 0.0061 0.0033
                         'International Tables Vol C Tables 4.2.6.8 and 6.1.1.4'
    'S' 'S' 0.1246 0.1234
                         'International Tables Vol C Tables 4.2.6.8 and 6.1.1.4'
    'O' 'O' 0.0106 0.0060
                         'International Tables Vol C Tables 4.2.6.8 and 6.1.1.4'
_computing_data_collection
;
APEX2 (Bruker, 2016)
;
_computing_cell_refinement
;
SAINT V8.40B (Bruker, 2016)
;
_computing_data_reduction
;
SAINT V8.40B (Bruker, 2016)
;
_computing_structure_solution
;
<i>SHELXT2018/2</i> (Sheldrick, 2015a)
;
_computing_structure_refinement
;
<i>SHELXL2018/3</i> (Sheldrick, 2015b)
;
_computing_molecular_graphics
;
ORTEP-3 for Windows (Farrugia, 2012)
;
_computing_publication_material
;
PLATON (Spek, 2020)
;
loop_
    _atom_site_type_symbol
    _atom_site_label
    _atom_site_fract_x
    _atom_site_fract_y
    _atom_site_fract_z
    _atom_site_U_iso_or_equiv
    _atom_site_adp_type
    _atom_site_calc_flag
    _atom_site_occupancy
    _atom_site_disorder_assembly
    _atom_site_disorder_group
    C C1 0.5920(5) 0.7303(2) 0.4486(4) 0.0354(8) Uani d 1 . .
    C C2 0.7302(5) 0.5848(2) 0.4036(4) 0.0356(8) Uani d 1 . .
    C C3 0.7583(5) 0.7636(2) 0.3769(4) 0.0349(8) Uani d 1 . .
    C C4 0.4274(5) 0.7905(3) 0.5084(5) 0.0446(9) Uani d 1 . .
    H H4A 0.356539 0.822440 0.414759 0.067 Uiso calc 1 . .
    H H4B 0.480953 0.839710 0.585759 0.067 Uiso calc 1 . .
    H H4C 0.338231 0.748209 0.563299 0.067 Uiso calc 1 . .
    C C5 0.8348(5) 0.8605(3) 0.3393(4) 0.0408(9) Uani d 1 . .
    C C6 0.7269(6) 0.9538(3) 0.3790(5) 0.0567(11) Uani d 1 . .
    H H6A 0.718170 0.958584 0.497742 0.085 Uiso calc 1 . .
    H H6B 0.595477 0.952624 0.323674 0.085 Uiso calc 1 . .
    H H6C 0.798079 1.010036 0.340806 0.085 Uiso calc 1 . .
    N N1 0.5761(4) 0.62959(19) 0.4631(4) 0.0359(7) Uani d 1 . .
    N N2 0.7505(4) 0.4865(2) 0.4051(4) 0.0498(9) Uani d 1 . .
    H H1A 0.661573 0.449933 0.445684 0.060 Uiso calc 1 . .
    H H1B 0.852593 0.459698 0.365376 0.060 Uiso calc 1 . .
    S S1 0.90402(13) 0.66254(6) 0.32437(12) 0.0412(3) Uani d 1 . .
    O O1 0.9925(4) 0.8657(2) 0.2713(4) 0.0571(8) Uani d 1 . .
loop_
    _atom_site_aniso_label
    _atom_site_aniso_U_11
    _atom_site_aniso_U_22
    _atom_site_aniso_U_33
    _atom_site_aniso_U_12
    _atom_site_aniso_U_13
    _atom_site_aniso_U_23
    C1 0.0349(18) 0.0323(17) 0.039(2) 0.0005(15) 0.0045(15) -0.0011(15)
    C2 0.0348(18) 0.0287(16) 0.044(2) 0.0034(14) 0.0063(15) 0.0031(15)
    C3 0.0343(18) 0.0308(17) 0.040(2) -0.0023(14) 0.0035(15) 0.0009(15)
    C4 0.042(2) 0.0320(18) 0.061(2) 0.0032(16) 0.0105(18) -0.0005(17)
    C5 0.0410(19) 0.0351(19) 0.046(2) -0.0044(15) 0.0016(17) 0.0066(15)
    C6 0.066(3) 0.0313(19) 0.075(3) 0.0012(19) 0.015(2) 0.0054(19)
    N1 0.0318(14) 0.0294(14) 0.0476(18) -0.0007(11) 0.0093(13) 0.0001(13)
    N2 0.0450(18) 0.0295(16) 0.078(2) 0.0006(13) 0.0263(17) 0.0004(15)
    S1 0.0371(5) 0.0341(5) 0.0547(6) 0.0002(4) 0.0172(4) 0.0035(4)
    O1 0.0474(16) 0.0460(16) 0.080(2) -0.0083(12) 0.0182(15) 0.0148(14)
_geom_special_details
;
 All esds (except the esd in the dihedral angle between two l.s. planes)
 are estimated using the full covariance matrix.  The cell esds are taken
 into account individually in the estimation of esds in distances, angles
 and torsion angles; correlations between esds in cell parameters are only
 used when they are defined by crystal symmetry.  An approximate (isotropic)
 treatment of cell esds is used for estimating esds involving l.s. planes.
;
loop_
    _geom_bond_atom_site_label_1
    _geom_bond_atom_site_label_2
    _geom_bond_site_symmetry_2
    _geom_bond_distance
    _geom_bond_publ_flag
    C1 N1 . 1.370(4) ?
    C1 C3 . 1.375(4) ?
    C1 C4 . 1.484(5) ?
    C2 N1 . 1.322(4) ?
    C2 N2 . 1.334(4) ?
    C2 S1 . 1.730(3) ?
    C3 C5 . 1.446(5) ?
    C3 S1 . 1.752(3) ?
    C4 H4A . 0.9600 ?
    C4 H4B . 0.9600 ?
    C4 H4C . 0.9600 ?
    C5 O1 . 1.234(4) ?
    C5 C6 . 1.501(5) ?
    C6 H6A . 0.9600 ?
    C6 H6B . 0.9600 ?
    C6 H6C . 0.9600 ?
    N2 H1A . 0.8600 ?
    N2 H1B . 0.8600 ?
loop_
    _geom_angle_atom_site_label_1
    _geom_angle_atom_site_label_2
    _geom_angle_atom_site_label_3
    _geom_angle_site_symmetry_1
    _geom_angle_site_symmetry_3
    _geom_angle
    _geom_angle_publ_flag
    N1 C1 C3 . . 115.6(3) ?
    N1 C1 C4 . . 116.8(3) ?
    C3 C1 C4 . . 127.6(3) ?
    N1 C2 N2 . . 122.3(3) ?
    N1 C2 S1 . . 115.4(2) ?
    N2 C2 S1 . . 122.3(2) ?
    C1 C3 C5 . . 134.3(3) ?
    C1 C3 S1 . . 109.7(2) ?
    C5 C3 S1 . . 116.0(2) ?
    C1 C4 H4A . . 109.5 ?
    C1 C4 H4B . . 109.5 ?
    H4A C4 H4B . . 109.5 ?
    C1 C4 H4C . . 109.5 ?
    H4A C4 H4C . . 109.5 ?
    H4B C4 H4C . . 109.5 ?
    O1 C5 C3 . . 118.5(3) ?
    O1 C5 C6 . . 119.6(3) ?
    C3 C5 C6 . . 121.9(3) ?
    C5 C6 H6A . . 109.5 ?
    C5 C6 H6B . . 109.5 ?
    H6A C6 H6B . . 109.5 ?
    C5 C6 H6C . . 109.5 ?
    H6A C6 H6C . . 109.5 ?
    H6B C6 H6C . . 109.5 ?
    C2 N1 C1 . . 110.7(3) ?
    C2 N2 H1A . . 120.0 ?
    C2 N2 H1B . . 120.0 ?
    H1A N2 H1B . . 120.0 ?
    C2 S1 C3 . . 88.60(15) ?
loop_
    _geom_torsion_atom_site_label_1
    _geom_torsion_atom_site_label_2
    _geom_torsion_atom_site_label_3
    _geom_torsion_atom_site_label_4
    _geom_torsion_site_symmetry_1
    _geom_torsion_site_symmetry_2
    _geom_torsion_site_symmetry_3
    _geom_torsion_site_symmetry_4
    _geom_torsion
    _geom_torsion_publ_flag
    N1 C1 C3 C5 . . . . -179.3(4) ?
    C4 C1 C3 C5 . . . . 2.0(7) ?
    N1 C1 C3 S1 . . . . 0.0(4) ?
    C4 C1 C3 S1 . . . . -178.7(3) ?
    C1 C3 C5 O1 . . . . -179.5(4) ?
    S1 C3 C5 O1 . . . . 1.3(5) ?
    C1 C3 C5 C6 . . . . -0.1(7) ?
    S1 C3 C5 C6 . . . . -179.4(3) ?
    N2 C2 N1 C1 . . . . 179.3(3) ?
    S1 C2 N1 C1 . . . . -0.5(4) ?
    C3 C1 N1 C2 . . . . 0.3(5) ?
    C4 C1 N1 C2 . . . . 179.2(3) ?
    N1 C2 S1 C3 . . . . 0.4(3) ?
    N2 C2 S1 C3 . . . . -179.4(3) ?
    C1 C3 S1 C2 . . . . -0.2(3) ?
    C5 C3 S1 C2 . . . . 179.2(3) ?
loop_
    _geom_hbond_atom_site_label_D
    _geom_hbond_atom_site_label_H
    _geom_hbond_atom_site_label_A
    _geom_hbond_site_symmetry_A
    _geom_hbond_distance_DH
    _geom_hbond_distance_HA
    _geom_hbond_distance_DA
    _geom_hbond_angle_DHA
    _geom_hbond_publ_flag
    N2 H1A N1 3_666 0.86 2.11 2.963(4) 175 yes
    N2 H1B O1 2_745 0.86 2.02 2.835(4) 158 yes
    C4 H4B Cg1 4_565 0.96 2.89 3.603(4) 132 yes
_shelx_space_group_comment
;
The symmetry employed for this shelxl refinement is uniquely defined
by the following loop, which should always be used as a source of
symmetry information in preference to the above space-group names.
They are only intended as comments.
;
_shelx_estimated_absorpt_T_min     ?
_shelx_estimated_absorpt_T_max     ?
_shelx_hkl_file
;
  -2   0   0   23.70    2.50
  -2   0   0   22.60    2.30
  -2   0   0   19.00    2.30
   2   0   0   20.40    5.50
   2   0   0   26.50    2.60
   2   0   0   23.00    2.40
  -3   0   0    0.60    2.30
  -3   0   0    2.90    2.50
  -3   0   0    0.60    1.80
  -3   0   0    0.20    1.60
   3   0   0    3.80    2.40
   3   0   0    5.70    2.40
   3   0   0    3.00    6.30
  -4   0   0    5.30    2.80
  -4   0   0    3.90    1.70
  -4   0   0    8.20    3.10
   4   0   0    6.60    3.00
   4   0   0    1.60    6.60
   4   0   0    3.50    2.70
  -5   0   0   -0.30    3.10
  -5   0   0    3.60    3.70
  -5   0   0   -3.30    1.50
   5   0   0   -1.70    3.70
   5   0   0    2.80    3.40
   5   0   0    1.00    9.10
  -6   0   0  248.58   14.30
   6   0   0  229.98   14.00
   6   0   0  212.38   14.00
   6   0   0  233.98   23.00
  -7   0   0   25.10    5.60
  -7   0   0   27.90    5.70
   7   0   0   19.60    5.20
   7   0   0   23.20    5.60
   7   0   0   22.70   12.90
  -8   0   0    4.40    5.80
   8   0   0   39.90   32.90
   8   0   0    8.00    6.30
   8   0  -1    8.70   19.50
   8   0  -1    5.10    5.40
  -8   0   1   -6.00    4.10
   7   0  -1    6.10   11.60
   7   0  -1    3.90    4.40
  -7   0   1   -5.60    4.70
  -7   0   1    7.80    3.70
   6   0  -1   -3.20   10.70
   6   0  -1   -4.00    3.80
   6   0  -1    3.20    3.70
  -6   0   1   -0.60    3.60
  -6   0   1    0.60    3.90
   5   0  -1    5.40    3.10
   5   0  -1    1.00    8.80
   5   0  -1    0.50    3.10
  -5   0   1   -1.90    3.00
  -5   0   1   -2.90    2.50
   4   0  -1    3.00    2.50
   4   0  -1   -1.20    2.30
   4   0  -1   -3.10    7.00
  -4   0   1    0.10    1.00
  -4   0   1   -4.20    3.10
   3   0  -1   -2.00    6.10
   3   0  -1    0.70    2.00
   3   0  -1    0.40    2.10
  -3   0   1    2.00    2.90
  -3   0   1   -0.30    0.50
  -3   0   1   -2.00    6.20
  -3   0   1    1.70    1.90
   2   0  -1    4.00    4.70
   2   0  -1   -0.40    1.60
   2   0  -1    2.50    1.60
  -2   0   1    0.80    2.60
  -2   0   1    2.00    1.60
  -2   0   1   -7.40    4.20
   1   0  -1    1.10    1.10
   1   0  -1    0.60    1.10
   1   0  -1    4.90    3.70
   1   0  -1   -0.10    2.60
  -1   0   1    0.50    2.80
  -1   0   1    2.50    2.20
  -1   0   1    1.00    1.20
   0   0  -1   -0.20    0.90
  -1   0  -1    0.60    1.80
  -1   0  -1    0.40    1.70
  -1   0  -1    1.50    2.00
  -1   0  -1    1.20    1.50
   1   0   1   -2.80    1.70
   1   0   1    1.20    1.70
   1   0   1    0.00    1.40
  -2   0  -1   -2.10    2.50
  -2   0  -1    0.50    2.30
  -2   0  -1   -0.50    2.10
   2   0   1   -0.50    2.10
  -3   0  -1    2.50    2.60
  -3   0  -1   -1.00    2.70
  -3   0  -1    2.60    2.60
   3   0   1   -0.10    2.70
  -4   0  -1    0.30    2.90
  -4   0  -1   -0.60    3.30
  -4   0  -1   -2.60    2.80
   4   0   1   -4.50    2.80
   4   0   1   -0.50    3.10
   4   0   1   -8.40    7.70
  -5   0  -1   -1.70    3.10
  -5   0  -1    1.70    4.10
  -5   0  -1    0.20    3.30
   5   0   1    0.40    3.90
   5   0   1   -5.10    3.50
   5   0   1   -1.60    8.50
  -6   0  -1   -3.90    4.70
  -6   0  -1   -8.30    3.20
   6   0   1   -2.80    4.30
   6   0   1    2.40    9.80
   6   0   1   -7.10    4.50
  -7   0  -1    9.30    6.00
  -7   0  -1   -5.30    4.20
  -7   0  -1   10.10    5.50
   7   0   1    2.20    5.10
   7   0   1    5.30    5.40
   7   0   1    4.50   11.70
  -8   0  -1   -8.90    5.90
   8   0   1    5.60    6.30
   8   0   1   -1.70    6.60
   8   0   1   14.30   18.40
   8   0  -2    4.30   16.80
   8   0  -2   18.80    6.00
  -8   0   2   12.50    5.20
   7   0  -2   17.30    5.10
   7   0  -2   24.30   12.30
   7   0  -2   20.30    4.80
  -7   0   2   25.80    6.60
  -7   0   2   18.50    5.60
   6   0  -2  108.19   18.10
   6   0  -2   97.79    8.00
   6   0  -2   89.19    7.80
  -6   0   2   84.89    7.70
  -6   0   2  104.99   11.30
   5   0  -2  315.17   23.80
   5   0  -2  315.97   16.80
   5   0  -2  304.07   16.80
   4   0  -2   13.50    7.80
   4   0  -2    7.90    2.70
   4   0  -2    8.40    2.70
  -4   0   2    6.40    8.70
  -4   0   2   10.70    2.60
  -4   0   2   10.80    4.60
   3   0  -2    3.10    2.10
   3   0  -2    6.60    2.20
   3   0  -2    3.80    1.40
  -3   0   2    6.20    4.00
  -3   0   2    8.00    2.00
   2   0  -2    3.20    1.80
   2   0  -2   12.50    4.90
   2   0  -2    4.50    2.00
  -2   0   2    6.20    3.60
  -2   0   2   17.10    5.50
  -2   0   2    8.70    1.80
   1   0  -2  112.99    7.50
   1   0  -2  104.09    6.10
   1   0  -2  110.09    6.20
   1   0  -2  106.29    8.50
  -1   0   2  111.19    6.10
  -1   0   2  102.29    7.50
  -1   0   2   98.59    8.60
   0   0  -2   29.30    3.10
   0   0  -2   48.00    5.50
   0   0  -2   38.00    3.70
   0   0   2   31.40    4.50
   0   0   2   33.30    3.60
   0   0   2   38.60    3.40
  -1   0  -2 9445.05  488.65
   1   0   2 9999.00  488.05
  -2   0  -2  291.07   14.70
  -2   0  -2  288.07   14.70
   2   0   2  246.08   14.50
   2   0   2  268.77   14.80
  -3   0  -2    5.50    3.40
  -3   0  -2    5.00    3.40
  -3   0  -2    8.30    3.10
   3   0   2    6.00    3.20
  -4   0  -2    1.50    3.30
  -4   0  -2    6.10    3.90
  -4   0  -2   -2.10    3.50
   4   0   2   -3.00    8.70
   4   0   2   -2.70    3.10
  -5   0  -2    5.80    3.80
  -5   0  -2   -0.90    5.40
  -5   0  -2   -3.10    4.10
   5   0   2    3.40    4.00
   5   0   2   -0.10    4.30
  -6   0  -2   -1.70    4.60
  -6   0  -2   -1.70    5.00
  -6   0  -2   -1.10    5.60
   6   0   2    2.60    4.80
   6   0   2  -18.30   10.60
   6   0   2   -0.30    5.00
  -7   0  -2  117.09    8.90
  -7   0  -2   99.99    9.80
  -7   0  -2  134.09   11.90
   7   0   2   82.19    9.70
   7   0   2  142.69   21.80
   7   0   2  112.59   11.00
  -8   0  -2    5.70    4.30
  -8   0  -2   -5.70    6.70
   8   0   2   -3.60    6.20
   8   0   2    6.50    6.60
   8   0   2    3.80   20.20
   8   0  -3   -3.60    5.20
   8   0  -3   -1.30   13.20
   8   0  -3   -6.80    5.00
  -8   0   3   -6.00    5.90
   7   0  -3    2.90    4.50
   7   0  -3    4.30    4.20
   7   0  -3    0.20   12.00
  -7   0   3   -3.50    4.40
  -7   0   3   10.30    6.80
  -7   0   3   -3.70    4.00
   6   0  -3    0.30    3.60
   6   0  -3    4.00   10.20
   6   0  -3    0.30    3.70
  -6   0   3   -1.70    3.80
  -6   0   3    5.70    6.30
   5   0  -3    0.40    3.20
   5   0  -3   -2.20    3.00
   5   0  -3    8.60    9.10
  -5   0   3   -2.10    5.80
  -5   0   3   -1.30    3.10
  -5   0   3    2.50    2.80
   4   0  -3   -0.90    1.70
   4   0  -3    2.50    2.50
   4   0  -3    0.50    2.50
   4   0  -3   -0.40    7.20
  -4   0   3   -8.10    4.90
  -4   0   3   -1.10    2.30
  -4   0   3    1.70    2.50
  -4   0   3   -6.90    8.10
   3   0  -3   -1.90    2.20
   3   0  -3    0.00    6.30
   3   0  -3    1.30    2.20
   3   0  -3   -0.80    2.20
  -3   0   3    0.90    2.30
  -3   0   3    0.80    4.50
  -3   0   3    1.60    2.10
  -3   0   3  -10.80    7.00
   2   0  -3   -1.70    2.00
   2   0  -3    6.00    6.20
   2   0  -3    0.90    2.10
   2   0  -3    2.60    2.80
  -2   0   3    1.60    5.10
  -2   0   3   -8.80    5.20
  -2   0   3   -2.20    1.90
   1   0  -3   -2.70    2.00
   1   0  -3    1.20    3.90
   1   0  -3    1.80    4.60
   1   0  -3   -1.60    2.00
  -1   0   3    8.00    4.30
  -1   0   3    1.20    2.00
  -1   0   3    1.00    1.90
  -1   0   3    2.20    4.60
   0   0  -3   -2.40    4.50
   0   0  -3    3.50    3.00
   0   0  -3   -0.90    2.20
   0   0  -3    3.30    3.60
   0   0   3    3.80    4.00
   0   0   3   -2.00    2.00
   0   0   3   -4.30    4.40
   0   0   3   -0.50    2.60
  -1   0  -3    3.60    2.70
  -1   0  -3    8.30    5.70
  -1   0  -3    7.10    3.80
  -1   0  -3    8.40    3.70
   1   0   3    6.30    3.10
   1   0   3   -0.10    2.40
   1   0   3   -1.20    3.80
  -2   0  -3   -1.70    3.40
  -2   0  -3    5.10    3.70
  -2   0  -3    1.50    3.00
   2   0   3   -3.20    2.60
   2   0   3    3.60    3.40
   2   0   3    1.00    3.50
  -3   0  -3   -0.90    3.90
  -3   0  -3   -3.40    3.50
  -3   0  -3    0.80    3.30
   3   0   3   -5.50    2.90
   3   0   3    2.40    3.60
  -4   0  -3    1.20    4.40
  -4   0  -3   -0.90    4.10
  -4   0  -3   -2.30    4.30
   4   0   3    0.20    3.70
  -5   0  -3    4.30    4.10
  -5   0  -3   -1.00    5.00
  -5   0  -3   -0.20    5.00
   5   0   3    2.40    5.10
   5   0   3    3.30    4.60
  -6   0  -3    3.40    5.90
  -6   0  -3    2.20    5.90
  -6   0  -3   -3.30    4.60
   6   0   3    2.00    5.10
   6   0   3  -10.60   12.20
   6   0   3   -2.20    5.70
  -7   0  -3    2.60    6.70
  -7   0  -3   -4.80    6.30
   7   0   3    9.50    8.50
   7   0   3   -4.90    6.30
   7   0   3   -3.90   12.70
   7   0  -4   20.40   13.30
   7   0  -4   17.70    4.60
   7   0  -4   20.50    5.10
  -7   0   4   34.70    8.80
  -7   0   4   26.30    5.00
   6   0  -4   48.70    5.50
   6   0  -4   44.60    5.50
   6   0  -4   42.90   12.80
  -6   0   4   64.89    7.70
  -6   0   4   67.99    9.70
   5   0  -4  207.88   11.80
   5   0  -4  204.28   11.80
   5   0  -4  181.78   11.10
   5   0  -4  192.58   20.20
  -5   0   4  211.88   11.70
  -5   0   4  207.08   15.10
  -5   0   4  188.98   11.40
   4   0  -4  182.28   10.70
   4   0  -4  169.88   10.70
   4   0  -4  185.88   10.70
   4   0  -4  206.98   18.50
  -4   0   4  201.48   10.80
  -4   0   4  159.58   28.50
  -4   0   4  180.28   14.00
  -4   0   4  182.38   10.50
   3   0  -4   27.20    3.40
   3   0  -4   28.30    7.90
   3   0  -4   24.50    3.40
   3   0  -4   28.30    4.00
  -3   0   4   20.90    6.30
  -3   0   4   32.00    9.10
  -3   0   4   27.40    4.10
  -3   0   4   27.80    3.30
   2   0  -4    6.50    3.60
   2   0  -4    1.00    2.30
   2   0  -4    0.40    6.00
   2   0  -4   -0.90    2.50
  -2   0   4   -0.90    2.20
  -2   0   4   -1.50    6.40
  -2   0   4    8.00    5.20
   1   0  -4   39.20    4.00
   1   0  -4   40.10    6.30
   1   0  -4   40.10    3.90
  -1   0   4   41.70    6.40
  -1   0   4   37.80    3.70
  -1   0   4   36.50    4.10
   0   0  -4   87.59    6.70
   0   0  -4   78.69    8.70
   0   0  -4   87.99    6.60
   0   0  -4  103.89    8.30
   0   0   4   83.89    8.90
   0   0   4   87.29    7.10
   0   0   4   85.29    6.20
  -1   0  -4   70.89    6.10
  -1   0  -4   55.19    5.60
  -1   0  -4   75.99    8.10
   1   0   4   70.09    7.00
   1   0   4   64.69    6.00
   1   0   4   47.50    7.20
  -2   0  -4 1516.45   80.69
  -2   0  -4 1653.83   80.19
  -2   0  -4 1701.53   80.19
   2   0   4 1552.14   79.99
   2   0   4 1607.24   80.89
   2   0   4 1639.74   80.19
  -3   0  -4  122.79    9.00
  -3   0  -4  125.99    9.60
  -3   0  -4  135.89   10.40
   3   0   4  106.99    9.20
   3   0   4  130.69    9.70
   3   0   4  124.29    9.00
  -4   0  -4   16.30    6.90
  -4   0  -4   18.40    4.70
  -4   0  -4   15.00    5.30
   4   0   4    7.00    4.10
  -5   0  -4   -5.70    5.30
  -5   0  -4   -7.20    5.70
  -5   0  -4    4.80    4.70
   5   0   4    4.20    4.80
  -6   0  -4   -7.70    6.30
  -6   0  -4   -4.20    6.20
  -6   0  -4   -4.50    5.20
   6   0   4   -5.90    6.40
   6   0   4    2.30    5.50
   6   0   4   11.00   13.00
  -7   0  -4  -10.50    7.30
  -7   0  -4   -8.10    7.10
   7   0   4    4.80    7.30
   7   0   4    8.00    6.50
   7   0   4   30.40   14.50
   7   0  -5  -21.60   13.10
   7   0  -5    1.90    4.10
   7   0  -5   -3.40    4.60
  -7   0   5   18.80   14.50
  -7   0   5    3.60    4.30
   6   0  -5   -6.10    4.00
   6   0  -5  -16.90   11.60
   6   0  -5    3.30    4.00
  -6   0   5   -1.10    4.00
  -6   0   5   -1.30    7.70
   5   0  -5   -4.20    3.50
   5   0  -5    1.00    3.20
   5   0  -5    0.20    3.60
  -5   0   5    5.40    4.20
  -5   0   5    2.30    7.50
  -5   0   5   -2.30    2.90
   4   0  -5    8.90    3.60
   4   0  -5   19.80    9.70
   4   0  -5    3.80    3.40
   4   0  -5    6.00    3.90
  -4   0   5   -2.80    3.40
  -4   0   5    5.60    7.10
  -4   0   5    1.20    2.80
  -4   0   5   16.50   11.30
   3   0  -5    2.30    3.10
   3   0  -5   -2.00    3.80
   3   0  -5   -4.60    7.60
   3   0  -5   -1.00    2.90
  -3   0   5   -4.70    7.30
  -3   0   5   -3.30    6.30
  -3   0   5    0.80    2.70
   2   0  -5   -2.40    2.90
   2   0  -5   -2.00    2.70
   2   0  -5   -8.90    6.50
   2   0  -5    1.60    4.20
  -2   0   5   -2.80    2.50
  -2   0   5   -5.10    5.80
  -2   0   5   -4.40    2.00
  -2   0   5  -10.90    6.90
   1   0  -5   -1.50    4.30
   1   0  -5   -2.60    5.40
   1   0  -5   -5.10    2.90
   1   0  -5   -2.40    5.40
  -1   0   5   -2.10    3.30
  -1   0   5   -4.20    5.60
  -1   0   5   -1.50    2.40
  -1   0   5    6.00    6.90
   0   0  -5   -3.40    3.30
   0   0  -5    4.30    4.60
   0   0  -5   -2.70    3.10
   0   0   5   -4.80    2.50
   0   0   5   -5.00    3.70
   0   0   5   -0.40    5.40
   0   0   5    2.40    7.10
  -1   0  -5    1.80    4.60
  -1   0  -5   -2.00    3.70
  -1   0  -5   -0.50    3.20
   1   0   5   -1.20    5.50
   1   0   5    2.30    7.80
   1   0   5    3.30    3.20
   1   0   5   -4.60    6.00
  -2   0  -5   13.60    5.40
  -2   0  -5    1.00    3.60
  -2   0  -5    1.80    4.20
   2   0   5    9.80    3.70
   2   0   5   13.80    4.90
   2   0   5   -1.50    5.50
  -3   0  -5    4.00    5.30
  -3   0  -5   -0.80    4.50
  -3   0  -5   -6.50    4.40
   3   0   5   -2.00    5.40
   3   0   5   -1.70    4.80
  -4   0  -5    0.20    5.20
  -4   0  -5    4.70    4.50
  -4   0  -5   -3.20    5.90
   4   0   5   -0.90    5.30
   4   0   5   -1.80    4.30
  -5   0  -5   -4.80    5.80
  -5   0  -5   -1.80    5.00
  -5   0  -5   -7.80    6.70
   5   0   5   -0.80    5.10
  -6   0  -5   -5.80    6.90
  -6   0  -5    3.90    4.90
   6   0   5  -22.00   13.10
   6   0   5    4.10    6.00
   6   0   5   -1.90    6.90
   7   0  -6   12.00    5.20
   7   0  -6    9.20    7.40
  -7   0   6   20.10    5.00
  -7   0   6   17.90   10.10
   6   0  -6    8.70    3.50
   6   0  -6   18.70    4.70
   6   0  -6   15.80    4.80
   6   0  -6    8.30   13.70
  -6   0   6   20.20    4.70
  -6   0   6    9.60    4.00
  -6   0   6   41.10   17.00
  -6   0   6   25.20    9.80
   5   0  -6   50.49    5.50
   5   0  -6   48.20    5.60
   5   0  -6   22.40   12.50
   5   0  -6   41.60    5.60
  -5   0   6   38.90   11.90
   4   0  -6  214.68   11.80
   4   0  -6  157.88   19.10
   4   0  -6  177.88   11.30
   4   0  -6  174.88   12.50
  -4   0   6  191.18   11.60
  -4   0   6  189.28   16.00
  -4   0   6  172.78   11.00
  -4   0   6  160.08   21.10
   3   0  -6   50.49    5.10
   3   0  -6   35.00   10.90
   3   0  -6   39.50    6.10
   3   0  -6   38.20    4.90
  -3   0   6   33.80    8.80
  -3   0   6   37.40    4.40
  -3   0   6   22.20   14.00
   2   0  -6   10.60    3.90
   2   0  -6    5.20    7.80
   2   0  -6   12.50    3.70
  -2   0   6   -0.50    7.30
  -2   0   6   -0.90    8.90
  -2   0   6   12.80    3.40
  -2   0   6   17.90    4.40
   1   0  -6   11.20    5.50
   1   0  -6    6.90    3.90
   1   0  -6    6.90    3.60
  -1   0   6    9.20    3.20
  -1   0   6   20.90    9.10
  -1   0   6   17.20    4.70
  -1   0   6   19.00    7.70
   0   0  -6   28.00    4.70
   0   0  -6   43.30    6.60
   0   0  -6   36.00    5.10
   0   0   6   26.70    4.20
   0   0   6   36.20    5.60
   0   0   6   41.80    8.30
  -1   0  -6   36.80    5.30
  -1   0  -6   58.99    6.60
  -1   0  -6   53.39    7.40
   1   0   6   39.20    5.20
   1   0   6   57.29    6.70
   1   0   6   60.99    8.80
   1   0   6   63.49   10.80
  -2   0  -6   45.70    7.50
  -2   0  -6   31.80    5.30
  -2   0  -6   44.20    6.40
   2   0   6   36.20    8.20
   2   0   6   50.79    6.90
   2   0   6   39.40    5.30
  -3   0  -6  275.37   16.50
  -3   0  -6  243.78   15.80
  -3   0  -6  243.58   17.90
   3   0   6  271.17   16.60
   3   0   6  252.37   17.40
   3   0   6  245.98   15.70
  -4   0  -6   14.80    5.50
  -4   0  -6   38.80    6.80
   4   0   6   28.10    6.80
   4   0   6   28.00    5.80
  -5   0  -6    1.00   12.60
  -5   0  -6    3.50    6.90
   5   0   6   13.60    6.10
  -6   0  -6  -25.90    8.90
  -6   0  -6   -3.20    7.30
   6   0   6   12.40   15.10
   6   0   6   16.90    8.40
   6   0   6    1.30    7.80
   6   0  -7    0.80    4.60
  -6   0   7   -0.30    4.90
   5   0  -7  -21.20   11.00
   5   0  -7   -4.50    4.40
   5   0  -7   -5.50    8.40
   5   0  -7   -2.80    4.20
  -5   0   7    5.90    9.10
  -5   0   7  -10.20    3.50
  -5   0   7    7.30    5.20
   4   0  -7  -12.90   17.80
   4   0  -7   -4.40    4.40
   4   0  -7    2.20    4.20
   4   0  -7   -8.30    5.50
  -4   0   7   -1.40    8.50
  -4   0   7   -6.50   13.70
  -4   0   7   -0.60    4.50
   3   0  -7    3.20    5.80
   3   0  -7    2.40    4.00
   3   0  -7   -0.80    9.10
   3   0  -7    0.30    4.20
  -3   0   7    5.10    8.70
  -3   0   7   -1.50    4.10
   2   0  -7   -0.90    4.10
   2   0  -7   -5.30    3.80
   2   0  -7    5.80    7.60
   2   0  -7   -7.40    5.60
  -2   0   7   -4.10    2.80
  -2   0   7   -6.50    4.70
  -2   0   7  -15.80   10.40
   1   0  -7    4.70    6.30
   1   0  -7   -3.50    3.80
   1   0  -7   -2.50    4.60
  -1   0   7    6.10   10.90
  -1   0   7   -5.60    7.60
  -1   0   7   -2.60    5.00
   0   0  -7   -0.30    7.80
  -1   0  -7   -2.50    4.30
  -1   0  -7  -11.10    7.60
   1   0   7    5.50    6.00
   1   0   7   18.00   10.70
   1   0   7   -7.20    7.70
   1   0   7   -4.20    3.60
  -2   0  -7   -4.20    5.50
   2   0   7    6.00    4.60
   2   0   7    4.90    6.60
   2   0   7    6.50    8.30
  -3   0  -7   -5.60    8.50
  -3   0  -7    1.80    5.90
  -3   0  -7    7.60    5.30
   3   0   7    6.10    8.10
   3   0   7    4.40    4.90
   3   0   7    9.10    6.70
  -4   0  -7    3.30    6.50
  -4   0  -7   -0.30    5.40
  -4   0  -7   -8.10    7.60
   4   0   7    8.60    7.20
   4   0   7    0.20    5.60
  -5   0  -7   -2.60    7.60
  -5   0  -7    6.20    5.40
   5   0   7    7.30    6.40
   5   0  -8    9.00    7.40
   5   0  -8   -1.90    6.20
   5   0  -8   -4.50    5.40
  -5   0   8   35.70   17.70
  -5   0   8   14.80   10.90
  -5   0   8   12.40    5.60
   4   0  -8    7.80    6.80
   4   0  -8   22.20   11.60
   4   0  -8   27.10    6.10
   4   0  -8   21.40    5.40
  -4   0   8   18.30    4.40
  -4   0   8   22.90   10.30
  -4   0   8   23.10    6.00
   3   0  -8  109.79    9.20
   3   0  -8   68.99    9.10
  -3   0   8   97.09   18.00
  -3   0   8   90.19    8.60
  -3   0   8   93.29   14.00
   2   0  -8   -9.40    6.50
   2   0  -8    9.00    5.00
   2   0  -8    5.20    4.50
  -2   0   8    0.50    5.10
  -2   0   8  -17.10   12.60
  -2   0   8    3.60    5.80
  -2   0   8   -4.10    9.10
   1   0  -8   -5.20    4.30
   1   0  -8   -9.90    6.50
   1   0  -8   -4.30    4.90
  -1   0   8    8.50    9.70
  -1   0   8    0.70    6.10
   0   0  -8    6.40    4.80
   0   0  -8    3.50    5.60
   0   0  -8   -4.70    7.90
   0   0   8    8.50    8.80
   0   0   8   -7.10    8.80
   0   0   8   -5.30    6.40
  -1   0  -8   15.40    5.70
  -1   0  -8   12.70    6.50
   1   0   8   17.70    9.50
   1   0   8   15.10    7.10
  -2   0  -8   19.90    6.90
  -2   0  -8    4.70    7.60
  -2   0  -8    5.50    5.60
   2   0   8   37.60   16.70
   2   0   8   13.10    7.40
   2   0   8   13.70    5.10
  -3   0  -8   10.20    7.00
  -3   0  -8   15.40    6.00
   3   0   8   38.90   12.70
   3   0   8   25.40    8.90
   3   0   8   24.10    5.90
   3   0   8   40.10   10.50
  -4   0  -8   26.60    6.70
  -4   0  -8   25.60    8.00
   4   0  -9  -18.90    8.20
   4   0  -9    5.60    6.50
   4   0  -9    1.60    5.40
  -4   0   9    0.60    6.90
   3   0  -9    0.80    5.10
   3   0  -9   -0.60    7.20
  -3   0   9   16.60   10.80
  -3   0   9   24.00   15.90
   2   0  -9   -1.20    5.60
   2   0  -9  -18.30    7.20
   2   0  -9   -1.80    5.00
  -2   0   9   -9.50    6.00
  -2   0   9   -0.80    9.80
  -2   0   9  -13.80   14.20
   1   0  -9  -19.00    7.20
   1   0  -9    1.20    5.90
   1   0  -9   -0.70    5.30
  -1   0   9    2.30    9.90
  -1   0   9   -0.70    6.60
   0   0  -9   -2.20    6.40
   0   0  -9    4.10    5.50
   0   0   9    7.80    6.90
   0   0   9    0.70   10.10
   0   0   9   -9.70   16.50
  -1   0  -9   -6.90    6.50
  -1   0  -9    4.50    5.70
   1   0   9   11.20   10.10
   1   0   9   -5.20    7.10
   1   0   9  -19.20   14.30
  -2   0  -9   -4.00    6.70
  -2   0  -9    4.00    5.70
   2   0   9    3.90   13.90
   2   0   9   -0.50    7.70
   2   0   9    7.60   10.00
  -3   0  -9    0.10    8.00
  -3   0  -9    4.50    8.40
   3   0   9   31.50   14.80
   3   0   9   29.30   10.10
   3   0   9  -11.10    8.70
   1   0 -10    6.10    6.00
  -1   0  10   -9.10    8.80
  -1   1  10  -20.30   16.50
   3   1   9   -8.80    8.10
  -3  -1  -9    7.30    6.60
  -3  -1  -9   -0.90    7.30
   2   1   9  -11.40   13.90
   2   1   9    6.90    9.80
   2   1   9   -0.30    8.20
  -2  -1  -9   -0.50    5.60
  -2  -1  -9    3.00    7.20
   1   1   9    8.80    7.80
   1   1   9   10.70   10.10
   1   1   9   -3.10   15.00
  -1  -1  -9   -1.70    7.00
  -1  -1  -9   -4.70    5.10
   0   1   9   -2.20   16.70
   0   1   9    3.40   10.10
   0   1   9   -6.50    6.80
   0  -1  -9    5.30    6.10
   0  -1  -9    2.70    6.50
  -1   1   9    5.30   10.00
  -1   1   9   -9.00   15.70
  -1   1   9    8.30    6.90
   1  -1  -9    4.20    5.30
   1  -1  -9    8.40    6.50
   1  -1  -9   -7.70    7.70
  -2   1   9   -7.40   15.80
  -2   1   9    9.70    6.50
  -2   1   9   13.80   10.60
   2  -1  -9   12.50    5.90
   2  -1  -9   15.40    5.60
  -3   1   9    3.70   10.20
  -4   1   9   -3.70   15.40
  -4   1   9   16.10   18.30
   4  -1  -9  -14.20    8.70
   4  -1  -9  -11.30    7.20
   4  -1  -9    5.00    5.50
   4   1   8   16.80    8.00
   4   1   8   -5.10    7.90
  -4  -1  -8    6.60    6.00
  -4  -1  -8    4.40    7.70
   3   1   8   44.70   11.00
   3   1   8   68.29   11.40
  -3  -1  -8   49.50    8.40
  -3  -1  -8   38.80    7.50
   2   1   8    6.20    7.30
   2   1   8    1.00   12.60
   2   1   8    1.00   15.60
   2   1   8    4.10    5.50
  -2  -1  -8   -4.80    6.30
  -2  -1  -8   -0.20    5.30
  -2  -1  -8  -11.60    6.60
   1   1   8   -2.20    9.00
   1   1   8    1.30    6.80
   1   1   8    7.70   13.70
   1   1   8    4.10    7.80
  -1  -1  -8   -5.60   11.20
  -1  -1  -8   -2.00    6.30
   0   1   8    3.40    8.90
   0   1   8   10.50    6.90
   0   1   8   12.20    6.50
   0  -1  -8   17.80    5.30
   0  -1  -8    8.50   12.10
   0  -1  -8   13.00    6.10
  -1   1   8   12.60   13.90
  -1   1   8    4.30    9.10
   1  -1  -8    3.50    5.30
   1  -1  -8   -5.40    6.70
   1  -1  -8    5.40    4.80
  -2   1   8    4.40    9.40
  -2   1   8   15.60    6.30
  -2   1   8   -9.30   13.20
   2  -1  -8   11.40    5.20
   2  -1  -8   -5.70    6.60
   2  -1  -8    1.10    4.60
  -3   1   8   33.30   11.30
  -3   1   8   44.80   15.70
  -3   1   8   20.10    5.00
  -3   1   8   45.90    6.60
   3  -1  -8   26.80    5.70
   3  -1  -8   19.00    7.50
   3  -1  -8   27.90    5.80
  -4   1   8   11.60   10.10
   4  -1  -8   10.00   10.90
   4  -1  -8   13.30    5.20
   4  -1  -8   18.50    7.70
   4  -1  -8   -6.00    6.40
  -5   1   8   -0.60    5.60
  -5   1   8   10.80   16.10
  -5   1   8    5.50   10.90
   5  -1  -8   -2.80    6.10
   5  -1  -8  -18.80   12.20
   5  -1  -8  -13.10    5.90
   5   1   7    9.00    7.70
  -5  -1  -7   -5.80    7.30
   4   1   7   13.20    7.60
   4   1   7    7.40    5.80
   4   1   7    6.10    6.80
  -4  -1  -7  -15.60    7.50
  -4  -1  -7   -4.30    6.50
  -4  -1  -7    5.30    5.60
   3   1   7   25.00    6.90
   3   1   7    5.10    7.90
   3   1   7   14.60    5.30
  -3  -1  -7    5.60   10.80
  -3  -1  -7   21.60    5.80
  -3  -1  -7   18.70    6.60
   2   1   7   -0.50    4.10
   2   1   7  -12.00   15.60
   2   1   7   -3.30    6.00
   2   1   7    0.50    8.00
  -2  -1  -7    4.60    4.90
  -2  -1  -7   10.10   10.00
   1   1   7    0.60    6.10
   1   1   7   -1.90    8.00
   1   1   7    2.30   10.70
   1   1   7    3.50    4.00
  -1  -1  -7    0.80    4.50
   0   1   7    1.80    3.70
   0   1   7    3.50    5.70
   0   1   7   10.00    8.30
   0  -1  -7   -0.90    5.90
   0  -1  -7    1.60    4.20
  -1   1   7    5.20    5.40
  -1   1   7   12.00    8.60
  -1   1   7    1.70    4.70
   1  -1  -7   -0.80    4.10
   1  -1  -7    2.30    5.20
   1  -1  -7    3.40    6.30
  -2   1   7   26.50    5.70
  -2   1   7   10.30   12.80
   2  -1  -7   12.90    6.30
   2  -1  -7   17.40    4.50
   2  -1  -7   31.40    9.10
   2  -1  -7   27.30    5.20
  -3   1   7   36.70   13.60
  -3   1   7   45.90   10.20
  -3   1   7   71.29    6.90
   3  -1  -7   55.49   12.20
   3  -1  -7   45.20    7.50
   3  -1  -7   56.19    6.20
   3  -1  -7   51.49    6.80
  -4   1   7    5.00    9.10
  -4   1   7    8.70   13.90
   4  -1  -7    5.60    4.40
   4  -1  -7   -7.80    5.40
   4  -1  -7    2.30    4.90
  -5   1   7    5.70    5.00
  -5   1   7    1.50    8.80
  -5   1   7   -5.70    3.80
   5  -1  -7    3.20    4.40
   5  -1  -7   -0.10    7.00
   5  -1  -7   -1.80    4.70
  -6   1   7    6.80   10.10
  -6   1   7    1.60    6.00
   6  -1  -7  -19.60   13.60
   6  -1  -7   -5.50    4.40
   6  -1  -7   -2.30    5.20
   6   1   6    6.60    6.50
   6   1   6   20.60   16.10
  -6  -1  -6    0.20   10.00
   5   1   6    3.20    5.60
  -5  -1  -6   -4.30    6.60
  -5  -1  -6   -3.00    5.10
   4   1   6   -7.70   11.10
   4   1   6    3.60    4.90
   4   1   6    1.70    6.30
  -4  -1  -6   -0.90    5.80
  -4  -1  -6   -0.60    4.90
  -4  -1  -6  -13.60    5.90
   3   1   6   23.90    5.30
   3   1   6   29.70    7.60
   3   1   6   40.60    6.90
  -3  -1  -6   29.40    6.10
  -3  -1  -6   27.70    5.70
  -3  -1  -6   22.30    7.20
   2   1   6  224.68   16.40
   2   1   6  253.67   15.30
   2   1   6  231.28   14.20
   2   1   6  210.78   18.70
  -2  -1  -6  271.87   15.10
  -2  -1  -6  196.18   15.90
  -2  -1  -6  215.68   14.30
   1   1   6   13.60    9.80
   1   1   6    9.00    4.00
   1   1   6    5.70    5.00
   1   1   6   11.00    7.00
  -1  -1  -6    7.30    5.30
  -1  -1  -6   11.20    4.30
  -1  -1  -6    5.40    4.90
   0   1   6   14.90    7.40
   0   1   6   23.50    9.80
   0   1   6   11.60    3.70
   0   1   6   21.00    9.20
   0  -1  -6    9.90    4.50
   0  -1  -6   15.70    4.10
   0  -1  -6   10.60    5.30
  -1   1   6   10.50    4.50
  -1   1   6   14.50    7.30
  -1   1   6    9.50    3.40
   1  -1  -6   11.50    4.10
   1  -1  -6    9.30    5.40
   1  -1  -6    4.30    3.60
  -2   1   6    6.10    3.20
  -2   1   6    1.40    9.60
  -2   1   6    7.70    7.20
  -2   1   6    5.00    4.40
   2  -1  -6    7.20    8.30
   2  -1  -6   11.20    3.90
   2  -1  -6   12.10    4.00
  -3   1   6   23.90    4.70
  -3   1   6   24.90    8.70
  -3   1   6   18.60    3.80
   3  -1  -6   10.10    9.90
   3  -1  -6   29.70    4.50
   3  -1  -6   16.90    5.50
   3  -1  -6   21.70    5.00
  -4   1   6  105.69   13.20
  -4   1   6   73.79    7.40
  -4   1   6   84.29   16.80
   4  -1  -6   83.69    7.70
   4  -1  -6   88.99    8.90
   4  -1  -6   71.19   13.60
   4  -1  -6   84.19    8.30
  -5   1   6   10.40    8.70
  -5   1   6    1.00    4.30
   5  -1  -6    5.20    4.30
   5  -1  -6    6.10    4.40
   5  -1  -6    3.20    4.40
   5  -1  -6   -4.30   11.50
  -6   1   6   16.40   15.10
  -6   1   6   -1.30    3.70
  -6   1   6   -6.70    8.20
  -6   1   6    6.60    6.70
   6  -1  -6    0.40    3.50
   6  -1  -6  -17.20   12.90
   6  -1  -6   -3.00    4.10
   6  -1  -6   -9.00    4.50
  -7   1   6   22.90    5.30
  -7   1   6   24.20   10.40
   7  -1  -6   26.20    5.50
   7  -1  -6  -29.50   19.00
   7  -1  -6    6.80    5.50
   6   1   5    0.50    5.70
   6   1   5    0.50   15.10
  -6  -1  -5   -2.70    6.90
  -6  -1  -5  -14.90    7.60
   5   1   5    2.40    5.00
  -5  -1  -5   -5.80    4.90
  -5  -1  -5    9.10    6.40
  -5  -1  -5   -6.80    7.10
   4   1   5   -4.00    5.20
   4   1   5    0.10    7.60
   4   1   5    1.20    4.80
  -4  -1  -5  -11.20    5.10
  -4  -1  -5   -0.80    5.10
  -4  -1  -5    1.20    4.50
   3   1   5   -0.70    3.80
   3   1   5   -5.20    5.10
   3   1   5    3.20    5.10
  -3  -1  -5    3.10    4.60
  -3  -1  -5    3.90    5.10
  -3  -1  -5    1.60    4.80
   2   1   5   84.99    8.00
   2   1   5   63.69    8.50
   2   1   5   70.99    7.00
  -2  -1  -5   58.59    6.30
  -2  -1  -5   58.29    7.60
  -2  -1  -5   65.19    6.70
   1   1   5   -1.50    3.10
   1   1   5    4.60    4.20
   1   1   5    0.40    6.60
   1   1   5    5.80    5.50
  -1  -1  -5    5.80    4.00
  -1  -1  -5    9.60    4.70
  -1  -1  -5    3.60    3.60
   0   1   5    2.60    4.00
   0   1   5    4.10    7.00
   0   1   5    3.20    3.00
   0   1   5    4.20    6.00
   0  -1  -5    2.60    3.40
   0  -1  -5   11.60    4.60
   0  -1  -5    7.90    3.40
  -1   1   5   32.70    8.40
  -1   1   5   20.70    4.20
  -1   1   5   27.30    6.80
  -1   1   5   17.70    3.40
   1  -1  -5   30.60    7.30
   1  -1  -5   22.70    3.80
   1  -1  -5   30.80    5.40
   1  -1  -5   18.50    3.90
  -2   1   5   -2.80    5.70
  -2   1   5   -0.90    7.70
  -2   1   5    3.00    3.50
   2  -1  -5    1.20    2.90
   2  -1  -5   -7.20    7.10
   2  -1  -5    4.40    4.10
   2  -1  -5   -0.30    3.00
  -3   1   5   35.10    9.70
  -3   1   5   31.30    4.00
  -3   1   5   28.30    4.00
  -3   1   5   39.40    8.00
   3  -1  -5   40.20   10.30
   3  -1  -5   39.00    4.50
   3  -1  -5   41.40    4.70
   3  -1  -5   34.90    5.30
  -4   1   5  135.09    8.90
  -4   1   5  134.99   13.20
  -4   1   5  114.79   18.10
   4  -1  -5  130.29    9.60
   4  -1  -5  147.19    9.50
   4  -1  -5  140.29    9.20
   4  -1  -5  119.59   18.10
  -5   1   5    7.70    3.70
  -5   1   5    5.80   12.00
  -5   1   5    6.90    4.40
  -5   1   5   14.60    7.70
   5  -1  -5   11.80    4.20
   5  -1  -5    9.70    3.20
   5  -1  -5    2.50   10.80
   5  -1  -5    4.50    4.10
  -6   1   5    3.10    8.20
  -6   1   5   27.90   25.80
  -6   1   5   -1.10    4.10
   6  -1  -5   -6.60    3.70
   6  -1  -5  -11.70   11.90
   6  -1  -5   -1.10    4.40
  -7   1   5    4.20   13.40
  -7   1   5   -2.10    6.40
   7  -1  -5    3.70    4.30
   7  -1  -5   -7.30    4.60
   7   1   4   41.90   15.70
   7   1   4   24.30    7.30
   7   1   4    5.00    7.80
  -7  -1  -4   21.20    7.60
   6   1   4    8.60   13.30
  -6  -1  -4   -2.20    5.00
  -6  -1  -4    0.20    6.80
  -6  -1  -4    4.50    6.60
   5   1   4   11.20    4.90
  -5  -1  -4   13.40    6.00
  -5  -1  -4    9.20    4.70
  -5  -1  -4    9.50    6.30
   4   1   4   11.20    4.90
   4   1   4    5.60    4.20
  -4  -1  -4    7.70    4.90
  -4  -1  -4    9.00    4.20
  -4  -1  -4   19.50   10.80
   3   1   4   37.00    5.50
   3   1   4   31.70    4.60
   3   1   4   22.70    4.90
  -3  -1  -4   31.30    5.40
  -3  -1  -4   29.50    4.70
  -3  -1  -4   28.90    5.00
   2   1   4   92.39    9.00
  -2  -1  -4   97.69    9.10
   1   1   4  769.92   39.40
   1   1   4  748.53   38.60
   1   1   4  759.02   39.70
  -1  -1  -4  741.93   39.40
  -1  -1  -4  799.12   38.70
   0   1   4   72.59    6.00
   0   1   4   77.89    6.80
   0  -1  -4   75.39    6.40
   0  -1  -4   76.19    6.20
  -1   1   4   82.79    6.00
  -1   1   4   77.79    8.80
  -1   1   4   81.19    6.70
   1  -1  -4   81.09    7.50
   1  -1  -4   70.79    6.00
   1  -1  -4   80.99    8.40
  -2   1   4   -0.80    5.00
  -2   1   4   -1.50    2.90
  -2   1   4    1.00    2.50
   2  -1  -4    0.20    2.50
   2  -1  -4   -2.70    2.50
   2  -1  -4   -0.70    7.10
   2  -1  -4    5.80    3.50
  -3   1   4    3.60    7.10
  -3   1   4   -0.10    1.20
  -3   1   4    5.90    5.70
  -3   1   4    0.10    2.60
   3  -1  -4   -1.50    2.70
   3  -1  -4   -3.00    7.30
   3  -1  -4    3.60    3.10
   3  -1  -4    0.30    2.80
  -4   1   4   38.90   11.50
  -4   1   4   18.80    6.80
  -4   1   4   24.70    3.60
   4  -1  -4   27.70    9.60
   4  -1  -4   28.20    3.90
   4  -1  -4   29.40    3.90
   4  -1  -4   24.60    3.50
  -5   1   4  135.49   12.00
  -5   1   4  104.39   17.90
  -5   1   4  122.19    8.10
   5  -1  -4  127.89    8.70
   5  -1  -4  105.19    6.90
  -6   1   4   -0.70    3.90
  -6   1   4  -12.90    6.80
   6  -1  -4   -6.80   10.90
   6  -1  -4   -4.70    3.90
   6  -1  -4   -3.90    3.70
  -7   1   4   13.20    7.90
  -7   1   4   -0.70    4.30
   7  -1  -4   -2.30    4.60
   7  -1  -4    1.20    4.20
   7  -1  -4   -9.00   12.90
   7   1   3   10.80    6.80
   7   1   3    8.30    6.00
   7   1   3   22.20   15.10
  -7  -1  -3    6.40    6.90
  -7  -1  -3    2.20    6.60
   6   1   3    7.60    5.70
   6   1   3    7.20    5.40
   6   1   3    0.60   12.90
  -6  -1  -3   -2.30    5.90
  -6  -1  -3    7.60    6.20
  -6  -1  -3    3.60    5.40
   5   1   3    6.10    4.50
  -5  -1  -3   10.60    5.50
  -5  -1  -3    4.20    5.10
  -5  -1  -3   11.20    4.60
   4   1   3   25.00    4.70
   4   1   3   17.80    4.00
  -4  -1  -3   20.30    4.80
  -4  -1  -3   18.10    4.20
  -4  -1  -3   23.20    5.00
   3   1   3   13.40    3.90
   3   1   3    9.20    3.40
   3   1   3    6.10    3.10
  -3  -1  -3    3.80    6.90
  -3  -1  -3    9.70    3.50
  -3  -1  -3   11.80    4.30
   2   1   3   10.70    3.60
   2   1   3   11.30    3.70
   2   1   3   12.00    3.10
  -2  -1  -3   12.30    4.10
  -2  -1  -3    7.40    4.20
  -2  -1  -3    9.30    3.20
   1   1   3  216.38   13.60
   1   1   3  220.48   12.70
   1   1   3  234.68   13.00
  -1  -1  -3  239.88   13.60
  -1  -1  -3  240.88   13.00
  -1  -1  -3  253.17   13.10
   0   1   3    0.00    2.20
   0   1   3    1.10    2.80
   0   1   3    3.10    4.10
   0   1   3   -2.00    5.50
   0  -1  -3    1.80    2.80
   0  -1  -3   10.30    3.30
   0  -1  -3    4.60    2.50
  -1   1   3    5.00    2.20
  -1   1   3    9.10    5.40
  -1   1   3    1.60    2.60
  -1   1   3    6.30    4.20
   1  -1  -3    7.00    2.40
   1  -1  -3    3.00    2.30
   1  -1  -3    8.30    5.60
   1  -1  -3    4.40    3.10
  -2   1   3   37.50    7.30
  -2   1   3   38.10    4.20
  -2   1   3   37.70    4.20
  -2   1   3   44.90    6.10
   2  -1  -3   47.40    3.90
   2  -1  -3   40.20    4.40
   2  -1  -3   43.10    4.90
   2  -1  -3   50.89    8.00
  -3   1   3    4.70    5.10
  -3   1   3    3.70    2.30
  -3   1   3    1.40    6.30
   3  -1  -3    2.60    2.50
   3  -1  -3    3.30    2.50
   3  -1  -3    7.40    7.30
  -4   1   3    9.70    5.50
  -4   1   3    8.20    3.30
  -4   1   3    9.40    9.10
   4  -1  -3   13.50    8.10
   4  -1  -3   14.30    3.10
   4  -1  -3    7.10    1.80
   4  -1  -3   12.90    3.10
  -5   1   3  161.08   12.50
  -5   1   3  134.29   19.50
  -5   1   3  146.39    9.60
   5  -1  -3  158.58   10.00
   5  -1  -3  163.58   18.70
   5  -1  -3  164.28   10.10
  -6   1   3   24.70    7.10
   6  -1  -3   32.10   12.00
   6  -1  -3   19.90    4.60
   6  -1  -3   21.80    4.80
  -7   1   3   12.10    7.00
   7  -1  -3    5.60    4.70
   7  -1  -3    1.90    4.30
   7  -1  -3    5.70   11.70
  -8   1   3   -0.90    4.90
   8  -1  -3   -1.20    5.00
   8  -1  -3   -5.70   13.70
   8  -1  -3    4.80    5.50
   8   1   2   11.10    6.60
   8   1   2   14.50    6.80
   8   1   2   20.00   14.80
  -8  -1  -2    5.50   12.20
  -8  -1  -2   21.00    4.40
   7   1   2    8.10    6.00
   7   1   2    6.60    5.50
   7   1   2    7.20   12.50
  -7  -1  -2   -0.80    4.60
  -7  -1  -2   13.40    8.30
  -7  -1  -2    2.20    4.30
   6   1   2   10.30    5.10
   6   1   2   16.20    5.50
   6   1   2    6.40   12.10
  -6  -1  -2   23.10    5.90
  -6  -1  -2   22.80    5.40
   5   1   2    9.60    4.50
   5   1   2    4.40    4.20
  -5  -1  -2    9.10    4.50
  -5  -1  -2   14.50    4.80
  -5  -1  -2    7.90    3.90
   4   1   2   55.99    5.60
  -4  -1  -2   59.29    6.30
  -4  -1  -2   74.09    6.90
  -4  -1  -2   65.29    6.80
   3   1   2   68.79    5.90
   3   1   2   51.79    4.00
   3   1   2   57.29    5.90
  -3  -1  -2   71.79    6.10
  -3  -1  -2   68.19    6.30
  -3  -1  -2   63.79    5.80
   2   1   2  274.07   15.50
   2   1   2  302.17   16.60
   2   1   2  294.17   15.60
  -2  -1  -2  305.97   15.80
  -2  -1  -2  300.47   16.10
  -2  -1  -2  302.37   15.80
   1   1   2   32.10    4.00
   0   1   2 2121.19  107.09
   0   1   2 2100.49  107.59
   0   1   2 2175.98  107.39
   0   1   2 2281.47  107.09
   0  -1  -2 2253.57  107.49
   0  -1  -2 2137.39  107.09
   0  -1  -2 2201.28  107.09
  -1   1   2  336.57   17.70
  -1   1   2  352.96   17.40
  -1   1   2  336.57   19.50
  -1   1   2  338.17   18.40
  -1   1   2  327.87   17.40
   1  -1  -2  323.87   17.40
   1  -1  -2  351.96   17.40
   1  -1  -2  349.47   17.80
   1  -1  -2  358.36   19.60
  -2   1   2  120.59    7.50
  -2   1   2  140.99    9.20
  -2   1   2  139.89    7.70
  -2   1   2  138.39   11.10
   2  -1  -2  147.09   13.30
   2  -1  -2  135.69    7.60
   2  -1  -2  130.39    7.60
   2  -1  -2  121.19    8.80
  -3   1   2   18.10    4.60
  -3   1   2   12.80    2.60
  -3   1   2    8.90    2.20
   3  -1  -2   11.20    1.60
   3  -1  -2   12.20    2.60
   3  -1  -2   13.70    2.70
   3  -1  -2    9.80    6.80
  -4   1   2    7.90    2.50
  -4   1   2   -1.70    7.50
  -4   1   2    5.40    4.50
  -4   1   2    7.50    2.60
   4  -1  -2    6.30    2.80
   4  -1  -2    4.40    2.80
   4  -1  -2    8.70    7.80
  -5   1   2   19.30   10.10
  -5   1   2   19.90    6.10
  -5   1   2   15.30    3.40
  -5   1   2   16.50    3.60
   5  -1  -2   15.10    9.00
   5  -1  -2   18.20    3.70
   5  -1  -2   18.00    3.80
  -6   1   2   96.99    9.80
  -6   1   2   93.69    7.80
   6  -1  -2  112.59   18.90
   6  -1  -2  105.69    8.50
   6  -1  -2  101.99    8.40
  -7   1   2   12.80    7.20
  -7   1   2  -10.20    4.20
  -7   1   2   -0.70    3.00
   7  -1  -2    8.70   11.90
   7  -1  -2   -2.00    4.20
   8  -1  -2   -3.80    5.40
   8  -1  -2   11.10   20.00
   8   1   1    8.80    6.70
   8   1   1    7.90    6.10
   8   1   1   25.10   21.70
  -8  -1  -1   -3.50    5.90
   7   1   1    8.40    5.60
   7   1   1   21.60    6.00
   7   1   1   37.50   13.90
  -7  -1  -1   10.20    5.20
  -7  -1  -1   27.90    5.80
   6   1   1    7.20    4.60
   6   1   1    3.20   10.10
   6   1   1    1.60    4.30
  -6  -1  -1    9.30    5.10
  -6  -1  -1    5.80    3.50
   5   1   1   21.40    4.10
   5   1   1   21.00    4.40
   5   1   1   28.60   11.10
  -5  -1  -1   16.30    4.50
  -5  -1  -1   24.40    3.80
  -5  -1  -1   18.40    3.80
   4   1   1   19.00    4.20
   4   1   1   14.50    9.00
  -4  -1  -1   17.00    3.30
  -4  -1  -1   18.10    3.70
  -4  -1  -1   16.90    3.40
   3   1   1   23.90    3.20
  -3  -1  -1   23.90    3.10
  -3  -1  -1   22.10    3.30
  -3  -1  -1   20.20    3.40
   2   1   1   42.30    4.30
   2   1   1   44.90    4.50
  -2  -1  -1   45.90    4.40
  -2  -1  -1   48.80    4.50
  -2  -1  -1   44.90    4.20
   1   1   1   78.49    5.10
   1   1   1   89.39    5.60
   1   1   1   81.29    5.30
  -1  -1  -1   82.89    5.60
  -1  -1  -1   88.79    5.60
  -1  -1  -1   84.49    5.40
   0   1   1  301.37   14.80
   0   1   1  319.67   16.00
   0   1   1  291.27   15.00
   0  -1  -1  266.67   14.90
   0  -1  -1  293.27   14.80
  -1   1   1   31.50    2.80
  -1   1   1   40.10    4.10
  -1   1   1   35.10    2.70
   1  -1  -1   40.70    5.70
   1  -1  -1   29.20    3.00
   1  -1  -1   26.60    2.70
   1  -1  -1   26.00    2.90
  -2   1   1    3.50    0.90
  -2   1   1    7.70    2.00
  -2   1   1    9.40    2.00
  -2   1   1    8.00    4.80
   2  -1  -1    6.40    2.00
   2  -1  -1    6.00    1.00
   2  -1  -1    9.90    5.00
   2  -1  -1   11.10    2.00
  -3   1   1   24.20    3.20
  -3   1   1   31.20    3.20
  -3   1   1   22.80    7.20
  -3   1   1   32.30    4.00
   3  -1  -1   32.80    3.30
   3  -1  -1   38.30    7.50
   3  -1  -1   26.10    3.20
  -4   1   1   23.00    3.50
  -4   1   1   17.10    3.10
  -4   1   1   22.40    4.10
  -4   1   1   27.40    8.80
   4  -1  -1   25.10    3.40
   4  -1  -1   22.50    3.40
   4  -1  -1   32.90    9.00
  -5   1   1    0.80    3.50
  -5   1   1   -5.80    3.80
   5  -1  -1    2.20    8.60
   5  -1  -1   -2.00    3.10
  -6   1   1   75.49    7.80
  -6   1   1   64.49    6.90
   6  -1  -1   73.59    7.70
   6  -1  -1   66.59   14.50
   6  -1  -1   72.59    7.50
  -7   1   1   26.00    5.40
  -7   1   1    7.00    5.10
   7  -1  -1   24.80    5.40
   7  -1  -1   18.30    5.00
   7  -1  -1   22.40   13.80
  -8   1   1    0.60    5.60
   8  -1  -1   10.30    5.80
   8   1   0    7.30    6.10
   8   1   0    8.70   14.70
   7   1   0   41.60    6.50
   7   1   0   47.30   13.60
   7   1   0   40.30    6.00
  -7  -1   0   59.59    6.30
  -7  -1   0   39.80    6.20
   6   1   0    3.90    4.10
   6   1   0   11.50    5.80
   6   1   0    6.90   10.60
  -6  -1   0    5.00    4.00
  -6  -1   0    8.00    4.40
   5   1   0   24.90    9.80
   5   1   0   18.60    3.90
   5   1   0   21.70    3.90
  -5  -1   0   17.10    3.60
  -5  -1   0   20.10    2.60
  -5  -1   0   34.90    4.30
   4   1   0    9.70    3.00
   4   1   0   13.60    3.00
   4   1   0   14.20    7.50
  -4  -1   0   12.50    2.30
  -4  -1   0   12.50    3.00
  -4  -1   0   12.30    2.80
   3   1   0  130.19    7.40
   3   1   0  123.99   12.60
   3   1   0  135.79    7.00
   3   1   0  128.19    7.50
  -3  -1   0  115.09    7.00
  -3  -1   0  107.09    7.30
   2   1   0  330.57   16.70
   2   1   0  321.47   16.70
   2   1   0  328.37   16.70
  -2  -1   0  333.07   16.70
  -2  -1   0  343.27   16.80
   1   1   0 1577.24   69.49
   1   1   0 1256.37   69.29
  -1   1   0 1722.23   81.39
  -1   1   0 1683.73   80.59
  -1   1   0 1661.73   80.59
   1  -1   0 1693.33   80.59
   1  -1   0 1458.05   80.59
  -2   1   0  343.07   17.60
  -2   1   0  341.67   17.60
  -2   1   0  350.46   20.00
   2  -1   0  352.46   19.90
   2  -1   0  325.27   17.50
   2  -1   0  351.96   17.60
  -3   1   0  112.09    6.50
  -3   1   0  113.69    7.40
   3  -1   0  133.19    7.50
   3  -1   0  107.49   11.70
   3  -1   0  115.99    7.30
  -4   1   0   11.00    2.00
  -4   1   0   12.00    2.70
  -4   1   0   13.00    3.40
   4  -1   0   12.90    3.30
   4  -1   0   14.30    3.30
   4  -1   0    8.70    7.30
  -5   1   0   20.40    3.90
  -5   1   0   23.30    4.40
  -5   1   0   23.70    2.90
   5  -1   0   24.70    4.20
   5  -1   0   21.80    4.20
   5  -1   0   23.10    9.40
  -6   1   0    7.70    4.80
   6  -1   0    2.70   10.70
   6  -1   0   11.60    4.50
   6  -1   0    3.80    4.30
  -7   1   0   64.49    7.10
   7  -1   0   47.00    6.50
   7  -1   0   50.89   15.40
   7  -1   0   49.10    6.90
  -8   1   0   -3.70    5.70
   8  -1   0   -4.30   10.50
   8  -1   0   18.00   16.00
   8  -1   0    1.60    6.00
   8   1  -1    1.00    6.20
   8   1  -1    9.90   19.50
   8   1  -1    7.20    5.70
  -8  -1   1    6.00    5.30
   7   1  -1   19.10    4.80
   7   1  -1   35.60   13.20
   7   1  -1   16.30    5.00
  -7  -1   1    8.20    7.20
   6   1  -1   70.69    7.10
   6   1  -1   87.59    7.40
   6   1  -1   70.29   13.70
  -6  -1   1   69.19    7.20
   5   1  -1   -2.50    8.50
   5   1  -1   -2.30    2.90
   5   1  -1   -1.40    2.90
  -5  -1   1   -2.10    3.00
   4   1  -1   23.40    3.10
   4   1  -1   24.30    7.80
   4   1  -1   22.70    3.10
  -4  -1   1   23.50    3.10
  -4  -1   1   19.00    4.10
   3   1  -1   30.00    6.90
   3   1  -1   29.10    2.80
   3   1  -1   32.20    2.90
   3   1  -1   27.50    3.70
   3   1  -1   25.30    2.30
  -3  -1   1   30.60    4.00
  -3  -1   1   25.50    2.80
   2   1  -1    8.80    1.60
   2   1  -1    9.50    1.60
   2   1  -1    6.20    2.40
   2   1  -1   11.60    4.90
   2   1  -1    9.30    1.40
  -2  -1   1    9.10    1.60
  -2  -1   1    8.10    3.00
   1   1  -1   29.10    3.80
   1   1  -1   22.60    1.80
   1   1  -1   27.10    3.30
   1   1  -1   24.90    1.80
  -1  -1   1   27.40    1.70
  -1  -1   1   25.90    1.80
  -1  -1   1   30.70    4.40
   0   1  -1  283.57   13.40
   0  -1   1  252.57   13.40
  -1   1  -1   76.19    5.00
  -1   1  -1   84.59    5.10
  -1   1  -1   68.49    5.10
   1  -1   1   81.59    5.00
  -2   1  -1   43.20    4.40
  -2   1  -1   43.70    4.40
   2  -1   1   41.90    4.10
   2  -1   1   53.89    7.00
   2  -1   1   45.00    4.70
  -3   1  -1   23.60    3.40
  -3   1  -1   25.90    3.70
   3  -1   1   20.40    3.30
   3  -1   1   26.80    3.60
  -4   1  -1   22.20    3.80
  -4   1  -1   19.10    3.30
  -4   1  -1   18.90    4.00
   4  -1   1   17.20    3.90
   4  -1   1   17.50    8.50
   4  -1   1   20.20    3.70
  -5   1  -1   15.90    4.10
  -5   1  -1   19.30    3.70
  -5   1  -1   26.20    4.90
   5  -1   1   21.40   10.20
   5  -1   1   15.20    4.10
   5  -1   1   16.20    4.50
  -6   1  -1    5.90    3.60
  -6   1  -1   12.00    5.30
   6  -1   1    9.40    4.80
   6  -1   1   11.10   10.50
   6  -1   1   11.00    4.90
  -7   1  -1   37.80   12.00
  -7   1  -1    9.00    5.40
   7  -1   1   23.00   13.30
   7  -1   1   15.20    5.90
   7  -1   1   14.40    5.80
  -8   1  -1   12.90    7.20
   8  -1   1   19.20   31.00
   8  -1   1    0.20    6.90
   8  -1   1   -1.70    6.20
   8   1  -2   12.60   18.10
   8   1  -2    6.20    5.30
  -8  -1   2   11.40    6.70
   7   1  -2   -5.70    3.70
   7   1  -2   13.60   12.60
   7   1  -2    0.10    4.10
  -7  -1   2   -3.00    3.90
   6   1  -2  128.89    8.50
   6   1  -2  119.09    8.60
  -6  -1   2   91.89    8.30
  -6  -1   2  117.19    8.40
   5   1  -2   18.10    3.30
   5   1  -2   20.90    3.50
   5   1  -2   19.10    9.70
  -5  -1   2    7.70   11.20
  -5  -1   2   11.50    3.30
   4   1  -2    7.30    2.40
   4   1  -2    4.60    2.30
   4   1  -2    7.30    7.20
  -4  -1   2    8.10    2.40
  -4  -1   2    3.80    4.40
   3   1  -2   11.50    3.80
   3   1  -2   13.80    2.20
   3   1  -2   12.90    2.20
   3   1  -2   -0.60    6.80
  -3  -1   2   13.10    2.30
  -3  -1   2   10.30    4.50
  -3  -1   2   12.70    2.10
   2   1  -2  155.18    9.10
   2   1  -2  132.89    7.40
   2   1  -2  128.49    7.30
   2   1  -2  146.09   10.60
  -2  -1   2  131.09    7.40
  -2  -1   2  141.89    9.40
  -2  -1   2  139.79   11.60
  -2  -1   2  132.49    7.30
   1   1  -2  340.97   17.60
   1   1  -2  332.77   18.90
   1   1  -2  371.06   19.00
   1   1  -2  345.17   17.60
  -1  -1   2  360.06   19.10
  -1  -1   2  363.06   17.60
  -1  -1   2  357.16   19.90
  -1  -1   2  352.76   17.70
   0   1  -2 2136.49  106.69
   0   1  -2 2122.19  107.29
   0   1  -2 2208.58  106.69
   0  -1   2 2237.38  107.39
   0  -1   2 2145.09  106.99
   0  -1   2 2201.18  106.69
  -1   1  -2   28.90    3.20
  -1   1  -2   27.50    4.10
  -1   1  -2   19.20    3.70
   1  -1   2   35.60    3.40
   1  -1   2   26.90    3.10
  -2   1  -2  303.57   15.50
  -2   1  -2  271.27   15.30
  -2   1  -2  299.37   15.60
   2  -1   2  293.87   15.50
  -3   1  -2   69.99    7.00
  -3   1  -2   64.29    6.50
  -3   1  -2   70.79    6.10
  -3   1  -2   72.39    6.50
   3  -1   2   87.29   11.00
   3  -1   2   65.39    6.10
  -4   1  -2   59.19    6.40
  -4   1  -2   52.09    6.40
  -4   1  -2   62.09    9.00
   4  -1   2   56.59    5.90
   4  -1   2   58.39    5.70
   4  -1   2   58.59   10.90
  -5   1  -2    3.00    4.00
  -5   1  -2   14.00    4.80
  -5   1  -2    3.70    4.30
   5  -1   2    3.40    4.70
   5  -1   2    9.60    4.30
  -6   1  -2   12.00    4.90
  -6   1  -2   23.70    5.30
  -6   1  -2   26.80    6.30
   6  -1   2   21.00    5.90
   6  -1   2   11.60   12.40
   6  -1   2   28.40    5.70
  -7   1  -2    3.40    6.30
  -7   1  -2   -1.80    4.50
   7  -1   2    7.50    5.90
   7  -1   2    6.60    5.90
   7  -1   2   13.20   13.30
  -8   1  -2    3.70    7.10
  -8   1  -2   15.10    5.40
   8  -1   2    6.20   17.90
   8  -1   2   21.60   12.10
   8  -1   2    0.90    6.30
   8   1  -3   -2.00    5.00
   8   1  -3    9.60   13.00
  -8  -1   3   -0.50    4.20
   7   1  -3   17.30   12.20
   7   1  -3   11.20    4.60
   7   1  -3    3.30    3.90
  -7  -1   3    2.00    3.70
   6   1  -3   37.40   12.70
   6   1  -3   22.50    4.10
   6   1  -3   20.40    4.10
  -6  -1   3   14.60    4.00
   5   1  -3  164.88    9.70
   5   1  -3  152.58    9.70
   5   1  -3  161.28   18.40
  -5  -1   3  160.28   12.80
  -5  -1   3  162.78   11.00
   4   1  -3   16.80    8.10
   4   1  -3   13.00    2.70
   4   1  -3   11.50    2.60
  -4  -1   3    8.30    5.80
  -4  -1   3   10.00    2.70
  -4  -1   3   10.80    2.50
  -4  -1   3    8.00   10.30
   3   1  -3    6.00    2.10
   3   1  -3    4.30    2.10
   3   1  -3    8.30    6.20
  -3  -1   3   -5.70    7.20
  -3  -1   3    3.30    2.10
  -3  -1   3    4.40    5.10
  -3  -1   3    1.60    1.90
   2   1  -3   33.90    3.50
   2   1  -3   36.60    3.60
   2   1  -3   49.50    6.80
   2   1  -3   51.39    8.10
  -2  -1   3   49.80    7.20
  -2  -1   3   24.10    7.40
  -2  -1   3   37.50    3.40
  -2  -1   3   33.30    3.20
   1   1  -3    2.90    2.10
   1   1  -3    6.60    3.90
   1   1  -3    4.90    2.10
   1   1  -3    6.20    4.00
  -1  -1   3    5.40    4.30
  -1  -1   3    3.30    1.90
  -1  -1   3    5.20    4.20
   0   1  -3    1.00    2.30
   0   1  -3    2.40    3.50
   0   1  -3    2.10    2.50
   0  -1   3    0.80    4.30
   0  -1   3   -2.80    4.10
   0  -1   3    2.80    2.50
   0  -1   3    1.40    2.00
  -1   1  -3  251.97   13.10
  -1   1  -3  236.58   13.90
  -1   1  -3  240.08   13.00
   1  -1   3  226.48   12.90
   1  -1   3  244.38   13.10
   1  -1   3  232.68   14.10
  -2   1  -3   11.80    3.50
  -2   1  -3    6.90    3.00
  -2   1  -3   11.50    3.20
   2  -1   3    9.90    6.20
   2  -1   3    4.00    2.90
   2  -1   3    2.40    4.00
  -3   1  -3   16.20    3.50
  -3   1  -3   19.60    4.90
  -3   1  -3   14.20    3.80
  -3   1  -3   10.20    4.10
   3  -1   3    6.90    3.40
  -4   1  -3   17.90    4.90
  -4   1  -3   20.20    4.80
   4  -1   3    7.10   10.10
   4  -1   3   23.50    4.50
  -5   1  -3    1.80    5.20
  -5   1  -3    0.70    4.10
  -5   1  -3    3.50    5.00
   5  -1   3    8.70    5.30
   5  -1   3    0.70    4.60
  -6   1  -3    8.10    6.30
  -6   1  -3    4.80    4.70
  -6   1  -3    6.60    6.00
   6  -1   3    2.90    6.00
   6  -1   3   17.30    5.80
   6  -1   3  -10.10   12.00
  -7   1  -3   12.40    7.20
  -7   1  -3    4.00    6.70
   7  -1   3   11.00    6.60
   7  -1   3   18.90    6.70
   7  -1   3   12.60   14.00
   7   1  -4    6.60    4.40
   7   1  -4    0.00    3.90
   7   1  -4   -0.90   11.80
  -7  -1   4   14.40    7.90
  -7  -1   4   -0.10    4.60
  -7  -1   4    4.20    3.60
   6   1  -4    3.30   10.90
   6   1  -4   -1.50    3.50
   6   1  -4   -0.60    3.30
  -6  -1   4   -3.60    3.10
  -6  -1   4   -1.80    7.50
   5   1  -4  125.09   18.60
   5   1  -4  136.69    8.60
   5   1  -4  139.49    8.70
   5   1  -4  126.79    7.60
  -5  -1   4  149.99   13.20
  -5  -1   4  121.69    8.20
  -5  -1   4  137.89    8.60
  -5  -1   4  132.69   21.00
   4   1  -4   35.00    3.70
   4   1  -4   40.90    9.10
   4   1  -4   36.90    3.90
  -4  -1   4   27.30    7.40
  -4  -1   4   36.70   13.00
   3   1  -4   12.30    5.50
   3   1  -4   11.70    6.80
   3   1  -4   -1.80    2.30
   3   1  -4    0.50    2.30
  -3  -1   4    0.10    2.10
  -3  -1   4    0.70    2.50
  -3  -1   4    2.00    7.60
  -3  -1   4   -4.00    5.80
   2   1  -4    5.60    5.70
   2   1  -4    0.00    2.10
   2   1  -4   -0.80    2.40
   2   1  -4    3.50    4.70
  -2  -1   4   -0.60    2.10
  -2  -1   4   -0.20    5.10
  -2  -1   4    2.00    2.50
   1   1  -4   80.99    8.60
   1   1  -4   92.79    9.90
   1   1  -4   80.99    5.80
   1   1  -4   83.69    5.90
  -1  -1   4   62.69    9.50
  -1  -1   4   77.69    5.60
  -1  -1   4   72.59    8.20
   0   1  -4   81.19    6.10
   0   1  -4   67.79    7.90
   0   1  -4   80.09    6.90
   0  -1   4   68.39    5.70
   0  -1   4   71.89    8.10
   0  -1   4   82.19    6.60
  -1   1  -4  806.42   39.90
  -1   1  -4  805.72   39.90
  -1   1  -4  786.32   40.80
   1  -1   4  783.82   39.90
   1  -1   4  797.92   41.10
   1  -1   4  758.32   39.70
  -2   1  -4   40.40    5.40
  -2   1  -4   58.79    7.40
  -2   1  -4   42.10    5.30
   2  -1   4   60.79    6.30
   2  -1   4   70.59   11.90
  -3   1  -4   26.10    4.60
  -3   1  -4   37.40    6.10
  -3   1  -4   34.80    5.20
   3  -1   4   29.50    5.20
   3  -1   4   22.70    4.30
  -4   1  -4   19.80    6.80
  -4   1  -4    8.30    5.10
  -4   1  -4    7.60    4.50
   4  -1   4    5.70    4.30
  -5   1  -4    4.90    4.70
  -5   1  -4    5.70    6.40
  -5   1  -4   19.40    5.80
   5  -1   4    9.20    6.60
   5  -1   4   -0.10    9.30
  -6   1  -4   -6.20    6.20
  -6   1  -4  -17.80    6.20
  -6   1  -4   -6.10    4.90
   6  -1   4    9.90   13.10
   6  -1   4   -5.00    6.30
   6  -1   4   -0.50    5.40
  -7   1  -4   -4.90    7.40
  -7   1  -4   14.50    7.70
   7  -1   4    3.30    7.10
   7  -1   4   31.50   15.30
   7  -1   4   19.40    7.10
   7   1  -5    1.70    3.90
   7   1  -5  -12.70   12.60
   7   1  -5   -0.90    4.30
  -7  -1   5    1.90   14.50
  -7  -1   5    4.20    3.80
   6   1  -5   -9.50   10.90
   6   1  -5    2.10    3.60
   6   1  -5   -4.20    3.60
  -6  -1   5   -1.10    7.60
  -6  -1   5    4.10    3.40
   5   1  -5   10.80    3.60
   5   1  -5   14.90    3.70
   5   1  -5    6.20   11.10
   5   1  -5   14.90    3.80
  -5  -1   5  -17.20   13.40
  -5  -1   5   11.50    8.20
  -5  -1   5    5.70    3.00
  -5  -1   5    7.50    3.60
   4   1  -5  127.89   10.00
   4   1  -5  152.18    9.10
   4   1  -5  144.49    8.90
   4   1  -5  139.49   16.60
  -4  -1   5  127.69   18.50
  -4  -1   5  143.09    8.50
  -4  -1   5  146.09   13.80
   3   1  -5   35.40    8.90
   3   1  -5   37.20    5.50
   3   1  -5   34.60    3.90
   3   1  -5   41.20    4.20
  -3  -1   5   39.10    3.80
  -3  -1   5   38.50    8.20
  -3  -1   5   36.20    4.20
  -3  -1   5   35.00   10.40
   2   1  -5   -0.20    2.50
   2   1  -5   -0.10    6.40
   2   1  -5    0.40    5.50
   2   1  -5    3.20    3.00
  -2  -1   5    0.40    6.30
  -2  -1   5   -7.00    6.30
  -2  -1   5    0.10    2.50
   1   1  -5   22.30    3.50
   1   1  -5   23.30    3.70
   1   1  -5   30.90   10.70
  -1  -1   5   17.80    6.70
  -1  -1   5   23.50    3.30
  -1  -1   5   25.90    4.00
  -1  -1   5   16.70    6.80
   0   1  -5   -1.60    3.00
   0   1  -5    5.20    3.40
   0   1  -5    6.80    5.20
   0  -1   5    2.70    3.80
   0  -1   5   -8.70    5.80
   0  -1   5    1.60    2.60
   0  -1   5   10.20    6.50
  -1   1  -5    9.30    4.70
  -1   1  -5    3.20    3.30
  -1   1  -5   13.20    5.50
  -1   1  -5    5.00    3.80
   1  -1   5   -5.00    5.80
   1  -1   5    8.90    4.20
   1  -1   5    2.10    3.10
   1  -1   5    5.10    6.00
  -2   1  -5   68.69    7.50
  -2   1  -5   86.69    9.10
  -2   1  -5   70.69    7.20
  -2   1  -5   57.99    8.00
   2  -1   5   85.39    8.70
   2  -1   5   81.49    8.30
   2  -1   5   65.99    9.00
  -3   1  -5    2.70    4.80
  -3   1  -5    1.90    4.20
  -3   1  -5    8.40    5.70
   3  -1   5    0.60    5.90
   3  -1   5    6.20    5.00
   3  -1   5    0.20    4.00
  -4   1  -5   -0.90    4.50
  -4   1  -5   -3.10    5.80
  -4   1  -5    5.70    5.30
   4  -1   5   -1.80    4.40
  -5   1  -5    0.60    4.90
  -5   1  -5    4.60    6.20
  -5   1  -5    2.30    7.50
   5  -1   5    0.60    5.20
   5  -1   5   -6.00   12.50
  -6   1  -5    5.20    5.50
  -6   1  -5    2.40    6.90
   6  -1   5    5.70    7.30
   6  -1   5   12.50    6.30
   7   1  -6    8.50    5.10
  -7  -1   6   31.50   10.30
   6   1  -6   -4.30    3.20
   6   1  -6    1.20    4.10
   6   1  -6   -1.40    3.80
  -6  -1   6    4.30    8.90
  -6  -1   6   -1.20    3.90
   5   1  -6    1.20    4.40
   5   1  -6   -1.60   10.90
   5   1  -6   11.80    3.90
   5   1  -6    4.80    3.70
  -5  -1   6    4.30    9.80
  -5  -1   6   -0.40    2.60
  -5  -1   6    5.00    3.90
   4   1  -6   85.09    7.00
   4   1  -6   69.29   12.90
   4   1  -6   66.19    8.80
   4   1  -6   91.69    7.40
  -4  -1   6  105.19   13.40
  -4  -1   6   83.09    6.50
  -4  -1   6   78.19   16.10
   3   1  -6   24.10    4.20
   3   1  -6   25.90    5.80
   3   1  -6   23.80    9.10
   3   1  -6   20.70    3.90
  -3  -1   6   21.10    3.50
  -3  -1   6   18.80    8.70
  -3  -1   6   21.70    4.30
   2   1  -6   17.10    9.20
   2   1  -6    2.70    3.60
   2   1  -6    7.60    7.30
   2   1  -6    7.10    3.50
  -2  -1   6    5.30    7.30
  -2  -1   6    7.80    3.00
   1   1  -6   14.90    4.10
   1   1  -6   12.20    6.50
   1   1  -6   17.30    6.00
  -1  -1   6   12.50    4.50
  -1  -1   6   16.80    3.40
  -1  -1   6    6.40    8.10
  -1  -1   6   17.00    7.90
   0   1  -6   10.70    4.30
   0   1  -6   11.20    3.90
   0   1  -6   12.90    5.90
   0   1  -6   15.80    6.60
   0  -1   6   12.30    3.40
   0  -1   6   20.20    5.10
   0  -1   6   17.80    7.60
  -1   1  -6    8.10    4.00
  -1   1  -6    9.60    4.80
  -1   1  -6    6.10    5.40
  -1   1  -6   18.80    6.80
   1  -1   6    8.80    8.30
   1  -1   6    6.30    5.10
   1  -1   6    8.60    3.70
   1  -1   6    5.50    6.90
  -2   1  -6  209.18   16.20
  -2   1  -6  252.47   15.00
   2  -1   6  220.88   14.10
   2  -1   6  230.08   16.80
   2  -1   6  259.17   15.30
  -3   1  -6   16.90    5.40
  -3   1  -6   30.10    7.50
  -3   1  -6   32.70    6.30
   3  -1   6   26.30    8.20
   3  -1   6   21.50    4.90
   3  -1   6   32.00    6.60
  -4   1  -6   -2.30    5.90
  -4   1  -6   -2.70    4.80
   4  -1   6    3.80    4.80
  -5   1  -6    2.20   10.30
  -5   1  -6   -4.00    6.60
   5  -1   6   15.90    5.90
  -6   1  -6   -4.10    7.80
   6  -1   6    4.90   15.30
   6  -1   6    0.90    8.40
   6  -1   6   21.90   11.40
   6   1  -7    0.40    4.20
   6   1  -7   -4.00    4.40
   6   1  -7  -11.20    4.30
  -6  -1   7   -1.90    4.40
  -6  -1   7   -1.80    3.70
  -6  -1   7    5.70    9.90
   5   1  -7   -4.20    4.10
   5   1  -7  -10.90    7.90
   5   1  -7    2.60    4.20
  -5  -1   7   -3.40    4.20
  -5  -1   7   -8.80    9.20
   4   1  -7    0.40    4.30
   4   1  -7   -1.60    4.00
   4   1  -7  -18.30    9.80
   4   1  -7   -4.70    5.60
  -4  -1   7    3.20    8.90
  -4  -1   7   -7.80   12.90
   3   1  -7   56.89   11.30
   3   1  -7   68.09    7.00
   3   1  -7   61.59    6.00
   3   1  -7   39.10    7.50
  -3  -1   7   68.19   11.60
  -3  -1   7   51.69   16.00
  -3  -1   7   67.79    6.80
   2   1  -7   37.50    8.60
   2   1  -7   26.40    5.00
   2   1  -7   24.30    4.50
   2   1  -7   20.00    6.70
  -2  -1   7    7.40   10.70
  -2  -1   7   25.60    4.30
   1   1  -7    3.20    6.10
   1   1  -7    7.90    4.10
   1   1  -7   -0.40    4.50
  -1  -1   7    2.50    5.10
  -1  -1   7  -14.30    9.60
  -1  -1   7    1.80    8.60
  -1  -1   7    1.40    2.20
   0   1  -7    1.90    5.60
   0   1  -7    7.10    4.20
   0   1  -7    4.10    6.10
   0  -1   7    6.20    5.50
   0  -1   7    1.40    4.50
   0  -1   7    7.10    8.50
  -1   1  -7   -5.10    4.10
  -1   1  -7   -0.90    5.40
   1  -1   7    1.40    5.80
   1  -1   7    1.00    3.70
   1  -1   7   15.80   10.10
   1  -1   7   -7.60    7.70
  -2   1  -7   -3.60    4.60
  -2   1  -7   -1.40    5.40
   2  -1   7   -2.70    6.10
   2  -1   7    6.50    4.50
   2  -1   7   -4.80    8.10
   2  -1   7  -10.70   10.10
  -3   1  -7   17.50    6.40
  -3   1  -7   11.50    5.40
  -3   1  -7   12.40    8.70
   3  -1   7   19.10    9.00
   3  -1   7   21.30    6.90
   3  -1   7   15.30    5.30
  -4   1  -7  -10.00    8.00
  -4   1  -7   -0.40    6.30
  -4   1  -7   -0.20    5.10
   4  -1   7   -5.30    8.80
  -5   1  -7    2.90    5.50
  -5   1  -7   -7.30    7.20
   5  -1   7    4.80    5.60
   5  -1   7   20.20   14.40
   5   1  -8   -7.10    6.10
   5   1  -8   -7.20    5.00
   5   1  -8   -7.60   11.70
   5   1  -8   -7.00    4.70
  -5  -1   8    1.50   10.10
  -5  -1   8   -4.30    5.00
   4   1  -8   -5.80    6.40
   4   1  -8    3.50    4.80
   4   1  -8   14.40    5.50
   4   1  -8    0.80   10.50
  -4  -1   8    2.30    6.00
  -4  -1   8    3.80    4.00
  -4  -1   8   20.50   10.50
  -4  -1   8    8.40   15.00
   3   1  -8   15.00    7.30
   3   1  -8   20.10    5.10
   3   1  -8   27.00    5.60
  -3  -1   8   20.20    4.60
  -3  -1   8   34.10   14.80
  -3  -1   8   38.90    6.50
  -3  -1   8   32.00   11.40
   2   1  -8   -1.40    6.90
   2   1  -8    8.50    5.20
   2   1  -8    2.40    5.00
  -2  -1   8    8.40    5.00
  -2  -1   8  -10.70   14.20
  -2  -1   8    3.90    9.80
  -2  -1   8    2.50    6.10
   1   1  -8    0.90    4.40
   1   1  -8    2.00    5.30
   1   1  -8   -1.40    6.70
  -1  -1   8    8.30    9.60
  -1  -1   8  -20.50   12.00
  -1  -1   8    4.70    6.20
   0   1  -8    9.30   12.70
   0   1  -8   11.50    5.80
   0   1  -8    6.40    4.90
   0  -1   8   17.30   10.40
  -1   1  -8   -0.40    5.00
  -1   1  -8    1.60    5.70
   1  -1   8    5.00    7.40
   1  -1   8    3.50    5.40
   1  -1   8    4.30    9.00
   1  -1   8   12.10   12.10
  -2   1  -8   -4.00    6.10
  -2   1  -8   -4.50    4.90
  -2   1  -8   -6.40    6.80
   2  -1   8   13.70   11.10
   2  -1   8   -0.10   10.80
   2  -1   8    4.90    4.80
   2  -1   8   -8.70    6.50
  -3   1  -8   37.00    6.80
  -3   1  -8   49.00    8.30
   3  -1   8   54.89    9.50
   3  -1   8   69.99   13.50
   3  -1   8   32.10    6.30
  -4   1  -8    5.40    7.70
  -4   1  -8   10.50    8.70
   4   1  -9    6.40    5.50
   4   1  -9   -6.00    5.70
  -4  -1   9   -1.80    5.90
   3   1  -9    6.70    7.30
  -3  -1   9   24.70   15.60
  -3  -1   9   13.50   10.90
   2   1  -9   -9.50    7.70
   2   1  -9   10.50    6.40
   2   1  -9   10.70    5.30
  -2  -1   9   10.60   14.30
  -2  -1   9   25.00   11.40
  -2  -1   9   12.90    6.50
   1   1  -9   13.60    6.30
   1   1  -9  -15.90    7.30
   1   1  -9    4.40    5.10
  -1  -1   9   11.00    6.50
  -1  -1   9  -29.90   18.00
  -1  -1   9    5.00   10.20
   0   1  -9   -1.20    6.50
   0   1  -9    5.20    5.20
   0  -1   9   -2.90   10.20
   0  -1   9   -0.60    6.80
  -1   1  -9   -8.80    6.10
  -1   1  -9    5.30    8.00
   1  -1   9   11.10   10.10
   1  -1   9  -12.80    7.00
  -2   1  -9   -0.50    6.70
  -2   1  -9    3.90    5.80
   2  -1   9  -15.80    7.50
   2  -1   9   24.50   10.70
   2  -1   9    4.50   23.40
   3  -1   9   38.80   14.60
   2   2   9   15.10    9.90
   2   2   9   12.30   12.00
  -2  -2  -9   -2.50    5.40
  -2  -2  -9  -11.50    7.00
   1   2   9    0.60   15.80
   1   2   9    8.80    8.00
   1   2   9    8.60    9.90
  -1  -2  -9   15.40    6.10
  -1  -2  -9   15.40    7.80
   0   2   9   14.10   18.10
   0   2   9   12.50    7.80
   0   2   9    9.30   10.10
   0  -2  -9    2.20    6.60
   0  -2  -9    1.80    5.60
  -1   2   9   -5.80   17.00
  -1   2   9   -3.70    6.60
  -1   2   9    3.10   10.10
   1  -2  -9  -13.70    9.90
   1  -2  -9    8.00    6.30
   1  -2  -9    4.00    5.30
  -2   2   9   -2.00   12.60
  -2   2   9    9.20   10.20
   2  -2  -9    0.80    5.50
   2  -2  -9   10.70    6.00
   2  -2  -9  -12.30    7.80
  -3   2   9    6.60    6.70
  -3   2   9   16.30   10.90
   3  -2  -9   -2.80    7.90
   3  -2  -9   12.90    6.00
   3  -2  -9    4.60   10.70
  -4   2   9    8.50   17.90
  -4   2   9    9.10    6.80
   4  -2  -9  -14.20    7.80
   4  -2  -9    6.40    5.70
   4  -2  -9   -4.90    6.80
   4   2   8    6.30    6.10
   4   2   8    0.20    7.60
  -4  -2  -8    1.40    7.60
  -4  -2  -8    2.30    5.20
   3   2   8   13.00    9.90
   3   2   8    2.90    5.30
   3   2   8    2.40    8.00
  -3  -2  -8   10.20    7.10
  -3  -2  -8   14.50    6.20
   2   2   8   -7.60    6.60
   2   2   8    3.90   10.00
   2   2   8   -3.20    7.30
   2   2   8    4.10   13.10
  -2  -2  -8   -6.30    6.50
  -2  -2  -8  -10.10    6.30
  -2  -2  -8    1.80    5.50
   1   2   8    5.90    6.90
   1   2   8   17.90    9.30
   1   2   8   -2.80   12.90
   1   2   8    8.80    8.50
  -1  -2  -8    5.10    7.80
  -1  -2  -8    5.20    6.40
  -1  -2  -8    7.40    5.10
   0   2   8    2.50    9.00
   0   2   8    4.60    7.30
   0   2   8    7.10    7.00
   0  -2  -8   -0.80    5.70
   0  -2  -8    1.90    4.80
  -1   2   8    4.40    6.60
  -1   2   8    5.20    9.30
  -1   2   8   23.50   15.10
   1  -2  -8    5.90    4.90
   1  -2  -8    2.40    7.00
   1  -2  -8   -0.40    5.40
  -2   2   8   16.90    6.20
  -2   2   8   -1.50    9.40
  -2   2   8  -19.80   14.00
   2  -2  -8   -2.60    5.10
   2  -2  -8   -0.60    4.70
   2  -2  -8   -6.40    6.70
  -3   2   8    2.60    5.40
  -3   2   8   -8.30    3.90
  -3   2   8    5.80   10.40
  -3   2   8    5.90   13.70
   3  -2  -8    6.90    5.00
   3  -2  -8    2.00    7.00
   3  -2  -8   -7.80    4.60
   3  -2  -8   14.50    9.60
  -4   2   8   15.20   10.60
  -4   2   8   10.80    5.80
  -4   2   8   -7.60   22.30
   4  -2  -8   -4.00    6.40
   4  -2  -8    6.50   11.10
   4  -2  -8   14.40    5.30
   4  -2  -8   10.30    6.30
  -5   2   8   19.50   11.90
  -5   2   8   47.00   17.50
   5  -2  -8    0.90    6.20
   5  -2  -8    4.50   12.70
   5  -2  -8   19.30   10.80
   5  -2  -8   13.10    6.00
   5   2   7   -2.90    7.40
  -5  -2  -7   -1.10    7.60
   4   2   7    7.50    6.90
   4   2   7   10.10    7.50
   4   2   7    0.50    5.60
  -4  -2  -7    0.40    6.80
  -4  -2  -7  -10.00    7.70
   3   2   7    2.30    4.80
   3   2   7   -6.30    7.40
   3   2   7    3.10    6.40
  -3  -2  -7    7.50    9.00
  -3  -2  -7    7.10    5.40
   2   2   7   13.70   10.90
   2   2   7   23.70    6.90
   2   2   7   11.90    4.80
   2   2   7   22.10    8.50
  -2  -2  -7   14.20    5.50
  -2  -2  -7    8.40   13.20
   1   2   7   -3.00    7.40
   1   2   7   -1.80    6.00
   1   2   7   -1.90   13.10
   1   2   7    1.00    4.10
  -1  -2  -7   -2.30    7.30
  -1  -2  -7   -8.80    4.20
   0   2   7   77.59    7.90
   0   2   7   57.99    6.20
   0   2   7   52.69    9.90
   0  -2  -7   43.90    8.30
   0  -2  -7   46.60    6.20
   0  -2  -7   56.99   12.00
  -1   2   7   25.60    7.30
  -1   2   7   28.60    9.20
  -1   2   7   28.60    4.80
   1  -2  -7   24.30    6.80
   1  -2  -7   27.50    5.10
   1  -2  -7   27.60    5.80
  -2   2   7   36.20    6.20
  -2   2   7   45.20   14.00
  -2   2   7   29.40   14.30
   2  -2  -7   35.80    9.70
   2  -2  -7   31.60    5.40
   2  -2  -7   35.50    5.70
   2  -2  -7   17.90    6.40
  -3   2   7    8.50    5.40
  -3   2   7   13.20    9.20
   3  -2  -7    8.60   10.30
   3  -2  -7    7.60    6.00
   3  -2  -7    6.30    4.50
  -4   2   7   42.30   12.20
  -4   2   7   20.60    6.10
  -4   2   7   32.50    5.80
  -4   2   7   35.20   10.30
   4  -2  -7   23.00    6.50
   4  -2  -7   25.20    5.40
   4  -2  -7   29.10    6.20
   4  -2  -7   13.60   12.50
  -5   2   7   20.40    9.70
  -5   2   7   -5.90   17.30
  -5   2   7    5.20    4.20
   5  -2  -7   14.30    8.00
   5  -2  -7  -12.10   12.50
   5  -2  -7   14.40    8.30
   5  -2  -7   17.70    5.10
  -6   2   7   45.70    6.70
  -6   2   7   36.20   11.40
   6  -2  -7   38.20    5.70
   6  -2  -7   39.40    8.90
   6  -2  -7   26.60    6.60
   6   2   6    1.20    6.50
  -6  -2  -6   -3.70    7.70
   5   2   6   -1.80    6.20
   5   2   6    8.90    5.90
  -5  -2  -6   -1.30    6.90
  -5  -2  -6   -4.70    9.60
  -5  -2  -6    5.80    5.40
   4   2   6   -7.50    6.00
   4   2   6    6.90    6.00
   4   2   6    4.60    5.00
  -4  -2  -6   -2.50    4.90
  -4  -2  -6    0.60    6.00
   3   2   6   28.70    6.40
   3   2   6   21.10    5.20
   3   2   6   14.40    7.20
  -3  -2  -6   21.30    6.20
  -3  -2  -6   20.70    6.60
  -3  -2  -6   13.60    5.10
   2   2   6    1.80    4.00
   2   2   6    5.90    5.70
   2   2   6    1.40    6.60
   2   2   6   -7.00   10.40
  -2  -2  -6    1.50    5.70
  -2  -2  -6    3.60    5.50
   1   2   6   -1.60    3.70
   1   2   6    0.20    5.00
   1   2   6   -3.10    9.90
   1   2   6    6.50    6.80
  -1  -2  -6   -2.50    3.80
  -1  -2  -6    0.40    4.80
  -1  -2  -6    6.20    5.30
   0   2   6   59.59    9.20
   0   2   6   60.49   11.90
   0   2   6   46.40    5.40
   0   2   6   55.69    6.50
   0  -2  -6   43.60    6.90
   0  -2  -6   42.50    5.40
   0  -2  -6   59.79    6.10
  -1   2   6   29.00    5.40
  -1   2   6   18.60    3.90
  -1   2   6   24.90    7.90
   1  -2  -6   20.70    4.80
   1  -2  -6   21.30    4.40
   1  -2  -6   23.00    6.10
  -2   2   6    8.40    4.70
  -2   2   6    6.10    3.30
  -2   2   6   14.80    7.70
  -2   2   6   10.50   12.10
   2  -2  -6    8.20    9.10
   2  -2  -6    8.10    3.90
   2  -2  -6    6.20    4.00
   2  -2  -6   14.40    8.70
  -3   2   6    2.00    3.00
  -3   2   6   -5.30    7.30
  -3   2   6    4.30    4.60
   3  -2  -6   -7.20   10.10
   3  -2  -6    3.40    4.90
   3  -2  -6    4.40    3.90
  -4   2   6    4.00    4.70
  -4   2   6   -5.50    2.70
  -4   2   6    5.70    8.50
   4  -2  -6    1.80    4.70
   4  -2  -6   -4.80    3.90
   4  -2  -6  -10.40   17.40
  -5   2   6   11.90    8.90
   5  -2  -6    6.90    4.50
   5  -2  -6    7.30    4.90
   5  -2  -6    5.20    4.20
   5  -2  -6  -14.40   11.20
  -6   2   6   49.20   10.60
  -6   2   6   45.80    7.40
  -6   2   6   60.39   16.60
  -6   2   6   13.70    6.40
   6  -2  -6   33.40    5.70
   6  -2  -6   36.10    4.50
   6  -2  -6   27.40    6.10
  -7   2   6    8.90    6.70
  -7   2   6    7.20   10.10
   7  -2  -6   -4.10    5.60
   7  -2  -6    2.50    4.90
   6   2   5    7.10    6.20
  -6  -2  -5  -15.20    7.10
  -6  -2  -5    4.60    7.00
   5   2   5   16.70    5.80
   5   2   5   26.00    6.50
  -5  -2  -5   21.30    5.80
  -5  -2  -5   26.20    7.00
   4   2   5    7.20    8.50
   4   2   5    6.50    5.40
  -4  -2  -5   -3.90    5.40
  -4  -2  -5   -1.50    5.90
  -4  -2  -5    0.70    4.60
   3   2   5   13.40    4.40
   3   2   5   19.00    5.60
   3   2   5   10.50    5.70
  -3  -2  -5   14.10    5.40
  -3  -2  -5   11.30    4.40
  -3  -2  -5    6.90    5.20
   2   2   5   -0.80    3.60
   2   2   5    0.80    4.70
   2   2   5   -0.70    5.50
  -2  -2  -5   -5.30    3.50
  -2  -2  -5    4.40    5.10
  -2  -2  -5   -0.70    4.60
   1   2   5   46.50    9.20
   1   2   5   68.59    8.90
   1   2   5   57.99    6.20
   1   2   5   47.00    5.10
  -1  -2  -5   60.99    5.80
  -1  -2  -5   48.10    5.50
   0   2   5   -6.10    7.80
   0   2   5   -1.70    5.60
   0   2   5   -1.40    7.40
   0   2   5    0.80    3.10
   0  -2  -5    2.10    3.60
   0  -2  -5   -3.40    3.20
   0  -2  -5    6.50    4.60
  -1   2   5  222.68   16.10
  -1   2   5  225.98   13.60
  -1   2   5  233.38   14.00
  -1   2   5  248.08   19.00
   1  -2  -5  248.88   13.80
   1  -2  -5  261.77   18.10
   1  -2  -5  239.38   13.80
   1  -2  -5  237.78   15.10
  -2   2   5   99.09    8.60
  -2   2   5   89.19   10.20
  -2   2   5  116.59    8.30
  -2   2   5  111.99   15.20
   2  -2  -5   93.89    7.70
   2  -2  -5  100.09    7.60
   2  -2  -5   86.99   14.00
   2  -2  -5  116.49    9.30
  -3   2   5  157.88   10.00
  -3   2   5  177.58   10.50
  -3   2   5  132.99   12.80
   3  -2  -5  174.98   11.20
   3  -2  -5  171.88   14.00
   3  -2  -5  136.99   17.60
   3  -2  -5  165.78   10.30
  -4   2   5   -2.70    7.70
  -4   2   5    1.70    4.00
  -4   2   5    1.70    3.30
   4  -2  -5   -1.80    3.90
   4  -2  -5   -9.20   10.00
   4  -2  -5    1.40    3.70
   4  -2  -5    1.90    3.90
  -5   2   5   26.50    8.80
   5  -2  -5   15.10   12.40
   5  -2  -5   24.30    3.90
   5  -2  -5   19.90    4.70
   5  -2  -5   12.80    4.60
  -6   2   5   17.10    8.00
  -6   2   5    9.50    4.20
  -6   2   5   21.70   14.70
   6  -2  -5   -4.30   13.00
   6  -2  -5   11.90    4.40
   6  -2  -5   16.80    5.10
  -7   2   5   63.49    7.10
  -7   2   5   50.39   11.60
   7  -2  -5   51.49    7.10
   7  -2  -5   41.40    7.20
   7  -2  -5   28.00   16.50
   7   2   4    9.80    6.60
   7   2   4   29.70   14.80
   7   2   4   -5.40   12.60
  -7  -2  -4  -10.40    7.00
  -7  -2  -4   -8.40    6.50
   6   2   4    8.90    5.90
  -6  -2  -4   -0.70    4.70
  -6  -2  -4    4.40    6.50
  -6  -2  -4   -1.10    6.70
   5   2   4   -1.60    4.50
  -5  -2  -4   -1.00    5.80
  -5  -2  -4    0.90    5.80
  -5  -2  -4   -0.90    4.40
   4   2   4   31.50    4.70
   4   2   4   37.50    5.80
   4   2   4   22.10    4.80
  -4  -2  -4   42.00    6.10
  -4  -2  -4   26.40    4.90
  -4  -2  -4   26.00    7.40
   3   2   4    4.80    4.50
   3   2   4    2.70    3.40
   3   2   4    1.50    4.20
  -3  -2  -4    7.80    4.80
  -3  -2  -4   -1.30    4.20
  -3  -2  -4    2.60    3.70
   2   2   4   74.89    7.30
   2   2   4   64.59    6.60
  -2  -2  -4   60.49    7.80
  -2  -2  -4   60.59    6.80
  -2  -2  -4   77.89    7.50
   1   2   4   -2.10    4.90
   1   2   4    1.50    3.70
   1   2   4    0.80    2.90
  -1  -2  -4   -3.70    3.30
  -1  -2  -4    0.70    3.20
   0   2   4   44.00    4.70
   0   2   4   70.29    8.00
   0   2   4   46.90    5.10
   0  -2  -4   56.59    5.60
   0  -2  -4   61.59    5.80
   0  -2  -4   66.19    6.60
  -1   2   4  135.29    9.30
  -1   2   4  133.69    8.80
  -1   2   4  144.09   10.70
   1  -2  -4  130.09   13.90
   1  -2  -4  142.99    9.00
   1  -2  -4  146.19    9.00
   1  -2  -4  165.18   10.10
  -2   2   4  103.39    7.80
  -2   2   4  109.49   10.30
  -2   2   4  112.49    7.50
  -2   2   4  107.79   13.80
   2  -2  -4  131.39    8.70
   2  -2  -4  102.49    7.70
   2  -2  -4  124.59    8.70
  -3   2   4   22.40    3.50
  -3   2   4   26.30    4.00
  -3   2   4   24.20    8.20
  -3   2   4   22.30    6.40
   3  -2  -4   19.20    3.70
   3  -2  -4   23.00    4.00
   3  -2  -4   27.70    9.00
   3  -2  -4   27.10    3.90
  -4   2   4    9.10    3.70
  -4   2   4    7.50    9.30
  -4   2   4    8.20    6.70
  -4   2   4   12.10    3.20
   4  -2  -4   15.00    3.60
   4  -2  -4   11.50    3.70
   4  -2  -4    5.00    9.30
   4  -2  -4   10.80    3.00
  -5   2   4   -1.70    3.50
  -5   2   4   -3.80    6.70
  -5   2   4   -0.40    3.20
   5  -2  -4    2.00    3.80
   5  -2  -4   -5.40    2.90
   5  -2  -4    4.50    4.60
  -6   2   4   -2.70    7.00
  -6   2   4   -2.30   17.20
  -6   2   4    5.00    2.10
   6  -2  -4   11.10   13.30
   6  -2  -4    4.90    4.60
   6  -2  -4    5.40    4.20
  -7   2   4   49.90    9.60
   7  -2  -4    5.10   14.50
   7  -2  -4   32.50    5.50
   7  -2  -4   24.90    8.30
   7   2   3   30.10    7.30
   7   2   3   41.40   13.80
   7   2   3   42.10    7.40
  -7  -2  -3   38.60    7.50
   6   2   3   13.60    5.40
   6   2   3  -14.30   12.20
  -6  -2  -3   10.40    6.00
  -6  -2  -3    1.20    6.10
   5   2   3    6.80    4.30
  -5  -2  -3   15.70    5.60
  -5  -2  -3   21.00    5.70
  -5  -2  -3    8.50    4.30
   4   2   3   39.40    4.10
   4   2   3   49.70    5.30
   4   2   3   49.40    5.70
  -4  -2  -3   67.09    7.90
  -4  -2  -3   48.50    5.40
  -4  -2  -3   75.09   10.50
   3   2   3    4.30    3.70
   3   2   3    1.10    3.10
   3   2   3    3.20    3.20
  -3  -2  -3   -2.90    3.70
  -3  -2  -3   -2.60    3.90
  -3  -2  -3    1.50    3.20
   2   2   3   31.20    5.20
   2   2   3   28.80    4.10
   2   2   3   23.00    3.70
   2   2   3   28.40    4.40
  -2  -2  -3   27.60    4.20
  -2  -2  -3   27.20    3.90
  -2  -2  -3   27.90    4.60
   1   2   3    3.10    3.70
   1   2   3    0.50    2.40
   1   2   3    2.20    4.00
   1   2   3    4.40    3.10
  -1  -2  -3   -1.20    3.30
  -1  -2  -3   -1.30    2.90
  -1  -2  -3   -1.40    2.70
   0   2   3  125.39   11.70
   0   2   3  138.99    8.50
   0   2   3  130.49    8.10
   0   2   3  142.69    9.10
   0  -2  -3  130.49    9.00
   0  -2  -3  133.59    8.30
   0  -2  -3  129.09    8.70
  -1   2   3    8.40    3.70
  -1   2   3   11.90    6.20
  -1   2   3    4.70    2.40
  -1   2   3    8.80    2.90
   1  -2  -3    5.40    2.90
   1  -2  -3    9.40    2.80
   1  -2  -3    6.00   11.20
   1  -2  -3    8.70    3.30
  -2   2   3  612.54   33.40
  -2   2   3  671.93   33.30
  -2   2   3  677.03   36.40
  -2   2   3  644.54   34.50
  -2   2   3  635.24   33.30
   2  -2  -3  676.33   33.30
   2  -2  -3  683.03   33.40
   2  -2  -3  681.93   33.60
  -3   2   3  150.68   11.30
  -3   2   3  150.38    9.10
  -3   2   3  134.99   14.30
  -3   2   3  150.88    9.40
   3  -2  -3  156.38    9.00
   3  -2  -3  166.38    9.40
   3  -2  -3  154.58   15.10
   3  -2  -3  149.88    9.20
  -4   2   3  368.16   21.50
  -4   2   3  399.76   20.40
  -4   2   3  400.06   19.80
  -4   2   3  315.87   32.90
   4  -2  -3  354.76   19.40
   4  -2  -3  376.26   19.70
   4  -2  -3  366.46   25.30
   4  -2  -3  372.66   19.80
  -5   2   3   31.60    4.80
  -5   2   3   19.20    3.90
  -5   2   3   23.80   10.70
  -5   2   3   15.30    6.50
   5  -2  -3   28.00   10.60
   5  -2  -3   35.50    4.50
   5  -2  -3   32.50    4.90
  -6   2   3    3.10    4.40
  -6   2   3   10.00    6.60
   6  -2  -3    5.90   11.70
   6  -2  -3    8.40    7.10
   6  -2  -3    4.10    4.10
  -7   2   3    0.00    4.00
  -7   2   3   -5.50    6.80
   7  -2  -3    0.10    4.90
   7  -2  -3    5.90   12.90
   7  -2  -3    2.80    4.50
   8  -2  -3   35.20    6.70
   8  -2  -3   25.30    5.70
   8  -2  -3   18.00   15.10
   8   2   2    6.60   14.10
   8   2   2    2.10    6.20
   8   2   2  -11.30    5.70
  -8  -2  -2    8.70    4.40
  -8  -2  -2   -7.50    6.30
   7   2   2    7.50    5.80
   7   2   2   14.50   12.60
   7   2   2   18.00    5.80
  -7  -2  -2   16.10    5.10
  -7  -2  -2   11.20    5.20
  -7  -2  -2   13.30    6.10
   6   2   2    0.60    4.90
   6   2   2   -9.20   12.20
   6   2   2    1.00    4.50
  -6  -2  -2    1.00    4.70
  -6  -2  -2    3.30    5.20
   5   2   2   26.10    4.80
  -5  -2  -2   44.10    5.60
  -5  -2  -2   32.40    5.40
  -5  -2  -2   25.80    4.50
   4   2   2    5.70    3.40
   4   2   2    1.00    3.30
  -4  -2  -2    1.00    3.80
  -4  -2  -2   -0.20    3.70
   3   2   2  165.78    9.40
   3   2   2  151.18    8.50
   3   2   2  137.29    9.40
   3   2   2  162.88   10.00
  -3  -2  -2  141.69    9.80
  -3  -2  -2  147.29    9.30
  -3  -2  -2  146.39    9.50
   2   2   2    0.20    2.40
   2   2   2    0.70    2.70
   2   2   2    3.30    4.40
  -2  -2  -2   -0.70    2.90
  -2  -2  -2   -0.70    3.10
  -2  -2  -2    1.10    2.50
   1   2   2  188.28   10.50
   1   2   2  183.68   10.30
   1   2   2  181.38   10.80
  -1  -2  -2  196.08   11.00
  -1  -2  -2  193.58   10.50
  -1  -2  -2  179.48   10.40
   0   2   2    0.80    4.70
   0   2   2   -3.20    2.10
   0   2   2    0.60    2.50
   0  -2  -2   -0.80    2.40
   0  -2  -2    2.40    2.80
   0  -2  -2   -3.70    2.20
  -1   2   2  527.25   26.00
  -1   2   2  492.05   25.60
  -1   2   2  508.05   27.80
  -1   2   2  497.45   25.70
   1  -2  -2  524.65   25.90
   1  -2  -2  526.25   25.70
   1  -2  -2  499.95   27.80
   1  -2  -2  499.65   25.70
  -2   2   2  167.78    9.80
  -2   2   2  170.78    9.70
  -2   2   2  170.78   13.10
  -2   2   2  177.28    9.70
   2  -2  -2  172.38   13.40
   2  -2  -2  179.48    9.70
   2  -2  -2  181.68    9.80
   2  -2  -2  169.18   10.00
  -3   2   2  217.58   12.50
  -3   2   2  215.08   16.40
  -3   2   2  218.98   12.30
   3  -2  -2  247.18   12.50
   3  -2  -2  230.58   12.40
   3  -2  -2  218.98   11.70
  -4   2   2   22.20    6.00
  -4   2   2   17.40    3.60
  -4   2   2   24.60    8.50
  -4   2   2   19.90    3.10
   4  -2  -2   19.70    4.10
   4  -2  -2   17.80    7.90
   4  -2  -2   19.90    3.40
  -5   2   2   15.50    3.60
  -5   2   2   15.80    9.30
  -5   2   2   27.90    4.40
  -5   2   2   17.70    5.60
   5  -2  -2   24.90    9.50
   5  -2  -2   17.20    3.90
   5  -2  -2   19.10    4.10
  -6   2   2   -1.80    5.50
  -6   2   2   -1.20    4.30
   6  -2  -2   -0.70    3.90
   6  -2  -2   11.00   10.50
   6  -2  -2   -0.20    4.00
  -7   2   2    0.80    5.60
  -7   2   2    1.30    4.70
   7  -2  -2   -7.20    4.80
   7  -2  -2    4.00    4.40
   7  -2  -2    0.00   11.50
  -8   2   2   19.80    6.40
   8  -2  -2    3.40   14.80
   8  -2  -2   13.20    5.90
   8  -2  -2    5.00    6.60
   8   2   1   -0.30    5.40
   8   2   1    2.90   12.50
   8   2   1    4.90    6.40
  -8  -2  -1   -7.60    5.70
   7   2   1   49.50   14.20
   7   2   1   32.30    6.30
   7   2   1   42.80    6.80
  -7  -2  -1   56.69    5.20
  -7  -2  -1   32.50    5.90
  -7  -2  -1   49.30    6.40
   6   2   1  137.59   11.00
   6   2   1  144.09   20.20
   6   2   1  141.09   11.10
  -6  -2  -1  169.78   10.10
  -6  -2  -1  167.58   11.40
   5   2   1   42.60    7.80
   5   2   1   35.90    5.00
   5   2   1   41.20   12.20
  -5  -2  -1   37.80    5.00
  -5  -2  -1   31.10    4.50
  -5  -2  -1   47.30    5.70
   4   2   1  138.29    8.90
  -4  -2  -1  147.79    9.20
  -4  -2  -1  155.38    9.20
  -4  -2  -1  128.89    8.90
   3   2   1   79.39    6.10
   3   2   1   95.39    6.30
   3   2   1   73.49    6.10
  -3  -2  -1   74.09    6.20
  -3  -2  -1   73.59    6.00
  -3  -2  -1   86.79    6.50
   2   2   1   41.70    4.10
   2   2   1   49.80    4.60
   2   2   1   45.00    4.20
  -2  -2  -1   36.40    4.10
  -2  -2  -1   44.90    4.80
  -2  -2  -1   38.60    4.20
   1   2   1   36.10    4.10
   1   2   1   35.30    3.60
   1   2   1   31.50    3.30
  -1  -2  -1   33.10    3.50
  -1  -2  -1   32.90    3.50
  -1  -2  -1   36.20    3.50
   0   2   1    0.60    1.50
   0   2   1    5.20    2.20
   0   2   1   -1.20    7.20
   0   2   1    0.90    1.60
   0  -2  -1   -0.60    1.70
   0  -2  -1   -0.60    1.40
   0  -2  -1    0.70    4.20
  -1   2   1  149.88    8.50
  -1   2   1  155.98    8.50
  -1   2   1  153.78    8.50
   1  -2  -1  142.79    8.40
   1  -2  -1  151.28    8.40
   1  -2  -1  168.88   11.20
   1  -2  -1  156.88    8.60
  -2   2   1   69.49    8.40
  -2   2   1   79.19    5.20
  -2   2   1   76.29    4.80
  -2   2   1   73.49    5.40
   2  -2  -1   73.69    5.30
   2  -2  -1   77.39    5.30
   2  -2  -1   79.39    9.10
  -3   2   1  582.94   31.20
  -3   2   1  610.74   34.80
  -3   2   1  618.34   31.10
   3  -2  -1  620.84   34.50
   3  -2  -1  648.14   32.30
   3  -2  -1  626.44   31.20
  -4   2   1  129.29    8.40
  -4   2   1  119.59   14.00
  -4   2   1  113.69    7.70
   4  -2  -1  114.09    7.90
   4  -2  -1  122.99    8.20
   4  -2  -1  125.09   14.00
  -5   2   1  371.46   25.60
  -5   2   1  359.16   18.40
  -5   2   1  331.17   18.40
   5  -2  -1  299.57   24.40
   5  -2  -1  318.07   18.10
   5  -2  -1  316.47   18.20
  -6   2   1   54.59    6.40
  -6   2   1   50.29    7.00
   6  -2  -1   42.20    5.80
   6  -2  -1   53.99    6.20
   6  -2  -1   61.69   14.20
  -7   2   1   -0.30    5.00
  -7   2   1   11.00    4.00
  -7   2   1    1.80    5.30
   7  -2  -1   -1.30    4.50
   7  -2  -1    8.40   12.40
   7  -2  -1   -2.80    4.80
  -8   2   1   -2.50    5.70
   8  -2  -1   -4.90    7.50
   8  -2  -1    0.90    6.00
   8   2   0    4.30   25.60
   7   2   0   -4.90    4.20
   7   2   0   17.10   12.70
   7   2   0    7.20    5.00
  -7  -2   0   -2.20    4.30
   6   2   0   31.10   12.60
   6   2   0   19.70    4.60
   6   2   0   19.20    4.70
  -6  -2   0   16.80    4.40
   5   2   0    4.40    3.30
   5   2   0    6.80    8.70
   5   2   0    9.10    3.50
  -5  -2   0    7.40    2.90
  -5  -2   0    8.80    3.20
   4   2   0  149.19   15.50
   4   2   0  149.99    8.80
   4   2   0  145.79    8.60
   4   2   0  145.39    8.40
  -4  -2   0  129.69    8.50
  -4  -2   0  140.09    8.30
   3   2   0   20.20    2.70
   3   2   0   20.80    2.70
  -3  -2   0   23.20    2.80
  -3  -2   0   14.80    3.00
   2   2   0  566.74   28.40
   2   2   0  565.94   28.20
   2   2   0  557.74   28.20
  -2  -2   0  597.24   28.20
  -2  -2   0  547.75   28.80
  -2  -2   0  568.04   28.80
   1   2   0    9.30    1.80
   1   2   0    6.30    1.30
   1   2   0    6.60    1.20
  -1  -2   0    8.30    1.90
  -1  -2   0    7.20    1.60
  -1  -2   0    9.40    2.40
   0   2   0  150.08    8.60
  -1   2   0    5.40    1.90
  -1   2   0   12.20    3.50
  -1   2   0   11.10    2.00
  -1   2   0    7.60    1.80
   1  -2   0   14.80    3.90
   1  -2   0   10.70    1.80
   1  -2   0    8.60    1.90
  -2   2   0  551.34   28.90
  -2   2   0  558.84   28.90
  -2   2   0  586.44   31.00
   2  -2   0  611.94   29.00
  -3   2   0   31.20    3.50
  -3   2   0   26.60    7.20
  -3   2   0   27.60    3.70
   3  -2   0   28.00    3.40
   3  -2   0   35.40    3.80
   3  -2   0   29.40    7.40
  -4   2   0  153.28    9.70
   4  -2   0  153.48   15.70
   4  -2   0  149.59    9.50
   4  -2   0  146.39    9.50
  -5   2   0    8.20    4.20
  -5   2   0    3.10    1.80
  -5   2   0    3.00    3.10
  -5   2   0    6.20    2.00
   5  -2   0    8.60    3.80
   5  -2   0    6.60    3.80
   5  -2   0   11.30    9.60
  -6   2   0   19.30    5.40
  -6   2   0   23.00    3.10
   6  -2   0   24.20    5.10
   6  -2   0   22.50    5.10
   6  -2   0   25.30   12.20
  -7   2   0   -4.40    6.30
  -7   2   0    0.30    5.90
   7  -2   0   -3.80    4.70
   7  -2   0    2.80   12.40
   7  -2   0    9.40    5.20
  -8   2   0    4.50   12.40
   8  -2   0    1.20    6.10
   8  -2   0  -13.90   10.50
   8  -2   0   13.20   21.30
   8   2  -1    4.90    5.60
   8   2  -1    3.30   28.70
  -8  -2   1   -8.30    7.10
   7   2  -1    2.20    4.00
   7   2  -1    3.40    4.60
   7   2  -1   10.30   11.60
  -7  -2   1   -2.70    3.90
   6   2  -1   52.19    5.40
   6   2  -1   45.60   11.50
   6   2  -1   55.99    5.60
  -6  -2   1   57.39    5.40
  -6  -2   1   42.50    5.00
   5   2  -1  334.17   17.70
   5   2  -1  335.87   24.60
   5   2  -1  318.87   17.70
  -5  -2   1  326.07   17.60
  -5  -2   1  350.76   17.70
   4   2  -1  110.29    6.60
   4   2  -1  118.69    7.90
   4   2  -1  117.89    7.20
   4   2  -1  128.79   14.00
   4   2  -1  109.29    7.10
  -4  -2   1  126.09    7.10
  -4  -2   1  109.49    7.10
   3   2  -1  620.14   34.30
   3   2  -1  592.54   30.50
   3   2  -1  634.94   30.50
   3   2  -1  641.94   31.30
   3   2  -1  617.94   30.60
  -3  -2   1  569.74   30.40
  -3  -2   1  616.34   30.50
   2   2  -1   69.89    4.10
   2   2  -1   78.29    5.60
   2   2  -1   61.69    8.50
   2   2  -1   63.09    4.00
   2   2  -1   78.89    4.70
  -2  -2   1   75.69    4.00
  -2  -2   1   71.49    4.00
   1   2  -1  158.88    9.40
   0   2  -1    2.80    1.20
   0   2  -1    1.20    1.10
   0  -2   1    1.30    1.50
  -1   2  -1   31.60    5.20
  -1   2  -1   41.20    3.30
   1  -2   1   42.10    3.40
   1  -2   1   30.30    5.20
   1  -2   1   41.80    3.30
  -2   2  -1   42.70    4.00
   2  -2   1   46.00    6.40
   2  -2   1   35.40    3.70
   2  -2   1   45.30    3.90
  -3   2  -1   78.19    6.30
   3  -2   1   64.89    9.70
   3  -2   1   85.89    6.40
   3  -2   1   81.49    6.50
  -4   2  -1  142.79    9.50
  -4   2  -1  154.78    9.90
   4  -2   1  140.69    9.60
   4  -2   1  156.28   15.60
   4  -2   1  143.09    9.40
  -5   2  -1   61.79    9.50
  -5   2  -1   38.80    5.10
  -5   2  -1   42.10    5.40
   5  -2   1   45.70    5.50
   5  -2   1   38.50   10.80
   5  -2   1   32.50    4.90
  -6   2  -1  146.69    9.80
  -6   2  -1  164.28   12.00
   6  -2   1  153.28   11.60
   6  -2   1  155.58   11.30
   6  -2   1  166.68   22.60
  -7   2  -1   43.30    7.20
  -7   2  -1   35.40    6.60
   7  -2   1   56.59   15.80
   7  -2   1   31.60    6.50
   7  -2   1   35.90    6.60
  -8   2  -1   -5.40    6.40
   8  -2   1   15.70   22.50
   8  -2   1    2.90    6.40
   8  -2   1   -9.30    5.60
   8   2  -2   24.50   19.50
   8   2  -2   15.40    5.60
   8   2  -2    8.50    7.10
  -8  -2   2   11.00    4.50
   7   2  -2    4.10    3.80
   7   2  -2    3.20   11.60
   7   2  -2    2.90    4.40
  -7  -2   2    3.50    3.70
   6   2  -2   -0.30    9.90
   6   2  -2   -0.20    3.20
   6   2  -2   -3.20    3.40
  -6  -2   2   -1.40    3.30
   5   2  -2   30.30   10.20
   5   2  -2   17.10    3.10
   5   2  -2   16.30    3.30
  -5  -2   2   15.70    3.10
   4   2  -2   21.90    4.60
   4   2  -2   19.40    2.30
   4   2  -2   22.90    8.10
   4   2  -2   21.40    2.80
   4   2  -2   25.00    2.80
  -4  -2   2   15.30    5.70
  -4  -2   2   21.50    2.70
   3   2  -2  203.78   16.90
   3   2  -2  249.28   13.80
   3   2  -2  219.08   11.90
   3   2  -2  245.38   12.30
   3   2  -2  228.08   12.00
  -3  -2   2  243.88   14.20
   2   2  -2  155.18    8.20
   2   2  -2  145.69   11.70
   2   2  -2  162.48    8.30
   2   2  -2  170.78   10.20
  -2  -2   2  173.48   10.80
   1   2  -2  507.15   26.40
   1   2  -2  514.15   25.10
   1   2  -2  454.55   26.10
   1   2  -2  510.45   25.20
  -1  -2   2  532.85   26.70
  -1  -2   2  526.15   26.70
  -1  -2   2  526.35   25.10
  -1  -2   2  500.05   25.10
   0   2  -2    4.20    1.90
   0   2  -2    1.90    1.80
   0   2  -2   -1.50    3.00
   0  -2   2    4.30    1.70
   0  -2   2   -8.30    3.90
  -1   2  -2  185.18    9.80
  -1   2  -2  172.98   10.30
  -1   2  -2  168.98   10.50
   1  -2   2  171.68    9.70
  -2   2  -2    3.60    2.70
  -2   2  -2   -1.40    2.80
  -2   2  -2    2.00    2.80
   2  -2   2   -1.30    5.00
   2  -2   2    0.90    2.70
   2  -2   2    2.40    3.00
  -3   2  -2  155.98    9.40
  -3   2  -2  135.49    8.70
  -3   2  -2  146.69    9.20
   3  -2   2  130.39   13.70
   3  -2   2  144.09    9.30
   3  -2   2  158.38    9.70
  -4   2  -2    0.40    3.80
  -4   2  -2   -0.80    3.60
   4  -2   2    2.90    3.90
   4  -2   2   -1.70    7.90
   4  -2   2    1.20    3.40
  -5   2  -2   36.20    5.90
  -5   2  -2   27.40    5.00
  -5   2  -2   29.60    5.20
   5  -2   2   34.50    5.20
   5  -2   2   36.70    5.90
   5  -2   2   34.60   12.00
  -6   2  -2   -2.90    4.40
  -6   2  -2   -2.70    5.50
  -6   2  -2   -2.10    4.60
   6  -2   2    6.80    5.10
   6  -2   2   -2.00   12.30
   6  -2   2    2.10    5.30
  -7   2  -2    2.20    5.40
  -7   2  -2    6.40    5.10
  -7   2  -2   17.80    6.90
   7  -2   2   19.90   14.10
   7  -2   2   20.40    7.10
   7  -2   2   12.60    6.40
  -8   2  -2    0.90    4.70
  -8   2  -2   -5.30    7.00
   8  -2   2    0.40   24.20
   8  -2   2   -6.70    6.50
   8  -2   2   -1.50    6.70
   8   2  -3   31.60    6.30
   8   2  -3   39.60   14.40
  -8  -2   3   35.80    4.90
   7   2  -3    4.80    4.40
   7   2  -3   13.10   12.10
   7   2  -3    3.90    3.80
  -7  -2   3    6.60    3.40
   6   2  -3    4.00    3.20
   6   2  -3    3.60    3.40
   6   2  -3   10.50   10.80
  -6  -2   3    3.60    3.10
  -6  -2   3    4.40    3.40
   5   2  -3   38.60    3.80
   5   2  -3   27.50    2.80
   5   2  -3   33.30    3.70
   5   2  -3   38.10   11.50
  -5  -2   3   17.00    7.10
  -5  -2   3   27.70    3.30
   4   2  -3  390.96   25.40
   4   2  -3  405.16   22.10
   4   2  -3  370.76   20.00
   4   2  -3  382.76   19.90
   4   2  -3  375.76   19.90
  -4  -2   3  415.26   22.60
  -4  -2   3  399.86   19.70
   3   2  -3  149.19    8.30
   3   2  -3  178.18   11.10
   3   2  -3  152.08   13.50
   3   2  -3  145.19    8.30
  -3  -2   3  160.88   11.70
  -3  -2   3  131.49   15.40
  -3  -2   3  150.68    8.10
  -3  -2   3  158.88    8.30
   2   2  -3  660.73   34.30
   2   2  -3  648.44   32.50
   2   2  -3  683.83   32.50
   2   2  -3  618.14   34.80
  -2  -2   3  647.04   32.40
  -2  -2   3  639.24   32.50
  -2  -2   3  711.83   34.70
  -2  -2   3  642.94   35.50
   1   2  -3    6.00    2.10
   1   2  -3    1.30    3.50
   1   2  -3    7.00    4.00
   1   2  -3    6.10    2.00
  -1  -2   3    5.60    7.60
  -1  -2   3    7.60    1.80
  -1  -2   3    0.90    8.50
  -1  -2   3    8.70    2.20
   0   2  -3  129.59    7.80
   0   2  -3  126.49    9.00
   0   2  -3  131.49    7.80
   0  -2   3  136.29    7.60
   0  -2   3  125.79    8.10
   0  -2   3  133.09   10.00
   0  -2   3  128.69    7.70
  -1   2  -3   -2.50    2.40
  -1   2  -3   -0.40    2.50
  -1   2  -3   -0.80    3.50
   1  -2   3    1.40    2.50
   1  -2   3   -7.70    4.20
   1  -2   3    3.30    3.00
  -2   2  -3   33.50    4.20
  -2   2  -3   38.20    4.30
  -2   2  -3   31.60    4.50
   2  -2   3   22.50    3.80
  -3   2  -3    2.40    3.40
  -3   2  -3   -2.10    3.20
  -3   2  -3    1.30    3.70
   3  -2   3   -5.10    3.10
   3  -2   3  -12.40    7.00
  -4   2  -3   71.99    8.30
  -4   2  -3   54.39    8.60
  -4   2  -3   46.20    6.00
  -4   2  -3   64.69    5.80
   4  -2   3   59.59    6.60
   4  -2   3   54.19    6.10
   4  -2   3   64.89   11.40
  -5   2  -3   23.30    5.70
  -5   2  -3    7.40    5.50
  -5   2  -3    9.40    4.60
   5  -2   3    8.70    4.70
   5  -2   3   16.10    5.70
  -6   2  -3   -1.20    4.80
  -6   2  -3    6.70    6.30
  -6   2  -3   -3.20    5.80
   6  -2   3   -8.80   12.10
   6  -2   3    6.50    6.10
   6  -2   3   -1.90    6.70
  -7   2  -3   33.00    7.80
  -7   2  -3   49.10    8.40
   7  -2   3   32.90    7.80
   7  -2   3   48.00   15.90
   7  -2   3   30.40    7.60
   7   2  -4   32.40    5.20
   7   2  -4   38.20    4.90
   7   2  -4   28.50   14.10
  -7  -2   4   46.10    4.50
   6   2  -4   -1.40    3.30
   6   2  -4   -1.60    3.10
   6   2  -4    6.50   10.60
  -6  -2   4   -2.20    3.30
  -6  -2   4   -5.00    7.40
  -6  -2   4   -0.40    2.80
   5   2  -4   -2.80    9.70
   5   2  -4    3.30    3.00
   5   2  -4   -0.60    2.80
   5   2  -4   -2.30    2.30
   5   2  -4   -1.00    2.60
  -5  -2   4  -10.20    7.00
  -5  -2   4   -0.20    2.70
   4   2  -4   14.70    2.80
   4   2  -4   22.10    6.80
   4   2  -4   20.00    8.10
   4   2  -4   13.70    2.70
  -4  -2   4   10.50    2.30
  -4  -2   4   11.90    2.60
  -4  -2   4    5.90   10.60
  -4  -2   4    6.40    7.20
   3   2  -4   30.80    7.30
   3   2  -4   24.90    2.90
   3   2  -4   33.60    6.00
   3   2  -4   21.20    2.90
  -3  -2   4   26.40    3.10
  -3  -2   4   22.30    8.90
  -3  -2   4   26.10    6.90
  -3  -2   4   23.50    2.60
   2   2  -4  113.09    7.00
   2   2  -4  110.49   10.10
   2   2  -4  112.79    6.90
  -2  -2   4  119.79    6.80
  -2  -2   4  113.09    7.00
  -2  -2   4  109.09   10.40
   1   2  -4  143.09   10.60
   1   2  -4  149.99    8.20
   1   2  -4  131.09   10.50
   1   2  -4  147.69    8.30
  -1  -2   4  128.89   10.70
  -1  -2   4  136.39    7.90
  -1  -2   4  118.09   10.50
   0   2  -4   45.10    6.20
   0   2  -4   46.70    4.40
   0   2  -4   49.00    4.40
   0  -2   4   48.20    4.60
   0  -2   4   44.80    7.30
   0  -2   4   43.90    4.60
  -1   2  -4    0.30    3.00
  -1   2  -4    1.70    4.50
  -1   2  -4    0.10    3.00
   1  -2   4   -3.00    3.60
   1  -2   4   -1.70    2.60
  -2   2  -4   65.39    7.50
  -2   2  -4   59.69    6.50
  -2   2  -4   68.99    6.80
   2  -2   4   65.09    6.70
   2  -2   4   62.09    6.40
  -3   2  -4   -1.00    4.10
  -3   2  -4    1.50    4.10
  -3   2  -4   -2.30    3.60
   3  -2   4   -3.20    3.50
  -4   2  -4   19.30    4.90
  -4   2  -4   32.10    5.80
  -4   2  -4   30.60    5.20
   4  -2   4   21.90    5.30
   4  -2   4   12.50   10.90
   4  -2   4   36.20    6.40
  -5   2  -4    4.10    4.60
  -5   2  -4  -10.00    5.80
  -5   2  -4    4.20    5.50
   5  -2   4    4.80    5.00
   5  -2   4    4.80    6.40
  -6   2  -4   -7.20    5.70
  -6   2  -4    0.70    6.50
  -6   2  -4  -14.80    6.40
   6  -2   4    7.00   12.80
   6  -2   4   -1.70    5.90
   6  -2   4    3.10    6.40
  -7   2  -4   10.10    7.70
   7  -2   4    0.80    7.60
   7  -2   4    8.30   15.00
   7  -2   4    7.50    6.60
   7   2  -5   37.40    5.00
   7   2  -5   38.00   14.60
   6   2  -5   17.60    3.80
   6   2  -5   11.00    2.50
   6   2  -5   21.70   12.00
   6   2  -5    4.90    3.70
  -6  -2   5   20.10    9.10
  -6  -2   5   16.00    3.20
   5   2  -5   22.10   10.90
   5   2  -5   13.90    4.30
   5   2  -5   18.20    3.70
   5   2  -5   27.50    4.30
  -5  -2   5   24.80    9.20
  -5  -2   5   30.30    3.60
   4   2  -5   11.20    7.10
   4   2  -5    2.40    8.50
   4   2  -5   -2.10    2.80
   4   2  -5    2.00    2.90
  -4  -2   5    1.50    2.40
  -4  -2   5   -3.80    7.20
  -4  -2   5    1.40    2.80
   3   2  -5  159.88    9.60
   3   2  -5  169.28   13.90
   3   2  -5  164.58   14.90
   3   2  -5  168.98    9.70
  -3  -2   5  170.18   11.30
  -3  -2   5  139.89   13.30
  -3  -2   5  190.78   16.60
   2   2  -5   87.99   11.10
   2   2  -5   94.99   10.30
   2   2  -5   91.99    6.60
   2   2  -5  100.39    6.80
  -2  -2   5   80.29   12.20
  -2  -2   5   95.29    6.40
  -2  -2   5  102.19    6.90
  -2  -2   5   84.19   11.00
   1   2  -5  231.68   12.90
   1   2  -5  231.48   14.90
   1   2  -5  233.88   16.10
   1   2  -5  245.68   13.00
  -1  -2   5  228.88   15.80
  -1  -2   5  224.78   15.30
  -1  -2   5  220.78   12.70
   0   2  -5    2.80    5.10
   0   2  -5   -0.80    3.40
   0   2  -5   -3.10    3.20
   0  -2   5    8.80    5.70
   0  -2   5    6.00    3.70
   0  -2   5   -1.40    2.40
   0  -2   5   -0.70    6.00
  -1   2  -5   66.99    8.50
  -1   2  -5   52.29    5.50
  -1   2  -5   61.49    6.60
   1  -2   5   57.59    7.80
   1  -2   5   58.69    8.40
   1  -2   5   74.59    7.20
   1  -2   5   57.49    5.90
  -2   2  -5    4.10    3.60
  -2   2  -5    3.00    4.10
  -2   2  -5    0.30    4.90
   2  -2   5   -3.80    3.80
   2  -2   5   -8.50    6.20
   2  -2   5    0.80    4.50
  -3   2  -5   14.80    5.30
  -3   2  -5   16.90    4.60
  -3   2  -5   25.10    6.30
  -3   2  -5   16.60    6.00
   3  -2   5   14.80    4.40
  -4   2  -5   -2.50    4.50
  -4   2  -5    4.90    6.40
  -4   2  -5   -7.20    5.20
   4  -2   5   -3.30    4.10
  -5   2  -5    6.20    7.30
  -5   2  -5   38.10    7.00
  -5   2  -5   20.30    5.80
   5  -2   5   14.50    5.50
   5  -2   5   16.80   12.90
   5  -2   5   31.90    7.30
  -6   2  -5    0.50   11.90
  -6   2  -5    5.60    5.50
   6  -2   5   -8.10    7.00
   6  -2   5    5.60    6.00
   6  -2   5   15.10   14.10
   7   2  -6    6.20    4.10
   7   2  -6   -2.30    4.40
  -7  -2   6   25.40   10.20
   6   2  -6   31.90    4.60
   6   2  -6   20.00   13.50
   6   2  -6   32.20    6.70
   6   2  -6   26.30    4.50
  -6  -2   6   36.30   10.10
   5   2  -6    3.40    4.70
   5   2  -6    5.10    3.50
   5   2  -6    4.00    3.50
   5   2  -6   -4.60   11.50
  -5  -2   6   -3.00    9.00
  -5  -2   6    6.20    3.30
  -5  -2   6   -0.50    2.80
   4   2  -6   -1.60    3.30
   4   2  -6  -13.60    8.90
   4   2  -6  -10.10    4.90
   4   2  -6    3.70    3.40
  -4  -2   6   -3.30    2.60
  -4  -2   6    1.60    3.70
  -4  -2   6   -3.40    8.10
   3   2  -6    1.70    6.70
   3   2  -6    4.90    3.30
   3   2  -6   -1.10    3.30
   3   2  -6   -1.40    8.10
  -3  -2   6    4.70    2.70
  -3  -2   6  -11.60    7.50
   2   2  -6   10.00    6.80
   2   2  -6    6.60    6.80
   2   2  -6   11.10    3.40
   2   2  -6    6.50    3.70
  -2  -2   6   -1.30    8.70
  -2  -2   6   14.10    3.90
  -2  -2   6   10.10    3.10
  -2  -2   6    3.70    7.20
   1   2  -6   25.10    4.50
   1   2  -6   25.10    7.10
   1   2  -6   21.90    4.00
  -1  -2   6   30.30    4.60
  -1  -2   6   17.10    8.00
  -1  -2   6   16.70    3.50
  -1  -2   6   20.30    7.50
   0   2  -6   49.10    5.50
   0   2  -6   45.20    5.80
   0   2  -6   46.70    8.00
   0  -2   6   54.19    6.10
   0  -2   6   52.89    5.60
   0  -2   6   67.29   10.30
   0  -2   6   55.09    9.60
  -1   2  -6   -6.30    4.10
  -1   2  -6    0.10    6.10
  -1   2  -6    1.60    3.90
   1  -2   6   10.20    7.90
   1  -2   6   -1.10    3.40
   1  -2   6  -13.60    6.90
   1  -2   6    4.10    5.00
  -2   2  -6    1.00    4.30
  -2   2  -6    0.00    4.80
  -2   2  -6    1.60    6.50
  -2   2  -6    8.00    6.10
   2  -2   6    6.90    4.00
   2  -2   6   -6.50    7.40
   2  -2   6   13.30    5.50
  -3   2  -6   21.40    7.50
  -3   2  -6   14.40    6.00
  -3   2  -6   20.40    5.90
   3  -2   6   10.30    4.60
  -4   2  -6    2.50    5.00
  -4   2  -6   -2.40    8.10
   4  -2   6   -2.20    4.70
  -5   2  -6    3.90    7.10
  -5   2  -6    4.80    8.40
   5  -2   6   12.00    7.50
   5  -2   6    8.70    5.80
   5  -2   6   -4.10   13.10
  -6   2  -6  -26.40    9.30
  -6   2  -6    3.50    7.80
   6  -2   6  -17.10   14.70
   6  -2   6    9.30    6.50
   6  -2   6   -3.80    8.10
   6   2  -7   30.00    5.00
   6   2  -7   21.10    5.60
  -6  -2   7   43.90   11.40
   5   2  -7    7.80    4.30
   5   2  -7   11.00    4.20
   5   2  -7   -7.90   11.10
   5   2  -7    8.70    6.10
  -5  -2   7   34.40   11.20
  -5  -2   7   14.20    4.00
   4   2  -7   30.10    4.90
   4   2  -7   27.90    5.10
   4   2  -7   12.10   10.70
  -4  -2   7   33.90   11.00
  -4  -2   7   35.30    5.00
  -4  -2   7   52.39   14.60
   3   2  -7   -2.70    8.60
   3   2  -7    7.00    4.10
   3   2  -7   -1.30    6.30
   3   2  -7    4.80    3.70
  -3  -2   7   12.30    9.30
  -3  -2   7    2.70    3.20
  -3  -2   7   -9.60   12.00
   2   2  -7   22.80    6.90
   2   2  -7   42.50    5.40
   2   2  -7   31.60    4.90
  -2  -2   7   33.20   12.40
  -2  -2   7   15.20   11.30
  -2  -2   7   23.30    4.20
   1   2  -7   16.00    6.90
   1   2  -7   21.00    5.20
   1   2  -7   14.80    7.70
   1   2  -7   35.10    7.90
  -1  -2   7   12.20    9.10
  -1  -2   7   28.60    9.30
  -1  -2   7   34.40    5.50
  -1  -2   7   20.90    4.00
   0   2  -7   49.30    8.30
   0   2  -7   64.29    7.00
   0   2  -7   56.29    9.80
   0   2  -7   50.19    6.10
   0  -2   7   62.79    7.10
   0  -2   7   60.29   10.60
   0  -2   7   56.19   10.60
  -1   2  -7    2.80    4.50
  -1   2  -7    3.00    6.80
  -1   2  -7    0.50    5.00
   1  -2   7    1.60    3.90
   1  -2   7   -2.60    5.40
   1  -2   7   -6.40    8.80
  -2   2  -7    9.30    5.70
  -2   2  -7    1.90    4.60
   2  -2   7   10.70    8.60
   2  -2   7   20.70    6.80
   2  -2   7   12.90    9.90
   2  -2   7   16.30    4.70
  -3   2  -7  -11.70   12.80
  -3   2  -7   -6.40    5.80
  -3   2  -7   -1.90    5.00
   3  -2   7    2.50    4.50
  -4   2  -7   17.80    6.90
  -4   2  -7    0.70    5.60
   4  -2   7    7.10    5.70
  -5   2  -7   -4.50    7.30
  -5   2  -7   -3.40    5.50
   5  -2   7   -6.30    8.40
   5  -2   7    8.70    6.40
   5  -2   7    4.30   20.30
   5   2  -8   11.80    4.80
   5   2  -8   -5.40    6.20
   5   2  -8   -9.60   11.10
   5   2  -8   15.90    4.90
  -5  -2   8    0.80    3.60
  -5  -2   8    5.20    4.60
  -5  -2   8   15.00   10.90
   4   2  -8   -6.90    6.70
   4   2  -8   11.50    5.00
   4   2  -8   15.30    5.20
   4   2  -8    3.20   11.80
  -4  -2   8    1.80    3.80
  -4  -2   8    8.30    4.90
  -4  -2   8   13.70   10.50
   3   2  -8   -1.00    4.10
   3   2  -8  -11.30    6.80
   3   2  -8   10.90    8.40
   3   2  -8    5.60    4.90
  -3  -2   8   -1.00    3.80
  -3  -2   8   15.20   13.30
  -3  -2   8    4.80   10.50
   2   2  -8   -7.60    4.60
   2   2  -8   -6.10    6.80
   2   2  -8    5.20    4.40
  -2  -2   8   -4.40    9.80
  -2  -2   8  -17.00   11.40
   1   2  -8   -1.60    5.30
   1   2  -8   -3.70    7.40
   1   2  -8    0.50    4.40
  -1  -2   8  -13.00   10.00
  -1  -2   8    3.70    9.20
  -1  -2   8    4.70    5.90
   0   2  -8   -2.50    5.70
   0   2  -8    9.20    4.80
   0  -2   8    2.20    6.20
   0  -2   8   -5.30    9.50
   0  -2   8  -10.90   10.40
  -1   2  -8    4.30    5.60
  -1   2  -8   16.60    5.60
  -1   2  -8    4.00   11.70
   1  -2   8   15.40    6.80
   1  -2   8   25.10   11.70
   1  -2   8    9.80   10.00
   1  -2   8    5.90    4.30
  -2   2  -8  -12.00    6.80
  -2   2  -8    4.80    5.60
  -2   2  -8   -0.50    5.90
   2  -2   8    3.70    4.70
   2  -2   8    3.90   10.00
   2  -2   8    8.40   10.80
   2  -2   8  -11.40    6.60
  -3   2  -8   -1.00    6.60
  -3   2  -8    9.80    5.60
   3  -2   8   15.50   11.20
   3  -2   8   10.10    5.50
  -4   2  -8   -2.00    7.70
   4   2  -9   40.20   10.20
  -3  -2   9   57.59   14.70
   2   2  -9   -0.10    5.60
  -2  -2   9   14.50   11.30
  -2  -2   9   37.00   18.50
   1   2  -9  -18.20   10.80
   1   2  -9    2.20    6.30
   1   2  -9    2.50    5.00
  -1  -2   9  -16.10   12.80
  -1  -2   9    1.50   10.00
  -1  -2   9    4.40    6.50
   0   2  -9    2.50    5.10
   0   2  -9    0.60    6.10
   0  -2   9   12.80   10.90
   0  -2   9  -22.30   12.10
  -1   2  -9    8.30    5.80
  -1   2  -9    1.90    6.30
   1  -2   9    3.90    7.10
   1  -2   9   17.30   10.70
  -2   2  -9   -1.80    7.70
  -2   2  -9    9.70    6.00
   2  -2   9   -7.70   13.60
   2  -2   9   18.40   11.00
   2   3   9    9.70   10.10
   2   3   9    5.00    8.60
  -2  -3  -9    2.70    7.80
  -2  -3  -9    1.20    7.00
   1   3   9   -6.50    7.10
   1   3   9   -1.50    9.70
  -1  -3  -9   -1.20    5.50
  -1  -3  -9    1.20    7.10
   0   3   9   17.60    8.40
   0   3   9    6.40    9.80
   0  -3  -9   13.00    7.00
   0  -3  -9   10.30    6.00
  -1   3   9   12.20   11.20
  -1   3   9    8.40    7.60
   1  -3  -9    7.00    6.50
  -2   3   9   24.50    7.50
  -2   3   9   14.60   11.30
   2  -3  -9   21.90    6.20
   2  -3  -9   25.30    6.70
   2  -3  -9    6.00    8.00
  -3   3   9   18.10   11.50
  -3   3   9   -2.60   18.30
  -3   3   9    0.30    7.80
   3  -3  -9    4.50    5.90
   3  -3  -9    4.70    8.30
   4  -3  -9   96.59   17.60
   3   3   8   -3.20    6.90
   3   3   8   10.30   14.50
   3   3   8    2.90    5.50
  -3  -3  -8   -2.70    7.00
   2   3   8    3.10    8.10
   2   3   8   -7.10   13.20
   2   3   8   -0.90    6.90
   2   3   8   -2.30    8.90
  -2  -3  -8    5.40    6.80
  -2  -3  -8   -4.70    6.30
  -2  -3  -8    2.60    5.40
   1   3   8   -6.10    6.80
   1   3   8   14.60   14.10
   1   3   8    0.20    8.60
   1   3   8    6.70    6.20
  -1  -3  -8   -8.30    6.20
  -1  -3  -8   -7.50    7.30
  -1  -3  -8    3.80    5.50
   0   3   8   -0.90    6.80
   0   3   8    4.90    7.00
   0   3   8   -2.60    9.00
   0   3   8  -14.50   13.70
   0  -3  -8   -3.10    5.90
   0  -3  -8   -3.90    9.20
  -1   3   8   12.80   15.70
  -1   3   8   -0.30    5.30
  -1   3   8    6.50    6.20
  -1   3   8   16.40   10.20
   1  -3  -8    5.10    7.10
   1  -3  -8    0.70    4.80
   1  -3  -8    3.90    5.60
  -2   3   8    5.20    9.90
  -2   3   8   -6.90   14.70
  -2   3   8    5.40    4.50
  -2   3   8   -1.60    6.10
   2  -3  -8   -4.40    6.70
   2  -3  -8   10.20    5.40
   2  -3  -8    1.60    5.00
  -3   3   8    9.50    4.30
  -3   3   8   18.40    6.30
  -3   3   8   18.60   10.80
   3  -3  -8   13.50    5.50
   3  -3  -8   28.70   10.50
   3  -3  -8    6.60    7.20
   3  -3  -8   14.50    5.70
  -4   3   8   -8.10   10.20
  -4   3   8  -10.50    5.50
  -4   3   8   -6.20   16.90
   4  -3  -8   -6.80    6.30
   4  -3  -8    2.20    5.10
   4  -3  -8   -3.20    6.50
   4  -3  -8    8.60   11.30
  -5   3   8    7.20    6.20
  -5   3   8  -12.40   10.40
   5  -3  -8   -7.70    4.80
   5  -3  -8   -4.00    5.60
   5  -3  -8   -5.80    6.70
   5  -3  -8   -9.00   11.90
   5   3   7   22.90    8.30
   5   3   7   37.70    7.20
   5   3   7   11.70    8.80
  -5  -3  -7    3.40    7.50
   4   3   7   10.10    5.80
   4   3   7    1.00    7.30
   4   3   7    6.10    7.00
  -4  -3  -7    3.10    5.60
  -4  -3  -7   -0.10    7.00
  -4  -3  -7  -10.20    6.90
   3   3   7   15.90    8.20
   3   3   7    3.70    8.10
   3   3   7    6.60    5.00
  -3  -3  -7   10.40    9.30
  -3  -3  -7    8.90    5.50
   2   3   7    2.30    8.20
   2   3   7    0.40   10.80
   2   3   7   13.00    5.00
   2   3   7   12.20    6.50
  -2  -3  -7   18.20    5.50
  -2  -3  -7    6.90    7.50
   1   3   7   14.00    8.50
   1   3   7   -0.50    4.30
   1   3   7   24.70   13.20
   1   3   7    6.20    6.10
  -1  -3  -7    7.00    5.60
  -1  -3  -7    1.90    6.30
   0   3   7   14.80   12.20
   0   3   7    4.80    8.60
   0   3   7    0.90    5.80
   0   3   7   -0.50    3.90
   0  -3  -7    8.50    6.10
   0  -3  -7    4.30    4.60
   0  -3  -7    8.40   11.30
  -1   3   7   41.10    5.70
  -1   3   7   58.79    7.30
  -1   3   7   63.79   18.40
   1  -3  -7   59.99    6.90
   1  -3  -7   36.30    8.10
   1  -3  -7   48.60    6.30
  -2   3   7   22.60    9.10
  -2   3   7   18.10    9.30
  -2   3   7   25.40   14.40
   2  -3  -7   23.80    5.00
   2  -3  -7   21.30    5.30
   2  -3  -7   27.10    6.90
   2  -3  -7   20.90    9.70
  -3   3   7   98.49    9.80
  -3   3   7   66.29   11.80
  -3   3   7   77.49   16.60
   3  -3  -7  103.79    8.90
   3  -3  -7   62.89    8.80
   3  -3  -7   89.89    8.70
   3  -3  -7   89.69   16.20
  -4   3   7   23.00    5.40
  -4   3   7   35.60    6.30
  -4   3   7   30.40   10.40
   4  -3  -7   31.00    5.50
   4  -3  -7   24.80   12.80
   4  -3  -7   20.30    6.50
   4  -3  -7   19.40    6.30
  -5   3   7   10.10    5.40
  -5   3   7   -1.10    9.30
  -5   3   7   -4.50   15.80
   5  -3  -7    1.60    5.50
   5  -3  -7    6.70    9.20
   5  -3  -7  -19.90   12.90
   5  -3  -7    7.10    4.90
  -6   3   7    6.30   10.40
   6  -3  -7  -19.50   16.70
   6  -3  -7    7.90    5.30
   6  -3  -7    2.80    5.90
   6  -3  -7   12.40    5.10
   6   3   6    7.90    6.80
  -6  -3  -6    3.20    7.50
   5   3   6   13.30   10.20
   5   3   6    1.90    6.00
   5   3   6    3.20    6.50
  -5  -3  -6    1.90    5.10
  -5  -3  -6   -0.10    7.10
   4   3   6   -2.50    5.00
   4   3   6   -6.20    6.30
   4   3   6    6.10    6.20
  -4  -3  -6   -3.00    5.00
  -4  -3  -6   -5.10    6.20
   3   3   6   -3.30    5.50
   3   3   6    3.80    6.80
   3   3   6    0.70    4.40
  -3  -3  -6   -0.50    6.50
  -3  -3  -6    7.10    4.90
  -3  -3  -6    7.70    5.70
   2   3   6   -3.70    5.40
   2   3   6   -4.20    6.70
   2   3   6   -1.90    4.00
  -2  -3  -6   -0.70    4.30
  -2  -3  -6   -5.80    5.80
  -2  -3  -6   -1.50    5.40
   1   3   6    7.50    6.90
   1   3   6   -0.40    5.30
   1   3   6    1.80    3.80
  -1  -3  -6   -1.70    4.90
  -1  -3  -6   10.00    4.50
  -1  -3  -6    5.60    5.30
   0   3   6    9.70   10.30
   0   3   6   10.00    7.00
   0   3   6   -0.10    4.60
   0   3   6   -0.30    3.60
   0  -3  -6    1.40    3.90
   0  -3  -6    5.90    5.40
   0  -3  -6   -3.80    4.40
  -1   3   6   -2.60    3.40
  -1   3   6   -3.90    4.80
  -1   3   6    7.30    7.70
  -1   3   6   22.30   13.50
   1  -3  -6    1.90    4.30
   1  -3  -6    6.00    5.60
   1  -3  -6    3.70    4.00
  -2   3   6   15.40    7.70
  -2   3   6    1.30    3.50
  -2   3   6    3.00    4.70
   2  -3  -6    2.80    3.90
   2  -3  -6    4.80    9.10
   2  -3  -6    5.40    5.20
   2  -3  -6   -0.30    4.10
  -3   3   6   -2.30   11.40
  -3   3   6   29.40    9.20
  -3   3   6   19.50    5.20
   3  -3  -6   24.20    6.90
   3  -3  -6   13.30    6.70
   3  -3  -6   20.60   11.30
   3  -3  -6   20.50    5.10
  -4   3   6    6.20   11.90
  -4   3   6   25.20    5.80
   4  -3  -6   15.30    4.80
   4  -3  -6   18.20    5.30
   4  -3  -6   12.90   12.70
   4  -3  -6   32.40    5.70
  -5   3   6   15.30   20.40
  -5   3   6   10.30    9.40
  -5   3   6   -8.80    4.00
  -5   3   6    4.40    4.90
   5  -3  -6    5.50    4.80
   5  -3  -6    2.90    4.90
   5  -3  -6    1.90    4.50
   5  -3  -6  -12.70   11.90
  -6   3   6    0.00    8.90
  -6   3   6    6.70    4.20
   6  -3  -6  -18.80   13.20
   6  -3  -6    9.80    3.50
   6  -3  -6    5.00    4.80
   6  -3  -6   -7.60    5.10
   6   3   5   14.20    6.60
  -6  -3  -5   38.00    8.10
   5   3   5   12.60    6.40
   5   3   5   11.70    6.20
  -5  -3  -5   11.70    6.60
  -5  -3  -5    4.10    7.30
   4   3   5    7.80    5.00
   4   3   5   10.30    6.30
  -4  -3  -5    7.10    6.30
  -4  -3  -5    5.20    4.60
  -4  -3  -5   17.40    6.00
   3   3   5    6.40    5.70
   3   3   5    6.60    4.30
   3   3   5    8.10    5.30
  -3  -3  -5    0.50    5.30
  -3  -3  -5    2.10    4.30
  -3  -3  -5    3.90    5.30
   2   3   5   24.00    4.40
   2   3   5   33.00    5.70
   2   3   5   31.20    6.60
  -2  -3  -5   23.30    5.40
  -2  -3  -5   22.00    4.80
  -2  -3  -5   26.70    6.20
   1   3   5   25.50    4.10
   1   3   5   21.20    4.90
   1   3   5   35.50    6.80
   1   3   5   13.90    8.80
  -1  -3  -5   23.50    5.70
  -1  -3  -5   28.80    5.00
  -1  -3  -5   23.30    4.50
   0   3   5   51.59   10.50
   0   3   5   63.79    8.90
   0   3   5   55.79    6.00
   0   3   5   58.19    6.30
   0  -3  -5   57.09    6.90
   0  -3  -5   53.39    5.80
   0  -3  -5   52.89    5.40
  -1   3   5   10.70    3.50
  -1   3   5   20.90    9.60
  -1   3   5   24.00    6.70
   1  -3  -5   11.70    4.70
   1  -3  -5    8.30    3.80
   1  -3  -5    7.90    3.50
   1  -3  -5    7.30    7.30
  -2   3   5   96.49    7.90
  -2   3   5   84.29    7.00
  -2   3   5   79.59   10.60
   2  -3  -5   79.49    7.30
   2  -3  -5   99.89    8.60
   2  -3  -5   74.39    7.10
   2  -3  -5   86.89   13.90
  -3   3   5   51.39    5.70
  -3   3   5   46.10    4.90
  -3   3   5   51.19    9.10
  -3   3   5   33.90   10.90
   3  -3  -5   43.00    5.40
   3  -3  -5   43.20    5.20
   3  -3  -5   35.70    5.50
   3  -3  -5   41.50   12.00
  -4   3   5  136.79   14.10
  -4   3   5  160.28   10.80
   4  -3  -5  140.59   10.30
   4  -3  -5  168.48   20.90
   4  -3  -5  146.79   10.80
  -5   3   5   85.19    8.50
  -5   3   5   75.69   10.50
   5  -3  -5   77.19    7.90
   5  -3  -5   53.49   14.30
   5  -3  -5   82.49    6.70
   5  -3  -5   72.89    7.20
  -6   3   5   16.80   10.40
  -6   3   5   51.99   16.50
  -6   3   5   21.10    5.20
  -6   3   5   15.30    4.60
   6  -3  -5    3.20   13.50
   6  -3  -5   21.20    5.70
   6  -3  -5   24.50    5.00
  -7   3   5    3.00    9.10
  -7   3   5    7.20    3.70
   7  -3  -5  -10.50    5.10
   7   3   4   16.10   14.80
   7   3   4   21.50   12.70
   7   3   4  -11.60    9.60
  -7  -3  -4   -8.10    6.90
  -7  -3  -4   -6.70    6.70
   6   3   4    3.30    5.70
  -6  -3  -4   -2.90    4.80
  -6  -3  -4   -8.00    6.00
  -6  -3  -4   -8.50    6.40
   5   3   4   -1.50    4.90
   5   3   4    2.10    4.90
  -5  -3  -4   -3.60    5.40
  -5  -3  -4    1.90    4.70
  -5  -3  -4    0.80    6.10
   4   3   4    9.60    4.20
   4   3   4    0.50    4.00
   4   3   4    8.20    4.90
  -4  -3  -4    6.00    5.60
  -4  -3  -4   -4.90    3.90
  -4  -3  -4   -1.00    4.90
   3   3   4    5.40    4.50
   3   3   4    7.20    4.70
   3   3   4    2.80    3.60
  -3  -3  -4    6.60    4.30
  -3  -3  -4    0.20    4.50
  -3  -3  -4    8.70    5.60
   2   3   4   20.10    5.40
   2   3   4   16.60    4.40
   2   3   4   13.90    5.20
   2   3   4    9.50    3.60
  -2  -3  -4    7.10    4.30
  -2  -3  -4    8.90    3.90
  -2  -3  -4   12.50    4.90
   1   3   4    8.30    3.90
   1   3   4    7.60    5.50
   1   3   4    1.60    3.00
   1   3   4   -4.80    6.30
   1   3   4   13.00    4.70
  -1  -3  -4   -0.20    3.70
  -1  -3  -4   16.20    4.40
  -1  -3  -4    6.40    3.40
   0   3   4    7.40    3.20
   0   3   4    1.70    8.00
   0   3   4   20.30    4.90
   0  -3  -4    3.70    3.50
   0  -3  -4   13.10    4.30
   0  -3  -4    5.50    3.30
  -1   3   4    9.00    3.00
  -1   3   4    6.00    3.50
  -1   3   4   14.90    4.60
   1  -3  -4    8.20    3.30
   1  -3  -4    8.40    4.00
   1  -3  -4    7.50    3.20
   1  -3  -4    5.50    7.00
  -2   3   4    3.70    3.40
  -2   3   4   14.20    6.10
  -2   3   4    6.30    4.20
  -2   3   4    4.60    2.90
  -2   3   4   20.40    7.90
   2  -3  -4    4.80    8.10
   2  -3  -4   10.40    3.90
   2  -3  -4    1.80    3.10
   2  -3  -4    4.90    3.10
  -3   3   4   25.80    6.50
  -3   3   4    9.50    8.40
  -3   3   4   11.30    3.70
   3  -3  -4   18.00    3.80
   3  -3  -4   14.70    3.80
   3  -3  -4    5.60    9.10
   3  -3  -4   14.60    3.60
  -4   3   4   31.30    4.80
  -4   3   4   20.20    3.80
  -4   3   4   22.40    9.70
  -4   3   4   32.30    7.60
   4  -3  -4   29.00    3.80
   4  -3  -4   20.00   10.30
   4  -3  -4   28.30    4.40
   4  -3  -4   32.50    4.60
  -5   3   4   21.80    5.00
  -5   3   4   21.50   12.40
  -5   3   4   17.50    7.60
   5  -3  -4   16.40    4.30
   5  -3  -4   18.50    4.70
   5  -3  -4   12.10   11.60
  -6   3   4    4.60    4.80
  -6   3   4   12.50    7.60
   6  -3  -4    1.40    4.80
   6  -3  -4    1.90    4.30
   6  -3  -4    4.00   12.60
  -7   3   4   -6.00    7.90
  -7   3   4   14.00    5.30
   7  -3  -4   -2.80    5.40
   7  -3  -4    0.20    4.60
   7  -3  -4  -18.60   13.90
   7   3   3   25.80   14.30
   7   3   3    2.40    5.90
   7   3   3    2.50    6.10
  -7  -3  -3    4.00    9.20
  -7  -3  -3    6.60    6.70
   6   3   3   23.60    5.80
  -6  -3  -3   55.59   12.10
  -6  -3  -3   33.50   10.70
   5   3   3   92.79   10.00
   5   3   3  106.69    8.70
  -5  -3  -3   88.59   10.10
  -5  -3  -3   87.59    8.40
  -5  -3  -3   90.49    8.70
   4   3   3   51.59    5.30
   4   3   3   53.69    6.00
   4   3   3   50.09    5.70
  -4  -3  -3   70.39    8.00
  -4  -3  -3   63.49    6.80
  -4  -3  -3   61.99    6.20
   3   3   3   13.20    3.80
   3   3   3   16.80    4.80
   3   3   3   12.50    3.50
   3   3   3    8.80    3.80
  -3  -3  -3   10.00    4.60
  -3  -3  -3    8.50    3.50
  -3  -3  -3    8.70    4.00
   2   3   3    1.80    3.30
   2   3   3    4.60    4.30
   2   3   3   -1.30    2.80
  -2  -3  -3   -2.00    3.00
  -2  -3  -3   -0.50    3.80
  -2  -3  -3   -3.50    3.50
   1   3   3   32.90    4.10
   1   3   3   32.40    3.90
   1   3   3   28.10    4.70
  -1  -3  -3   29.90    3.90
  -1  -3  -3   31.80    3.90
  -1  -3  -3   28.90    4.60
   0   3   3   60.49    6.50
   0   3   3   53.79    5.70
   0   3   3   55.99    5.40
   0   3   3   73.69    9.60
   0  -3  -3   66.39    6.50
   0  -3  -3   55.99    5.40
   0  -3  -3   68.99    6.70
  -1   3   3  200.68   11.30
  -1   3   3  203.98   11.90
  -1   3   3  180.28   15.10
  -1   3   3  192.18   10.90
   1  -3  -3  192.48   11.10
   1  -3  -3  198.48   11.10
   1  -3  -3  198.78   11.90
   1  -3  -3  190.38   15.10
  -2   3   3  157.58    9.70
  -2   3   3  143.29    9.30
  -2   3   3  156.68    9.10
   2  -3  -3  140.69    9.10
   2  -3  -3  147.89    9.40
   2  -3  -3  155.98    9.30
  -3   3   3   45.40    4.40
  -3   3   3   44.30    8.80
  -3   3   3   44.50    4.80
  -3   3   3   44.00    5.40
   3  -3  -3   59.09    4.90
   3  -3  -3   39.60    4.70
   3  -3  -3   49.70    4.70
   3  -3  -3   44.70    9.70
  -4   3   3   45.40    4.60
  -4   3   3   50.79    7.60
  -4   3   3   54.29    5.20
  -4   3   3   42.70   10.30
   4  -3  -3   51.69    5.10
   4  -3  -3   45.50    4.90
   4  -3  -3   56.29   11.40
   4  -3  -3   40.70    4.20
  -5   3   3  139.79   11.80
  -5   3   3  151.88   10.00
  -5   3   3  121.59    9.10
   5  -3  -3  116.39   18.90
   5  -3  -3  129.49    9.50
   5  -3  -3  152.48   10.10
  -6   3   3   77.49   10.20
  -6   3   3   90.09    8.60
   6  -3  -3   70.59    7.20
   6  -3  -3   60.49   15.00
   6  -3  -3   62.79    6.80
  -7   3   3   56.79    6.60
  -7   3   3   54.09    8.90
   7  -3  -3   50.29   16.50
   7  -3  -3   39.60    6.70
   7  -3  -3   34.80    6.10
  -8   3   3    9.70    7.10
  -8   3   3   -3.00    5.60
   8  -3  -3  -26.30   15.00
   8  -3  -3   -8.70    5.80
   8  -3  -3   -3.10    5.30
   7   3   2    1.20    5.40
   7   3   2    6.50    5.50
   7   3   2    4.70   13.10
  -7  -3  -2    3.40    5.50
  -7  -3  -2    1.90    5.10
   6   3   2    4.10    4.80
   6   3   2   -5.40   12.40
  -6  -3  -2    3.90    4.90
  -6  -3  -2   -5.70    5.00
   5   3   2   -4.80    3.60
  -5  -3  -2    0.30    4.40
  -5  -3  -2   -0.50    3.40
  -5  -3  -2   -1.70    4.30
   4   3   2    1.40    3.40
   4   3   2    0.60    3.10
  -4  -3  -2   -0.60    3.80
  -4  -3  -2   -3.60    3.60
  -4  -3  -2   -2.80    2.80
   3   3   2    3.60    3.10
   3   3   2   -0.30    2.70
  -3  -3  -2    5.50    2.90
  -3  -3  -2    3.30    3.70
  -3  -3  -2   -0.80    3.30
   2   3   2   37.90    4.00
   2   3   2   33.10    3.70
   2   3   2   25.30    4.30
  -2  -3  -2   30.70    4.50
  -2  -3  -2   30.10    3.80
  -2  -3  -2   35.70    3.80
   1   3   2   13.20    2.60
   1   3   2   13.10    2.80
   1   3   2   18.10    4.10
  -1  -3  -2   15.30    3.60
  -1  -3  -2   13.10    2.90
  -1  -3  -2   16.20    2.80
   0   3   2   63.99    5.90
   0   3   2   62.89    5.00
   0   3   2   57.89    5.10
   0   3   2   67.19    8.90
   0  -3  -2   73.59    5.90
   0  -3  -2   60.99    5.00
   0  -3  -2   53.19    5.10
  -1   3   2    7.10    2.90
  -1   3   2   -2.30    2.30
  -1   3   2    0.10    2.20
  -1   3   2    6.10    5.10
   1  -3  -2    4.90    2.40
   1  -3  -2    1.10    2.30
   1  -3  -2   -0.10    2.50
  -2   3   2   31.50    3.70
  -2   3   2   35.40    3.70
  -2   3   2   34.00    3.80
  -2   3   2   31.60    6.80
   2  -3  -2   34.50    3.60
   2  -3  -2   29.70    3.50
   2  -3  -2   32.30    4.10
   2  -3  -2   35.50    7.50
  -3   3   2    5.10    2.70
  -3   3   2    7.60    2.50
  -3   3   2    3.30    3.10
  -3   3   2    4.10    6.20
   3  -3  -2   12.30    7.30
   3  -3  -2    4.30    2.00
   3  -3  -2    3.80    2.80
   3  -3  -2    9.70    2.90
  -4   3   2   17.00    3.80
  -4   3   2   14.00    9.00
  -4   3   2   11.70    3.20
   4  -3  -2   12.90    3.50
   4  -3  -2   14.20    3.50
   4  -3  -2   19.70    8.60
  -5   3   2   21.10    4.00
  -5   3   2   10.00    9.80
  -5   3   2   27.20    6.10
  -5   3   2   35.70    5.00
   5  -3  -2   23.60   10.30
   5  -3  -2   17.90    4.40
   5  -3  -2   22.70    4.40
  -6   3   2    8.80    6.00
  -6   3   2    5.90    4.80
   6  -3  -2    8.20    4.30
   6  -3  -2    7.30    4.70
   6  -3  -2   11.10   11.40
  -7   3   2   10.60    5.50
  -7   3   2    9.10    6.20
   7  -3  -2    5.20   12.20
   7  -3  -2    5.70    4.80
   7  -3  -2   11.70    5.40
  -8   3   2    0.40    5.90
  -8   3   2   17.10    6.70
   8  -3  -2   -0.30   15.10
   8  -3  -2   -1.70    5.40
   8  -3  -2    1.60    6.10
   8   3   1   23.70   13.80
   8   3   1    8.50    6.00
   8   3   1    2.00    5.30
  -8  -3  -1   -1.00    5.90
   7   3   1   36.10   14.30
   7   3   1   14.90    5.30
   7   3   1   22.90    5.60
  -7  -3  -1   18.20    4.10
  -7  -3  -1    8.00    4.40
  -7  -3  -1   22.10    5.30
   6   3   1   -8.30   11.40
   6   3   1   -4.00    4.20
   6   3   1    5.60    6.60
  -6  -3  -1   -2.60    4.30
  -6  -3  -1   -1.80    3.70
  -6  -3  -1    4.00    4.10
   5   3   1   34.50    4.50
  -5  -3  -1   24.30    4.30
  -5  -3  -1   22.00    4.40
  -5  -3  -1   22.70    4.00
   4   3   1  228.08   13.20
   4   3   1  221.98   13.10
   4   3   1  248.18   15.50
  -4  -3  -1  255.37   13.60
  -4  -3  -1  221.68   13.10
  -4  -3  -1  247.08   13.20
   3   3   1  246.98   13.10
   3   3   1  251.47   12.70
   3   3   1  223.58   12.50
  -3  -3  -1  206.68   12.50
  -3  -3  -1  222.58   13.10
   2   3   1    2.30    2.10
   2   3   1    0.70    2.30
   2   3   1    2.40    2.60
  -2  -3  -1    3.60    2.10
  -2  -3  -1   -1.90    2.80
  -2  -3  -1    2.30    2.30
   1   3   1    9.30    2.10
   1   3   1   10.00    2.30
   1   3   1   11.90    3.10
  -1  -3  -1    8.10    2.00
  -1  -3  -1    8.50    2.30
  -1  -3  -1   13.60    2.80
   0   3   1   17.00    2.40
   0   3   1   15.30    2.30
   0   3   1   19.00    3.10
   0   3   1   15.20    5.10
   0  -3  -1   19.00    2.60
   0  -3  -1   16.10    2.90
   0  -3  -1   20.40    2.40
  -1   3   1   68.69    5.00
  -1   3   1   61.79    5.00
  -1   3   1   56.99    4.80
  -1   3   1   69.99    8.90
   1  -3  -1   56.39    4.90
   1  -3  -1   54.39    9.30
   1  -3  -1   65.09    4.90
   1  -3  -1   58.99    4.70
  -2   3   1  342.17   17.30
  -2   3   1  330.77   19.90
  -2   3   1  332.97   17.20
  -2   3   1  329.57   17.30
   2  -3  -1  324.47   17.30
   2  -3  -1  366.26   17.50
   2  -3  -1  307.57   17.50
  -3   3   1  306.77   21.20
  -3   3   1  333.27   17.10
  -3   3   1  321.97   17.30
  -3   3   1  303.27   16.60
   3  -3  -1  341.67   17.20
   3  -3  -1  337.87   17.20
  -4   3   1   -1.40    3.30
  -4   3   1    1.20    7.00
  -4   3   1   -2.90    2.60
  -4   3   1    0.80    1.70
   4  -3  -1    3.70    3.00
   4  -3  -1    0.90    7.20
   4  -3  -1    0.20    3.00
  -5   3   1    9.60    4.30
  -5   3   1   13.70    3.70
  -5   3   1   17.80   10.10
   5  -3  -1   14.50    4.10
   5  -3  -1    9.20    4.00
   5  -3  -1   13.10    9.70
  -6   3   1   72.59    7.30
  -6   3   1   59.79    8.40
   6  -3  -1   76.39    7.90
   6  -3  -1   61.09    6.60
   6  -3  -1   58.59   13.90
  -7   3   1   47.50    6.20
  -7   3   1   33.00    6.70
   7  -3  -1   46.60    6.70
   7  -3  -1   30.30    6.00
   7  -3  -1   26.00   13.10
  -8   3   1   32.30   10.30
   8  -3  -1   18.30    6.70
   8  -3  -1   25.10   21.30
   8  -3  -1   18.10    6.80
   8   3   0    8.40   14.20
   8   3   0    8.00    5.90
   8   3   0   -2.10    6.10
  -8  -3   0    4.00    5.10
   7   3   0   -6.50    4.20
   7   3   0   -2.30    4.60
   7   3   0    9.90   11.60
  -7  -3   0   -4.50    4.20
  -7  -3   0    3.80    4.40
   6   3   0   13.90    4.50
   6   3   0   10.00    4.30
   6   3   0   14.60   10.30
  -6  -3   0   17.90    4.80
  -6  -3   0   12.70    4.10
   5   3   0    3.50    9.60
   5   3   0    3.00    3.50
   5   3   0   11.20    3.10
   5   3   0   -2.20    3.10
  -5  -3   0    7.00    3.20
  -5  -3   0    1.80    3.80
  -5  -3   0    5.20    3.10
   4   3   0   -3.50    2.40
   4   3   0    1.40    2.50
   4   3   0   -1.50    2.30
  -4  -3   0    4.80    2.60
  -4  -3   0   -1.80    2.50
  -4  -3   0    1.20    2.60
   3   3   0   10.80    3.10
   3   3   0    8.50    2.80
   3   3   0   15.50    2.60
   3   3   0   16.50    2.60
  -3  -3   0   19.50    2.50
  -3  -3   0   17.80    2.50
  -3  -3   0   13.60    2.80
   2   3   0   10.30    1.90
   2   3   0    9.00    2.00
   2   3   0    9.00    2.30
  -2  -3   0    6.50    1.90
  -2  -3   0    9.80    2.50
  -2  -3   0   10.40    1.90
   1   3   0  139.69    8.00
   1   3   0  122.99    7.10
   1   3   0  135.39    7.10
  -1  -3   0  135.99    7.10
  -1  -3   0  135.09    7.90
  -1  -3   0  133.89    7.30
   0   3   0    0.50    1.50
   0   3   0    0.10    2.10
   0   3   0   -0.10    1.50
   0  -3   0   -2.60    1.10
   0  -3   0   -0.50    1.50
   0  -3   0    0.00    2.20
  -1   3   0  139.09    7.80
  -1   3   0  117.99    7.90
  -1   3   0  125.69    7.90
  -1   3   0  138.49    9.80
   1  -3   0  148.99    7.80
   1  -3   0  137.19    7.70
   1  -3   0  135.79   10.40
  -2   3   0   14.40    2.70
  -2   3   0   12.30    2.70
  -2   3   0    9.80    4.60
  -2   3   0   10.20    2.50
   2  -3   0   17.10    2.80
   2  -3   0   20.80    5.50
   2  -3   0   14.80    2.70
  -3   3   0   17.20    3.40
  -3   3   0   19.80    3.10
  -3   3   0   14.90    2.70
   3  -3   0   18.20    3.20
   3  -3   0   15.00    3.20
   3  -3   0   17.00    7.80
  -4   3   0    0.20    2.30
  -4   3   0    3.80    3.50
  -4   3   0    0.50    2.90
  -4   3   0   -1.10    7.10
   4  -3   0    3.50    7.40
   4  -3   0    3.30    3.30
   4  -3   0    2.20    3.20
  -5   3   0    8.00    5.20
  -5   3   0    2.60    2.30
   5  -3   0    5.20    3.80
   5  -3   0   18.90    9.40
   5  -3   0    3.00    3.80
  -6   3   0   16.40    5.40
  -6   3   0   11.30    4.10
   6  -3   0   19.90   12.20
   6  -3   0   21.00    5.20
   6  -3   0   12.40    4.90
  -7   3   0    9.30    5.80
  -7   3   0    4.10    5.00
   7  -3   0   -2.20    5.00
   7  -3   0   -2.60    5.30
   7  -3   0    3.20   12.40
  -8   3   0    3.00    6.50
   8  -3   0    2.30    6.00
   8  -3   0   -4.00   17.90
   8  -3   0   -6.00    7.40
   8   3  -1    6.80    8.50
   8   3  -1   28.50   17.00
   8   3  -1   30.40    6.30
  -8  -3   1   32.80    5.30
   7   3  -1   34.10    5.60
   7   3  -1   52.99   15.10
   7   3  -1   33.20    5.10
  -7  -3   1   53.49    7.20
   6   3  -1   65.59    6.70
   6   3  -1   78.19    7.10
   6   3  -1   80.59   15.30
  -6  -3   1   69.49    6.60
   5   3  -1   13.00    3.20
   5   3  -1   13.40    3.20
   5   3  -1   20.30   10.30
   5   3  -1   11.80    2.60
  -5  -3   1   13.30    3.10
  -5  -3   1   16.20    3.50
   4   3  -1    0.10    3.10
   4   3  -1   -3.10    7.30
   4   3  -1    1.50    2.20
   4   3  -1   -0.60    2.20
   4   3  -1   -3.20    2.10
  -4  -3   1    2.20    2.10
  -4  -3   1   -0.20    2.20
   3   3  -1  356.96   18.20
   3   3  -1  341.87   17.50
   3   3  -1  330.37   16.90
   3   3  -1  328.47   16.90
  -3  -3   1  329.87   16.80
  -3  -3   1  323.17   17.50
   2   3  -1  326.57   16.70
   2   3  -1  331.87   17.50
   2   3  -1  356.26   18.10
   1   3  -1   56.99    3.20
   1   3  -1   61.99    3.20
   1   3  -1   52.59    4.80
   0   3  -1   20.20    2.10
   0   3  -1   19.60    2.00
   0  -3   1   23.90    2.10
  -1   3  -1    5.00    2.20
  -1   3  -1   11.90    2.40
  -1   3  -1   11.30    3.10
   1  -3   1   11.40    2.50
   1  -3   1   13.10    2.30
   1  -3   1   11.90    3.70
  -2   3  -1   -1.40    2.30
  -2   3  -1   -0.50    4.20
  -2   3  -1    1.20    2.60
   2  -3   1    3.00    2.30
   2  -3   1    2.00    4.70
   2  -3   1    0.20    2.60
  -3   3  -1  172.58   15.90
  -3   3  -1  219.18   12.60
   3  -3   1  221.18   12.10
   3  -3   1  200.38   15.80
   3  -3   1  213.38   11.90
  -4   3  -1  244.58   14.30
   4  -3   1  271.07   19.70
   4  -3   1  230.18   14.20
   4  -3   1  239.38   14.10
  -5   3  -1   27.60    5.20
  -5   3  -1   21.90    4.70
   5  -3   1   29.00    5.00
   5  -3   1   20.10   11.30
   5  -3   1   32.50    5.10
  -6   3  -1    2.20    4.50
  -6   3  -1   -5.00    3.70
  -6   3  -1   -0.30    5.10
   6  -3   1    7.30    5.00
   6  -3   1  -13.00   12.80
   6  -3   1   -6.10    4.60
  -7   3  -1   25.00    6.70
  -7   3  -1    4.10    5.30
  -7   3  -1   19.60    2.90
   7  -3   1   13.80    5.80
   7  -3   1   31.80   15.00
   7  -3   1   24.70    6.40
  -8   3  -1    2.50    6.70
   8  -3   1    4.40   19.80
   8  -3   1    9.00    6.70
   8  -3   1    7.30    7.60
   8   3  -2    5.90    6.70
   8   3  -2   20.60   15.20
   8   3  -2    2.80    5.60
  -8  -3   2   -0.50    3.90
   7   3  -2   26.70   12.20
   7   3  -2    8.40    3.70
   7   3  -2   10.50    4.50
  -7  -3   2    5.10    3.30
   6   3  -2   10.80    3.70
   6   3  -2   14.50    3.50
   6   3  -2    5.80   10.90
  -6  -3   2    6.80    3.10
  -6  -3   2    8.10    3.10
   5   3  -2   27.80    5.50
   5   3  -2   24.20    3.40
   5   3  -2   23.80    2.90
   5   3  -2   26.20    3.30
   5   3  -2   24.70   10.00
  -5  -3   2   26.90    3.00
   4   3  -2   10.30    2.30
   4   3  -2   10.80    4.20
   4   3  -2   13.60    2.20
   4   3  -2   12.90    2.50
   4   3  -2   11.10    8.40
  -4  -3   2   14.10    1.90
  -4  -3   2    9.90    2.00
   3   3  -2    7.70    2.40
   3   3  -2    2.70    3.60
   3   3  -2    4.90    1.50
   3   3  -2   -7.80    6.10
   3   3  -2    0.70    1.40
   2   3  -2   29.50    4.60
   2   3  -2   38.10    6.30
   1   3  -2   -0.10    1.30
   1   3  -2    0.50    1.20
   1   3  -2    2.50    3.00
   1   3  -2   -0.90    3.30
  -1  -3   2    3.50    1.10
  -1  -3   2   -1.40    1.10
   0   3  -2   55.89    6.20
   0   3  -2   68.59    4.50
   0   3  -2   64.69    4.50
   0  -3   2   65.99    4.40
  -1   3  -2   14.10    2.70
  -1   3  -2   14.60    4.10
  -1   3  -2   14.30    3.10
   1  -3   2   14.80    3.20
   1  -3   2   13.30    2.50
   1  -3   2   13.50    2.80
  -2   3  -2   33.60    4.00
  -2   3  -2   33.60    3.80
   2  -3   2   35.60    3.90
   2  -3   2   35.70    4.20
   2  -3   2   32.10    6.10
  -3   3  -2    7.40    3.20
  -3   3  -2   -0.20    3.40
  -3   3  -2    2.90    3.40
   3  -3   2   -6.30    6.70
   3  -3   2    3.00    3.50
   3  -3   2   -0.40    3.10
  -4   3  -2    1.00    3.10
  -4   3  -2    0.20    3.90
  -4   3  -2    2.30    3.60
   4  -3   2   -3.90    8.30
   4  -3   2    8.00    3.70
   4  -3   2    9.00    4.10
  -5   3  -2    2.00    4.20
  -5   3  -2   -2.70    4.60
  -5   3  -2    6.10    5.20
   5  -3   2  -10.50   10.00
   5  -3   2   -2.70    4.10
   5  -3   2    5.70    5.10
  -6   3  -2   -5.60    4.90
  -6   3  -2   -1.90    4.80
  -6   3  -2    3.70    5.80
   6  -3   2    8.90    5.20
   6  -3   2    1.30    5.30
   6  -3   2    5.30   12.40
  -7   3  -2    2.30    6.40
  -7   3  -2   -6.80    4.80
  -7   3  -2    3.60    5.70
   7  -3   2    8.50    6.10
   7  -3   2    2.20    6.10
   7  -3   2  -10.70   14.40
   8   3  -3   21.90   14.20
   7   3  -3   48.80   15.50
   7   3  -3   38.10    4.80
   7   3  -3   42.90    5.70
  -7  -3   3   46.80    4.60
   6   3  -3   70.09    6.50
   6   3  -3   92.79   15.90
   6   3  -3   78.79    6.70
  -6  -3   3   93.19    5.60
  -6  -3   3   81.89    6.00
   5   3  -3  139.29    8.10
   5   3  -3  133.29    8.10
   5   3  -3  149.39   17.40
   5   3  -3  139.29    8.10
   5   3  -3  117.39   11.40
   4   3  -3   40.90    3.70
   4   3  -3   49.80    4.70
   4   3  -3   36.50    6.00
   4   3  -3   49.80    3.80
   4   3  -3   43.00    9.60
  -4  -3   3   39.40    7.90
   3   3  -3   51.69    8.10
   3   3  -3   40.70    3.20
   3   3  -3   39.70    3.20
   3   3  -3   58.59    7.30
   2   3  -3  145.39    7.80
   2   3  -3  147.39   10.50
   2   3  -3  151.98    7.70
  -2  -3   3  131.69   11.20
   1   3  -3  176.18   11.10
   1   3  -3  175.98   12.20
   1   3  -3  199.48   10.00
   1   3  -3  193.98   10.00
  -1  -3   3  188.28    9.90
  -1  -3   3  192.48   12.80
   0   3  -3   52.59    6.90
   0   3  -3   66.09    4.80
   0   3  -3   59.29    4.80
   0  -3   3   52.39   11.20
   0  -3   3   58.79    4.60
  -1   3  -3   34.70    5.20
  -1   3  -3   35.20    3.90
  -1   3  -3   35.10    3.80
   1  -3   3   35.20    3.80
  -2   3  -3    5.20    3.10
  -2   3  -3    2.40    3.60
  -2   3  -3    5.60    3.10
   2  -3   3    1.40    5.20
   2  -3   3   10.40    3.60
  -3   3  -3    8.50    4.00
  -3   3  -3   11.30    3.90
  -3   3  -3    7.90    3.70
   3  -3   3    9.80    4.20
   3  -3   3   12.70    7.30
   3  -3   3    2.70    3.40
  -4   3  -3   52.99    6.30
  -4   3  -3   61.69    6.40
  -4   3  -3   70.09    9.90
   4  -3   3   55.89    6.20
   4  -3   3   60.19   11.20
   4  -3   3   57.59    6.70
  -5   3  -3   93.89    9.20
  -5   3  -3  115.59    9.90
  -5   3  -3   85.89   10.10
  -5   3  -3   90.39    6.90
   5  -3   3   91.99   14.80
   5  -3   3  126.89   10.40
   5  -3   3   73.39    8.50
  -6   3  -3   37.30    7.40
  -6   3  -3   22.10    5.70
  -6   3  -3   11.40    6.50
   6  -3   3   28.50    7.10
   6  -3   3   19.30    6.00
   6  -3   3   35.00   14.40
  -7   3  -3    6.20    6.90
  -7   3  -3   -3.40    7.30
   7  -3   3   10.70   15.10
   7  -3   3    4.10    7.00
   7  -3   3    5.70    6.50
   7   3  -4   10.90   13.20
   6   3  -4    8.60   10.50
   6   3  -4    7.00    3.00
   5   3  -4   17.50    6.80
   5   3  -4   22.80   10.10
   5   3  -4   14.20    3.00
   5   3  -4   18.60    3.60
   5   3  -4   20.50    3.20
  -5  -3   4    7.30    8.20
   4   3  -4   34.30    3.30
   4   3  -4   42.90    9.40
   4   3  -4   39.40    7.00
   4   3  -4   29.90    3.10
  -4  -3   4   25.40    8.10
   3   3  -4   13.90    2.30
   3   3  -4   18.40    6.60
   3   3  -4   17.50    2.40
  -3  -3   4    8.60    6.60
   2   3  -4    1.60    4.80
   2   3  -4    5.10    5.00
   2   3  -4    3.20    2.10
   2   3  -4    2.70    2.20
  -2  -3   4   -7.30    6.50
  -2  -3   4    3.60    1.80
  -2  -3   4   -4.20    6.00
   1   3  -4   12.90    2.60
   1   3  -4   10.30    4.80
   1   3  -4    7.20    4.20
   1   3  -4   10.50    2.80
  -1  -3   4    4.50    5.80
  -1  -3   4   13.30    2.80
  -1  -3   4   10.30    2.30
   0   3  -4   14.30    3.10
   0   3  -4   10.30    4.70
   0   3  -4   11.50    2.90
   0  -3   4    2.40    6.50
   0  -3   4   20.40    3.20
   0  -3   4   13.50    2.70
  -1   3  -4    6.10    3.00
  -1   3  -4    8.70    3.10
  -1   3  -4    4.90    4.50
   1  -3   4    4.00    2.60
  -2   3  -4    9.30    3.80
  -2   3  -4    9.80    4.60
  -2   3  -4   11.40    3.40
   2  -3   4    8.50    3.40
  -3   3  -4    3.50    4.40
  -3   3  -4    5.60    4.20
  -3   3  -4    4.30    3.80
   3  -3   4   -4.40    7.30
   3  -3   4    1.30    3.70
   3  -3   4    2.10    4.60
  -4   3  -4   -3.20    4.70
  -4   3  -4    1.40    4.60
  -4   3  -4   -0.10    4.40
   4  -3   4   -2.50    4.30
   4  -3   4   10.10    5.30
  -5   3  -4    4.00    5.60
  -5   3  -4   -3.20    6.50
  -5   3  -4   -1.90    4.80
   5  -3   4   -6.50    4.90
   5  -3   4   -0.10    5.80
   5  -3   4  -20.60   11.30
  -6   3  -4    4.90    5.80
  -6   3  -4   -8.90    6.70
  -6   3  -4   -8.60    6.70
   6  -3   4   -5.90    6.40
   6  -3   4   12.20   13.00
   6  -3   4   -2.10    5.70
  -7   3  -4   -6.50    9.90
   7  -3   4   -0.70    7.50
   7  -3   4    2.00   15.80
   7  -3   4    0.10    6.60
   7   3  -5    0.20   12.40
   7   3  -5    3.40    3.30
   7   3  -5   -3.60    3.80
   6   3  -5   28.60    3.80
   6   3  -5   22.30   12.30
   6   3  -5   25.30    3.70
   6   3  -5   19.70    4.10
  -6  -3   5   19.60    9.30
   5   3  -5   68.69    6.40
   5   3  -5   70.59   12.50
  -5  -3   5   85.29   11.70
   4   3  -5  154.78   13.70
   4   3  -5  149.88    8.80
   4   3  -5  145.29    8.80
   4   3  -5  153.88   16.30
  -4  -3   5  152.08   14.30
   3   3  -5   42.10    3.90
   3   3  -5   48.10    4.60
   3   3  -5   47.10    8.60
   3   3  -5   42.80    7.70
  -3  -3   5   46.70    4.30
  -3  -3   5   43.90    8.90
  -3  -3   5   41.30    3.80
  -3  -3   5   35.00   11.00
   2   3  -5   73.69   11.70
   2   3  -5   80.29    9.40
   2   3  -5   90.29    6.30
   2   3  -5   81.99    6.00
  -2  -3   5   79.19   10.90
  -2  -3   5   90.19    5.80
  -2  -3   5   78.69   10.20
  -2  -3   5   93.99    6.40
   1   3  -5   10.40    3.40
   1   3  -5   15.10    5.50
   1   3  -5   13.10    4.40
   1   3  -5   11.30    3.10
  -1  -3   5    5.50    6.90
  -1  -3   5    8.60    2.70
  -1  -3   5    9.30    5.60
   0   3  -5   47.60    4.90
   0   3  -5   52.79    5.00
   0   3  -5   38.00   10.80
   0  -3   5   48.60    5.10
   0  -3   5   62.39    6.10
   0  -3   5   63.09    9.40
   0  -3   5   50.69    7.70
  -1   3  -5   28.80    4.40
  -1   3  -5   32.20    6.40
  -1   3  -5   23.60    4.20
   1  -3   5   28.20    8.00
   1  -3   5   22.60    5.70
   1  -3   5   25.60   10.30
   1  -3   5   33.00    4.80
  -2   3  -5   23.40    4.50
  -2   3  -5   34.40    6.30
  -2   3  -5   25.50    4.90
   2  -3   5   20.30    4.20
  -3   3  -5    0.90    5.60
  -3   3  -5   -1.90    4.00
  -3   3  -5   -2.60    4.70
   3  -3   5   -3.70    4.00
  -4   3  -5    8.10    5.90
  -4   3  -5    6.10    5.40
  -4   3  -5    7.10    4.90
  -4   3  -5    1.20    6.50
   4  -3   5    1.20    5.90
   4  -3   5    7.20    4.80
  -5   3  -5    1.80    4.90
  -5   3  -5   -3.80    7.40
  -5   3  -5    0.50    6.20
   5  -3   5    7.80   12.40
   5  -3   5   21.40    7.90
   5  -3   5   12.80    5.60
  -6   3  -5   24.50    8.00
  -6   3  -5   14.70    6.00
   6  -3   5   14.10    7.70
   6  -3   5   10.20    6.40
   6  -3   5   34.00   15.40
   6   3  -6    5.50    3.50
   6   3  -6    1.70    3.50
   6   3  -6   -6.90    4.00
   6   3  -6    7.00    3.50
   6   3  -6  -14.50   12.20
  -6  -3   6    4.50    9.40
   5   3  -6    1.60    3.20
   5   3  -6   -1.50    4.80
   5   3  -6  -16.80   19.60
  -5  -3   6  -10.00    8.40
   4   3  -6   13.00    8.30
   4   3  -6   11.30    9.70
   4   3  -6   20.40    3.70
   4   3  -6   22.00    5.80
  -4  -3   6   25.50   16.40
  -4  -3   6   20.30    3.30
  -4  -3   6   15.10    2.70
   3   3  -6   23.50    9.00
   3   3  -6   16.90    3.80
   3   3  -6   23.20    3.60
   3   3  -6   11.50    7.30
  -3  -3   6    3.40    8.30
  -3  -3   6   16.40    3.00
  -3  -3   6   17.00    3.60
   2   3  -6    4.20    3.60
   2   3  -6   -0.20    6.30
   2   3  -6    1.60    3.10
   2   3  -6    5.90    6.40
  -2  -3   6   -3.10    7.70
  -2  -3   6   -8.50    8.00
  -2  -3   6    6.10    3.60
  -2  -3   6    4.60    2.70
   1   3  -6    0.50    5.70
   1   3  -6   -2.40    3.70
   1   3  -6    0.00    3.30
  -1  -3   6   -1.70    2.60
  -1  -3   6    2.60    7.80
   0   3  -6    1.60    3.60
   0   3  -6    5.70    6.00
   0   3  -6   -0.80    3.80
   0  -3   6  -12.00    7.50
   0  -3   6    1.70    3.00
   0  -3   6   -5.90    5.80
   0  -3   6    8.50    4.40
  -1   3  -6   -0.10    4.20
  -1   3  -6   17.20    6.10
  -1   3  -6    5.60    4.00
   1  -3   6   -2.40    7.70
   1  -3   6   12.00    4.90
   1  -3   6    7.60    3.50
  -2   3  -6    1.70    4.20
  -2   3  -6   -4.10    4.60
  -2   3  -6   -8.80    6.20
   2  -3   6   -3.40    3.70
  -3   3  -6   -5.60    6.80
  -3   3  -6    2.80    9.20
   3  -3   6    5.10    4.30
  -4   3  -6   -1.00    5.20
  -4   3  -6  -10.20   12.50
  -4   3  -6  -10.00    5.40
   4  -3   6    3.40    4.90
   4  -3   6   -9.50   10.80
   4  -3   6   -5.30    6.40
  -5   3  -6    2.90    6.60
  -5   3  -6    1.40    5.80
   5  -3   6   -2.10    7.60
   5  -3   6    2.20    6.60
  -6   3  -6   -8.30    7.70
   6  -3   6    0.10   16.10
   6  -3   6    6.90    6.10
   6  -3   6   10.60    9.00
   6   3  -7    4.90    4.10
   6   3  -7  -10.40    6.20
   6   3  -7   10.60    4.40
  -6  -3   7   31.10   11.40
   5   3  -7   -3.90    5.60
   5   3  -7  -20.40   10.70
   5   3  -7   -7.00    5.90
   5   3  -7    6.50    3.90
  -5  -3   7    5.80    9.40
   4   3  -7   20.70    4.40
   4   3  -7   22.60    4.70
   4   3  -7   14.90   10.50
   4   3  -7   14.80    6.80
  -4  -3   7   32.50    4.10
  -4  -3   7   19.10    3.30
  -4  -3   7   20.80   10.40
   3   3  -7  100.39    7.50
   3   3  -7   66.29   14.40
   3   3  -7   81.39   14.20
   3   3  -7   93.09    7.90
  -3  -3   7   67.69   15.30
  -3  -3   7   77.49    6.70
  -3  -3   7  105.19    7.60
  -3  -3   7   72.99   12.30
   2   3  -7   19.50    4.90
   2   3  -7   26.80    7.30
   2   3  -7   15.40    4.20
  -2  -3   7   22.50    3.90
  -2  -3   7   12.90    9.10
  -2  -3   7   14.90    5.00
   1   3  -7   44.10    5.30
   1   3  -7   30.50    8.10
   1   3  -7   42.40    5.90
  -1  -3   7   37.40    4.70
  -1  -3   7   28.80   20.10
  -1  -3   7   45.20    9.60
   0   3  -7   -3.50    4.00
   0   3  -7   -1.40    4.50
   0   3  -7    0.00    6.80
   0  -3   7  -11.10    7.30
   0  -3   7  -12.20    8.80
   0  -3   7    2.60    5.00
  -1   3  -7   -3.70    4.30
  -1   3  -7   -4.20    7.30
  -1   3  -7    1.50    4.90
   1  -3   7    9.00   10.30
   1  -3   7   -2.40    8.90
  -2   3  -7    4.30    4.90
  -2   3  -7    4.30    5.70
  -2   3  -7   15.30    8.10
   2  -3   7    0.40    4.10
   2  -3   7   34.90    9.70
  -3   3  -7    6.70    8.20
  -3   3  -7    8.20    6.10
  -3   3  -7   10.10    5.30
  -3   3  -7    5.30   11.50
  -4   3  -7    3.00    6.80
  -4   3  -7  -17.50    7.70
  -4   3  -7   -8.30    5.00
   4  -3   7   -7.10    7.50
   4  -3   7   -5.30    4.90
  -5   3  -7   10.10    6.10
  -5   3  -7   -8.70    7.40
   5  -3   7    3.30    8.60
   5  -3   7  -10.60   14.00
   5   3  -8    1.70    5.50
   5   3  -8    6.70    4.80
  -5  -3   8   10.00   10.40
   4   3  -8   -0.90    4.40
   4   3  -8   -6.20    9.50
   4   3  -8  -15.00    6.60
   4   3  -8    5.50    4.90
  -4  -3   8   -7.50    3.90
  -4  -3   8    8.00   10.20
   3   3  -8   -7.70    6.90
   3   3  -8    9.20    5.10
   3   3  -8    7.40    4.30
  -3  -3   8   15.60    4.90
  -3  -3   8    5.30   10.40
  -3  -3   8    7.80    6.80
  -3  -3   8   34.60   15.90
   2   3  -8    8.70    5.30
   2   3  -8   10.20    4.50
  -2  -3   8   21.40   10.60
  -2  -3   8    2.80   10.00
  -2  -3   8    0.70    4.80
   1   3  -8    2.80    5.30
   1   3  -8   -6.30    8.20
   1   3  -8    1.50    4.60
   1   3  -8   -3.20    7.80
  -1  -3   8    0.30    9.10
  -1  -3   8   -1.90    4.90
  -1  -3   8    1.40    9.60
  -1  -3   8    9.10    6.60
   0   3  -8    1.10    5.20
   0   3  -8   -1.30    4.40
   0   3  -8  -11.10   11.00
   0   3  -8   -5.30    7.90
   0  -3   8   -2.00    5.90
   0  -3   8    3.10    9.60
  -1   3  -8   -4.90    5.30
  -1   3  -8   -3.00    8.20
  -1   3  -8   -4.20    4.60
   1  -3   8  -10.40    9.20
   1  -3   8    8.00    4.30
   1  -3   8    9.50   10.60
  -2   3  -8  -17.90    7.10
  -2   3  -8    1.60    9.80
  -2   3  -8    3.70    6.20
   2  -3   8    1.00    4.40
   2  -3   8   20.40    9.90
  -3   3  -8    1.60    5.70
  -3   3  -8   -4.30    6.50
   3  -3   8   11.50   10.40
  -4   3  -8    8.10    7.80
  -4   3  -8   -0.20    7.10
   4  -3   8    1.90    8.70
   3   3  -9    6.10    4.50
  -3  -3   9   10.40   11.10
  -3  -3   9    5.50    5.30
   2   3  -9   27.70    5.70
   2   3  -9   24.30    6.80
  -2  -3   9   31.10   12.00
  -2  -3   9   21.60    6.70
   1   3  -9   -4.60    5.60
   1   3  -9    6.90    5.00
  -1  -3   9    9.30    6.50
  -1  -3   9    8.70   10.50
  -1  -3   9    7.60   11.00
   0   3  -9   15.40    5.70
   0   3  -9   16.40    6.40
   0  -3   9   23.90    7.60
   0  -3   9   20.70   11.10
   0  -3   9   13.80   10.30
  -1   3  -9    5.40    5.70
  -1   3  -9    3.50    6.70
   1  -3   9   20.80   11.60
  -2   3  -9   -3.70    5.40
   2  -3   9  -27.10   13.30
   2   4   9   -2.50    8.30
   2   4   9   12.80   18.20
   2   4   9   13.30   10.40
  -2  -4  -9   16.30    8.30
  -2  -4  -9    8.20    6.40
   1   4   9    1.90   10.70
  -1  -4  -9    2.50    7.40
  -1  -4  -9   16.50    6.40
   0   4   9    6.90   10.70
   0   4   9   -4.20    7.40
   0  -4  -9   -4.60    5.30
   0  -4  -9    3.40    6.60
  -1   4   9   -0.60   10.30
  -1   4   9  -10.50    6.50
   1  -4  -9   -1.90    6.30
   1  -4  -9    5.90    5.60
  -2   4   9    4.90    7.00
  -2   4   9  -10.50   10.60
  -2   4   9  -28.60   20.00
   2  -4  -9   -1.20    6.60
  -3   4   9    5.30    7.00
  -3   4   9    2.50   13.00
  -3   4   9  -22.90   17.20
   3  -4  -9   -1.20    5.80
   3  -4  -9   13.20    6.80
   3  -4  -9   -2.30    7.20
   3   4   8   -9.60    7.30
   3   4   8    7.00    6.00
   3   4   8    4.90   10.60
  -3  -4  -8    1.70    5.70
  -3  -4  -8   -2.40    7.20
   2   4   8   -5.90    7.00
   2   4   8   -5.30    9.00
   2   4   8    0.60    7.70
  -2  -4  -8    7.40    7.30
  -2  -4  -8   -3.80    5.40
   1   4   8    4.20    7.40
   1   4   8    5.90    9.10
   1   4   8   24.10    7.50
   1   4   8   -6.00   13.40
  -1  -4  -8    6.40    5.50
  -1  -4  -8   15.80    6.80
  -1  -4  -8    4.20    7.30
   0   4   8    6.50    9.60
   0   4   8   -0.60   15.10
   0   4   8   18.10    6.90
   0   4   8    6.20    8.90
   0  -4  -8    7.20    7.30
   0  -4  -8   17.20    6.50
   0  -4  -8   10.20    5.60
  -1   4   8    0.40    6.60
  -1   4   8    1.10    4.90
  -1   4   8   -5.70    9.80
   1  -4  -8   -0.70    5.70
   1  -4  -8   -5.30    5.00
  -2   4   8   28.80    6.90
  -2   4   8    3.20    4.70
  -2   4   8   17.80   10.70
   2  -4  -8    6.80    5.20
   2  -4  -8   10.30    5.90
   2  -4  -8    2.60    7.50
  -3   4   8   27.20    7.00
  -3   4   8    1.10   10.00
   3  -4  -8   14.20    5.70
   3  -4  -8    4.30    7.20
   3  -4  -8    8.30    5.50
  -4   4   8   -2.30   10.10
  -4   4   8    2.50    5.90
  -4   4   8    0.90   16.40
   4  -4  -8  -12.30    6.70
   4  -4  -8   -6.60    6.20
   4  -4  -8   17.20   12.30
   4  -4  -8   -3.00    5.30
  -5   4   8   -0.10   10.80
  -5   4   8   10.40    6.60
   5  -4  -8   13.20    7.00
   5  -4  -8   -1.50   13.90
   5  -4  -8    5.90    7.60
   5  -4  -8   14.70    5.60
   5   4   7   14.80    6.60
   5   4   7   -8.00    6.80
   5   4   7   11.50    8.00
  -5  -4  -7   -1.70    7.40
   4   4   7    9.80    5.90
   4   4   7  -11.40    6.70
   4   4   7   -0.20    7.60
  -4  -4  -7    7.00   11.70
  -4  -4  -7   -0.70    5.20
  -4  -4  -7   -8.20    6.30
   3   4   7    3.30    8.10
   3   4   7    1.20    6.60
  -3  -4  -7    6.30    9.40
   2   4   7   -3.50    4.50
   2   4   7    3.10    6.00
   2   4   7    3.70   12.10
   2   4   7    5.10    8.40
  -2  -4  -7   -4.90    6.40
  -2  -4  -7    1.00    4.80
   1   4   7    9.60    4.80
   1   4   7   15.90    9.20
   1   4   7    9.40    6.00
   1   4   7   38.20   14.20
  -1  -4  -7   19.40    7.00
  -1  -4  -7    9.10    5.00
   0   4   7   49.20   10.90
   0   4   7   46.10    7.20
   0   4   7   31.80    5.50
   0  -4  -7   27.80   11.50
   0  -4  -7   36.00    6.30
   0  -4  -7   28.40    7.70
  -1   4   7   -4.10    4.20
  -1   4   7   12.20    6.10
  -1   4   7    0.70    9.20
   1  -4  -7    4.40    5.20
   1  -4  -7    2.80    4.50
   1  -4  -7    5.70    6.10
  -2   4   7   -0.60   13.40
  -2   4   7   -6.70    5.30
  -2   4   7    5.10    8.90
  -2   4   7    5.80    4.40
   2  -4  -7    8.20    5.10
   2  -4  -7    5.00    4.70
   2  -4  -7    0.50   14.80
   2  -4  -7    2.90    6.40
  -3   4   7    2.30   11.50
  -3   4   7    5.30    9.30
   3  -4  -7   -4.70    4.60
   3  -4  -7    7.90   10.40
   3  -4  -7    1.60    5.90
   3  -4  -7   12.70    6.00
  -4   4   7    9.60    9.70
  -4   4   7   26.80   20.10
  -4   4   7    8.20    5.10
  -4   4   7   34.60    6.50
   4  -4  -7   12.00    6.10
   4  -4  -7   23.50   13.20
   4  -4  -7   21.80    5.70
   4  -4  -7   19.80    6.60
  -5   4   7   29.80   11.50
  -5   4   7   21.10   15.70
  -5   4   7   26.40    6.40
   5  -4  -7   10.20    6.30
   5  -4  -7    5.30   14.10
   5  -4  -7   10.00    6.50
   5  -4  -7   23.20    5.80
  -6   4   7    2.20   10.70
  -6   4   7   21.40    6.70
   6  -4  -7   19.90    5.30
   6  -4  -7   10.00    6.60
   6  -4  -7   15.90    5.70
   6  -4  -7  -12.80   20.30
   6   4   6    5.30    6.80
  -6  -4  -6  -11.30    7.10
   5   4   6    0.10    6.20
   5   4   6   17.10    6.00
   5   4   6   17.80    6.40
  -5  -4  -6    9.80    8.40
  -5  -4  -6   21.30    7.70
  -5  -4  -6   21.60    7.60
   4   4   6   14.60    6.20
   4   4   6   13.20    6.90
   4   4   6   13.60    5.80
  -4  -4  -6    2.20    5.30
  -4  -4  -6    8.10    6.70
   3   4   6    1.30    7.00
   3   4   6    4.50    4.60
   3   4   6    4.20    6.20
  -3  -4  -6   -3.10    5.30
  -3  -4  -6    8.50    6.30
  -3  -4  -6   10.70    4.90
   2   4   6    2.30    4.40
   2   4   6   11.70    7.40
   2   4   6    9.30    5.70
  -2  -4  -6    7.60    5.80
  -2  -4  -6   -3.70    5.50
  -2  -4  -6    1.50    4.40
   1   4   6   -1.30   10.50
   1   4   6    6.10    7.60
   1   4   6   -1.20    5.10
   1   4   6   -5.20    3.90
  -1  -4  -6   -6.10    5.30
  -1  -4  -6    1.60    5.60
  -1  -4  -6   -6.10    4.90
   0   4   6   49.90   12.80
   0   4   6   36.30    5.10
   0   4   6   44.20    8.90
   0   4   6   33.70    6.20
   0  -4  -6   32.90    6.80
   0  -4  -6   38.90    6.00
   0  -4  -6   27.00    5.10
  -1   4   6   41.70    5.50
  -1   4   6   50.79    9.60
  -1   4   6   64.39    7.00
  -1   4   6   64.79   13.50
   1  -4  -6   57.09    6.40
   1  -4  -6   48.50    7.50
   1  -4  -6   39.80    5.70
  -2   4   6   -0.40    5.10
  -2   4   6   -4.90    3.70
  -2   4   6    6.40    7.70
   2  -4  -6   -8.50    4.00
   2  -4  -6    2.60    5.30
   2  -4  -6   -1.30    9.20
   2  -4  -6   -3.90    3.90
  -3   4   6   22.20    9.30
  -3   4   6   20.10    5.60
  -3   4   6   12.90   12.10
   3  -4  -6   17.70    4.90
   3  -4  -6   18.50    5.50
   3  -4  -6   18.10    6.50
   3  -4  -6   15.30   11.60
  -4   4   6   15.30    9.60
  -4   4   6   14.10    9.20
  -4   4   6   19.20    5.80
   4  -4  -6    8.60    5.40
   4  -4  -6   17.80    5.60
   4  -4  -6   10.60   12.30
   4  -4  -6   17.30    5.00
  -5   4   6   -5.80    4.90
  -5   4   6   -9.60    8.70
  -5   4   6   -7.50    4.20
  -5   4   6  -11.70   15.20
   5  -4  -6  -18.40   13.40
   5  -4  -6   -0.60    5.10
   5  -4  -6   -6.00    4.50
   5  -4  -6   -2.90    4.50
  -6   4   6   26.10    6.30
  -6   4   6   17.80   10.20
   6  -4  -6   14.90    6.20
   6  -4  -6   18.30    5.70
   6  -4  -6   19.30    4.10
   6   4   5    2.60    6.00
  -6  -4  -5   -4.40    6.70
   5   4   5   24.30    6.50
   5   4   5   29.00    5.20
   5   4   5   41.10   10.80
  -5  -4  -5   22.10    7.60
  -5  -4  -5   27.80    7.30
  -5  -4  -5   22.00    6.10
   4   4   5   10.40    5.00
   4   4   5    6.60    5.50
   4   4   5    5.40    5.60
  -4  -4  -5    2.20    6.10
  -4  -4  -5    9.70    5.00
  -4  -4  -5   18.70    6.10
   3   4   5   15.90    5.80
   3   4   5   13.30    4.50
   3   4   5   10.50    6.20
  -3  -4  -5   19.60    5.90
  -3  -4  -5   14.90    4.70
  -3  -4  -5   11.40    6.00
   2   4   5    3.30    6.10
   2   4   5    4.70    3.90
   2   4   5   11.50    6.20
   2   4   5   -6.50    4.70
  -2  -4  -5    2.80    4.70
  -2  -4  -5   -2.80    5.00
  -2  -4  -5    1.10    5.80
   1   4   5   11.30    6.10
   1   4   5   -0.60    4.40
   1   4   5   11.60    5.70
   1   4   5   10.80    8.50
   1   4   5    4.20    3.50
  -1  -4  -5    4.20    4.50
  -1  -4  -5    3.20    4.40
  -1  -4  -5    6.90    3.80
   0   4   5   20.30    4.90
   0   4   5   21.10    4.10
   0   4   5   33.00    7.30
   0   4   5   17.10   10.40
   0   4   5   15.00    5.80
   0  -4  -5   19.80    4.80
   0  -4  -5   16.50    4.10
  -1   4   5  134.29   12.90
  -1   4   5  158.08   10.40
  -1   4   5  166.08   10.80
  -1   4   5  176.58   18.70
  -1   4   5  135.69   11.50
   1  -4  -5  153.48   11.50
   1  -4  -5  145.89   10.20
   1  -4  -5  146.69   10.10
   1  -4  -5  133.59   15.30
  -2   4   5   21.10    4.10
  -2   4   5   21.10    5.90
  -2   4   5   41.60   14.70
  -2   4   5   34.50    6.20
  -2   4   5   29.70    7.60
   2  -4  -5   24.10   10.10
   2  -4  -5   21.60    4.50
   2  -4  -5   22.20    5.40
   2  -4  -5   29.20    4.70
  -3   4   5   44.80    5.40
  -3   4   5   45.80    8.90
  -3   4   5   38.60   11.90
  -3   4   5   55.89    6.10
   3  -4  -5   58.39    6.00
   3  -4  -5   59.79   13.10
   3  -4  -5   46.10    6.10
   3  -4  -5   57.19    6.20
  -4   4   5  -15.30   10.20
  -4   4   5   -4.70    4.40
  -4   4   5   10.50    8.50
   4  -4  -5   -3.90   23.60
   4  -4  -5    2.70    4.10
   4  -4  -5    0.70    4.00
   4  -4  -5    3.20    4.60
  -5   4   5   13.60    5.40
  -5   4   5   15.70    8.70
   5  -4  -5   15.90    4.20
   5  -4  -5   12.10    4.70
   5  -4  -5   -1.20   12.50
   5  -4  -5   11.30    5.10
  -6   4   5   22.40   10.10
  -6   4   5   23.90   14.50
  -6   4   5   25.60    5.70
  -6   4   5   13.10    4.40
   6  -4  -5   26.80    6.10
   6  -4  -5   -1.20   13.60
   6  -4  -5   23.30    5.20
  -7   4   5   32.60   10.50
  -7   4   5   33.40    6.50
   7  -4  -5   13.20    6.70
   7  -4  -5   23.60    6.20
   7  -4  -5  -15.90   17.90
   7   4   4    5.30    6.80
   7   4   4   33.80   27.80
  -7  -4  -4    2.60    7.20
  -7  -4  -4    8.80    7.50
   6   4   4    0.60    5.80
  -6  -4  -4   -6.00    6.20
  -6  -4  -4   -0.40    6.70
  -6  -4  -4    2.20    4.70
   5   4   4    3.30    3.30
   5   4   4    3.30    5.00
   5   4   4    7.80    5.30
  -5  -4  -4    5.10    6.30
  -5  -4  -4    3.00    5.80
  -5  -4  -4    3.00    4.70
   4   4   4   42.00    5.70
   4   4   4   42.00    5.90
   4   4   4   43.80    6.30
  -4  -4  -4   35.40    5.70
  -4  -4  -4   46.20    7.30
  -4  -4  -4   64.99    7.00
   3   4   4   51.09    5.60
   3   4   4   59.89    7.80
   3   4   4   63.59    7.60
   3   4   4   63.39    6.60
  -3  -4  -4   46.90    7.00
  -3  -4  -4   50.69    5.80
  -3  -4  -4   82.59    8.20
   2   4   4   33.60    5.10
   2   4   4   50.39    6.70
   2   4   4   34.10    4.50
  -2  -4  -4   36.50    5.00
  -2  -4  -4   28.40    5.70
  -2  -4  -4   37.90    5.20
   1   4   4  100.29    7.70
   1   4   4   76.09    8.70
   1   4   4   84.99    7.00
   1   4   4   80.39   12.00
  -1  -4  -4   73.79    8.20
  -1  -4  -4   87.29    7.60
  -1  -4  -4   77.89    7.30
   0   4   4   43.40    6.10
   0   4   4   42.40    4.70
   0   4   4   50.49   10.40
   0   4   4   44.50    5.30
   0  -4  -4   48.30    5.30
   0  -4  -4   41.20    4.80
   0  -4  -4   57.69    7.20
  -1   4   4   53.89   10.70
  -1   4   4   44.70    6.00
  -1   4   4   43.60    4.70
   1  -4  -4   50.09    5.10
   1  -4  -4   49.30    9.70
   1  -4  -4   53.09    5.30
   1  -4  -4   41.90    5.70
  -2   4   4  117.29    9.20
  -2   4   4  111.49    8.60
  -2   4   4  114.59   14.70
  -2   4   4  119.39    8.20
   2  -4  -4  112.59    9.00
   2  -4  -4  117.69   15.10
   2  -4  -4  116.89    8.30
   2  -4  -4  104.49    8.20
  -3   4   4    5.50    3.50
  -3   4   4    9.30    3.80
  -3   4   4    5.70    4.20
  -3   4   4  -12.10    8.30
   3  -4  -4   -3.20    9.90
   3  -4  -4    6.40    3.50
   3  -4  -4   -1.30    3.40
   3  -4  -4    1.10    3.30
  -4   4   4   39.20    5.40
  -4   4   4   17.70   10.50
  -4   4   4   24.70    4.30
  -4   4   4   41.20    8.30
   4  -4  -4   32.40    4.70
   4  -4  -4   31.40    4.20
   4  -4  -4   29.60   11.50
   4  -4  -4   35.70    5.00
  -5   4   4   11.10    4.90
  -5   4   4   24.40    8.10
  -5   4   4   22.30    8.10
   5  -4  -4   13.50    4.90
   5  -4  -4   11.00    3.10
   5  -4  -4    1.60   11.80
   5  -4  -4   12.60    4.30
  -6   4   4    8.70   12.80
  -6   4   4    3.20    5.10
  -6   4   4   -6.60    7.20
   6  -4  -4    1.80    4.50
   6  -4  -4  -21.40   12.50
   6  -4  -4    5.00    5.30
  -7   4   4   23.00    5.90
  -7   4   4   12.40    8.80
   7  -4  -4   14.60    5.20
   7  -4  -4    8.30    5.90
   7  -4  -4  -14.80   13.80
   7   4   3    7.00    6.20
   7   4   3    4.50    6.70
   7   4   3   30.80   15.30
  -7  -4  -3   13.40    6.50
  -7  -4  -3   15.00    6.60
   6   4   3    8.70    5.20
  -6  -4  -3    5.70    5.80
  -6  -4  -3    6.70    6.10
   5   4   3   10.40    4.80
   5   4   3    5.80    4.40
  -5  -4  -3    2.70    5.10
   4   4   3   51.29    6.90
   4   4   3   59.39    6.00
   4   4   3   64.39    6.40
   4   4   3   56.09    5.70
  -4  -4  -3   70.69    6.70
  -4  -4  -3   51.59    7.00
  -4  -4  -3   48.60    5.70
   3   4   3   23.30    4.40
   3   4   3   13.90    3.70
   3   4   3   15.30    4.90
  -3  -4  -3   13.80    4.10
  -3  -4  -3   20.90    4.60
  -3  -4  -3   14.90    4.70
   2   4   3   85.09    8.50
   2   4   3   81.29    6.90
   2   4   3   86.99    6.80
  -2  -4  -3   88.39    7.10
  -2  -4  -3   81.59    8.30
  -2  -4  -3   88.69    7.40
   1   4   3   35.30    4.40
   1   4   3   38.10    5.30
   1   4   3   33.40    4.10
  -1  -4  -3   36.70    4.30
  -1  -4  -3   41.40    5.20
  -1  -4  -3   35.10    4.50
   0   4   3   13.30    4.00
   0   4   3   12.50    3.10
   0   4   3   10.70    4.10
   0  -4  -3    6.90    3.10
   0  -4  -3    4.80    3.70
  -2   4   3  276.07   20.00
  -2   4   3  269.57   15.70
  -2   4   3  298.97   15.60
  -2   4   3  270.27   15.80
   2  -4  -3  287.87   15.60
   2  -4  -3  290.87   15.70
   2  -4  -3  291.47   21.30
   2  -4  -3  296.57   15.90
  -3   4   3   52.29    5.40
  -3   4   3   52.69    5.80
  -3   4   3   59.19    6.50
  -3   4   3   55.99    9.80
   3  -4  -3   62.39    6.00
   3  -4  -3   51.99    5.80
   3  -4  -3   61.49   10.80
   3  -4  -3   58.19    5.50
  -4   4   3  120.69    8.00
  -4   4   3  113.19   14.50
  -4   4   3  142.09    9.30
  -4   4   3  117.89    8.50
   4  -4  -3  137.79    8.80
   4  -4  -3  106.89    7.60
   4  -4  -3   96.49   17.10
   4  -4  -3  122.99    8.80
  -5   4   3    8.40    7.10
  -5   4   3    8.30    4.70
  -5   4   3    9.20    3.60
   5  -4  -3    5.20    5.30
   5  -4  -3   13.90    4.60
   5  -4  -3   27.30   18.40
  -6   4   3   -1.00    6.80
  -6   4   3   -0.40    5.00
   6  -4  -3    3.30    4.40
   6  -4  -3    5.00   12.80
   6  -4  -3   -1.30    4.90
  -7   4   3   11.60    7.80
  -7   4   3   16.80    5.80
   7  -4  -3    3.30    5.00
   7  -4  -3   11.30    6.00
   7  -4  -3   -5.30   14.50
   7   4   2   32.20   15.20
   7   4   2   10.20    5.70
   7   4   2    7.20    6.00
  -7  -4  -2    0.40    5.30
  -7  -4  -2   10.80    5.60
   6   4   2   16.50    5.20
  -6  -4  -2    3.80    5.20
  -6  -4  -2    9.60    5.30
   5   4   2   13.10    5.10
   5   4   2   14.70    6.90
   5   4   2    6.90    4.10
  -5  -4  -2   10.00    4.90
  -5  -4  -2   10.10    4.70
  -5  -4  -2    6.80    3.60
   4   4   2    4.10    3.20
   4   4   2   -2.30    3.40
   4   4   2    6.10    4.30
  -4  -4  -2    1.20    3.00
  -4  -4  -2   -2.70    3.70
  -4  -4  -2    6.00    4.10
   3   4   2  216.28   13.10
   3   4   2  218.88   12.70
   3   4   2  229.58   13.60
  -3  -4  -2  228.38   13.50
  -3  -4  -2  220.98   12.70
  -3  -4  -2  208.08   12.50
   2   4   2  224.28   13.40
   2   4   2  265.07   15.50
   2   4   2  249.38   14.40
  -2  -4  -2  261.67   14.40
  -2  -4  -2  232.98   13.50
  -2  -4  -2  246.78   13.50
   1   4   2  111.59    8.20
   1   4   2  109.49    7.00
   1   4   2  104.69    7.40
  -1  -4  -2  113.19    8.00
  -1  -4  -2  103.69    7.30
  -1  -4  -2  118.29    7.20
   0   4   2  430.16   22.60
   0   4   2  441.46   25.50
   0   4   2  462.75   22.80
   0   4   2  412.26   24.50
   0  -4  -2  454.25   23.20
   0  -4  -2  449.16   22.70
   0  -4  -2  440.06   22.70
  -1   4   2  418.06   22.30
  -1   4   2  435.56   22.30
  -1   4   2  406.86   25.10
  -1   4   2  446.76   22.80
   1  -4  -2  449.46   22.40
   1  -4  -2  438.16   22.40
   1  -4  -2  432.76   22.70
   1  -4  -2  443.76   25.60
  -2   4   2   33.70    4.10
   2  -4  -2   29.90    3.60
   2  -4  -2   28.60    3.70
   2  -4  -2   26.10    3.60
  -3   4   2  111.89    8.20
  -3   4   2  114.19   13.00
  -3   4   2  116.49    7.70
  -3   4   2  116.79    7.90
   3  -4  -2  109.39    7.90
   3  -4  -2  116.19   14.90
   3  -4  -2  129.69    8.20
   3  -4  -2  120.49    7.50
  -4   4   2    8.00    3.80
  -4   4   2   -0.50    8.30
  -4   4   2    4.70    5.00
  -4   4   2    1.00    2.60
   4  -4  -2    6.40    3.50
   4  -4  -2    3.60    3.30
   4  -4  -2    5.80    8.40
  -5   4   2   19.30   11.20
  -5   4   2   14.10    3.90
  -5   4   2   26.90    5.00
   5  -4  -2   19.10    4.60
   5  -4  -2   17.30    4.30
   5  -4  -2   22.20   11.70
  -6   4   2   17.60   12.50
  -6   4   2    7.30    5.10
  -6   4   2    4.30    6.30
   6  -4  -2    3.10    4.50
   6  -4  -2    4.80    4.90
   6  -4  -2    3.60   11.80
  -7   4   2   -0.60    6.20
  -7   4   2   -4.60    6.00
   7  -4  -2   -6.00   13.00
   7  -4  -2   -5.30    5.40
   7  -4  -2   -3.80    4.90
  -8   4   2   16.20    6.50
  -8   4   2   11.20   11.50
   8  -4  -2    3.10    5.70
   8  -4  -2  -27.00   15.70
   8  -4  -2    0.70    6.40
   8   4   1    5.10   13.40
   8   4   1   -0.90    5.30
  -8  -4  -1   -4.70    5.90
   7   4   1   15.40    5.40
   7   4   1   19.90    5.80
   7   4   1   20.10   11.90
  -7  -4  -1   17.90    4.80
  -7  -4  -1   15.20    4.60
   6   4   1   42.10    6.00
   6   4   1   55.09   15.10
   6   4   1   47.00    6.00
  -6  -4  -1   57.49    7.10
   5   4   1   20.80    4.20
   5   4   1   28.10    4.80
  -5  -4  -1   19.20    3.80
  -5  -4  -1   21.00    4.70
   4   4   1   58.59    5.50
   4   4   1   61.39    6.50
   4   4   1   57.39    6.00
  -4  -4  -1   65.79    6.50
  -4  -4  -1   56.89    6.20
   3   4   1   92.59    7.30
   3   4   1   84.99    6.30
   3   4   1   84.29    6.00
  -3  -4  -1   78.29    6.10
  -3  -4  -1   82.49    7.10
   2   4   1    1.70    2.30
   2   4   1    0.20    2.20
  -2  -4  -1   -2.10    1.50
  -2  -4  -1   -0.90    3.00
  -2  -4  -1    2.10    2.10
   1   4   1  314.97   17.10
   1   4   1  295.87   16.30
   1   4   1  334.27   16.50
  -1  -4  -1  328.17   16.40
  -1  -4  -1  326.07   17.10
  -1  -4  -1  306.57   16.40
   0   4   1  267.27   14.10
   0   4   1  259.07   13.50
   0   4   1  244.68   13.40
   0   4   1  259.97   16.10
   0  -4  -1  249.28   13.50
   0  -4  -1  253.67   13.40
   0  -4  -1  253.77   14.00
  -1   4   1   36.60    3.50
  -1   4   1   36.60    3.60
  -1   4   1   32.50    6.30
  -1   4   1   31.70    3.70
   1  -4  -1   29.30    3.30
   1  -4  -1   29.20    3.50
   1  -4  -1   44.30    7.50
   1  -4  -1   24.10    3.10
  -2   4   1   66.39    5.40
  -2   4   1   52.09    5.30
  -2   4   1   61.09    9.30
  -2   4   1   64.59    5.30
   2  -4  -1   55.69    5.00
   2  -4  -1   54.79    5.10
   2  -4  -1   52.79   10.00
  -3   4   1  237.28   13.40
  -3   4   1  254.87   13.30
  -3   4   1  243.58   17.20
  -3   4   1  225.08   12.90
   3  -4  -1  228.58   13.30
   3  -4  -1  222.58   13.20
   3  -4  -1  243.68   17.90
  -4   4   1   53.79    4.70
  -4   4   1   46.60    5.30
  -4   4   1   54.19    5.80
  -4   4   1   60.99   10.40
   4  -4  -1   58.09    5.40
   4  -4  -1   58.79   10.40
   4  -4  -1   55.79    6.00
  -5   4   1  110.69   17.70
  -5   4   1  100.59    8.20
  -5   4   1   98.89    6.10
   5  -4  -1  102.89    8.60
   5  -4  -1   88.49   13.80
   5  -4  -1  106.89    8.60
  -6   4   1   46.30   14.50
  -6   4   1   15.00    5.60
  -6   4   1   22.50    6.10
   6  -4  -1   25.10    5.30
   6  -4  -1   18.20   13.00
   6  -4  -1   26.20    5.60
  -7   4   1   -7.00    5.40
  -7   4   1   -3.10    7.40
   7  -4  -1   -4.10    4.80
   7  -4  -1    2.80   13.10
   7  -4  -1   -0.40    5.40
  -8   4   1   -2.00    6.60
   8  -4  -1   -6.50    6.10
   8  -4  -1  -11.40   18.50
   8  -4  -1   -0.30    5.50
   8   4   0    0.20    5.80
   8   4   0   25.60   14.50
   8   4   0   -2.20    4.90
  -8  -4   0  -11.50    4.80
   7   4   0    5.90    4.90
   7   4   0    3.00    4.30
   7   4   0    5.70   10.30
  -7  -4   0   -0.70    4.00
  -7  -4   0    0.10    4.80
   6   4   0    3.50   12.60
   6   4   0   19.30    4.50
   6   4   0    9.50    4.10
  -6  -4   0    3.90    3.50
  -6  -4   0    6.40    3.90
   5   4   0   19.90    3.80
   5   4   0   10.60   11.60
   5   4   0   13.40    3.50
   5   4   0   10.40    3.40
  -5  -4   0   14.50    3.80
  -5  -4   0   13.00    3.50
  -5  -4   0    6.90    3.00
   4   4   0   47.40    5.30
   4   4   0   72.59    8.20
   4   4   0   44.90    4.70
  -4  -4   0   53.29    4.90
  -4  -4   0   46.00    5.60
  -4  -4   0   59.79    4.80
   3   4   0   -0.30    2.30
   3   4   0   -3.70    2.00
   3   4   0   -1.40    2.60
  -3  -4   0   -0.20    2.10
  -3  -4   0   -2.90    2.60
  -3  -4   0   -2.20    2.00
   2   4   0  683.13   34.30
   2   4   0  709.83   33.70
   2   4   0  638.44   33.60
  -2  -4   0  654.13   33.60
  -2  -4   0  688.93   34.40
  -2  -4   0  692.63   33.60
   1   4   0  656.83   33.00
   1   4   0  651.23   32.30
   1   4   0  603.24   32.20
  -1  -4   0  670.43   33.00
  -1  -4   0  676.73   32.30
   0   4   0  151.88    8.50
   0   4   0  153.68    8.50
   0   4   0  154.08   10.90
   0   4   0  155.58    9.20
   0  -4   0  147.59    9.20
   0  -4   0  154.58    8.40
   0  -4   0  160.08    8.40
  -1   4   0  623.24   31.30
  -1   4   0  591.04   32.70
  -1   4   0  617.24   32.00
  -1   4   0  633.94   31.60
   1  -4   0  656.33   33.20
   1  -4   0  618.44   31.30
   1  -4   0  631.24   31.30
  -2   4   0  609.34   32.20
  -2   4   0  631.24   34.20
  -2   4   0  640.74   32.30
  -2   4   0  637.24   32.40
   2  -4   0  629.04   32.30
   2  -4   0  648.64   32.30
   2  -4   0  686.13   35.00
  -3   4   0   -0.10    3.60
  -3   4   0    0.30    2.70
  -3   4   0    1.80    2.80
  -3   4   0    0.10    6.30
   3  -4   0    8.20    6.70
   3  -4   0   -1.80    2.90
   3  -4   0    1.40    3.00
  -4   4   0   46.50    5.00
  -4   4   0   62.59   10.70
  -4   4   0   42.00    5.20
  -4   4   0   48.80    5.10
   4  -4   0   55.39    9.90
   4  -4   0   55.19    5.50
   4  -4   0   47.10    5.10
  -5   4   0   13.40    3.10
  -5   4   0   13.90   10.60
  -5   4   0   12.70    4.70
   5  -4   0   11.70    4.40
   5  -4   0   10.00    4.20
   5  -4   0    4.50   10.60
  -6   4   0    6.70    2.40
  -6   4   0   13.10    5.50
  -6   4   0    8.20    4.70
   6  -4   0   -9.50   11.70
   6  -4   0    6.90    5.00
   6  -4   0   10.10    5.00
  -7   4   0   -0.60    5.90
  -7   4   0   -9.70    4.60
  -7   4   0    4.30    3.60
   7  -4   0   -0.80    5.50
   7  -4   0    0.80    5.40
   7  -4   0    3.80   12.40
  -8   4   0   -5.80    6.70
   8  -4   0  -14.70   23.00
   8  -4   0   -4.10    5.90
   8  -4   0    1.70    8.10
   8   4  -1   17.50   13.30
   8   4  -1   -2.50    5.00
  -8  -4   1    1.70    4.10
   7   4  -1    2.40    4.50
   7   4  -1    1.20    3.80
   7   4  -1   12.40   11.50
  -7  -4   1    5.80    3.60
   6   4  -1   22.30   10.60
   6   4  -1   19.00    3.90
   6   4  -1   24.90    4.30
  -6  -4   1   19.90    3.60
  -6  -4   1   33.80    4.00
   5   4  -1  105.79   16.60
   5   4  -1  111.19    7.30
   5   4  -1  107.69    7.30
   5   4  -1   98.99    8.50
   5   4  -1   96.19    7.30
  -5  -4   1  108.49    6.80
  -5  -4   1  111.99    6.90
   4   4  -1   48.80    6.00
   4   4  -1   46.00    5.10
   4   4  -1   54.29    4.50
   4   4  -1   65.39   11.00
   4   4  -1   47.50    4.30
  -4  -4   1   48.40    4.00
  -4  -4   1   58.29    4.10
   3   4  -1  235.18   12.20
   3   4  -1  241.08   13.20
   3   4  -1  255.07   14.00
  -3  -4   1  228.48   12.00
   2   4  -1   77.29    6.00
   2   4  -1   70.29    4.30
   2   4  -1   90.49    4.40
   1   4  -1   29.60    2.30
   1   4  -1   28.60    2.40
   1   4  -1   29.40    3.70
  -1  -4   1   23.40    2.30
  -1  -4   1   25.00    2.20
   0   4  -1  231.38   13.80
   0   4  -1  241.58   12.80
   0   4  -1  254.57   12.80
   0  -4   1  264.37   12.80
  -1   4  -1  315.07   16.00
  -1   4  -1  297.47   15.90
   1  -4   1  309.57   15.90
   1  -4   1  300.27   16.00
   1  -4   1  312.07   17.40
  -2   4  -1   -3.20    2.40
  -2   4  -1    0.60    2.90
   2  -4   1    9.90    5.20
   2  -4   1    0.70    2.50
   2  -4   1    1.60    2.90
  -3   4  -1   82.49   10.90
  -3   4  -1   87.69    7.10
  -3   4  -1   86.89    6.60
   3  -4   1   65.79   11.60
   3  -4   1   79.49    6.80
   3  -4   1   88.79    7.20
  -4   4  -1   55.99    5.90
   4  -4   1   66.59    6.30
   4  -4   1   65.89    6.90
   4  -4   1   71.09   11.20
  -5   4  -1   26.80    5.40
   5  -4   1   24.60   11.40
   5  -4   1   27.70    5.40
   5  -4   1   20.00    4.70
  -6   4  -1   26.80    5.80
  -6   4  -1   49.90    7.10
  -6   4  -1   42.20    5.40
   6  -4   1   52.19   13.90
   6  -4   1   40.70    6.10
   6  -4   1   31.50    6.20
  -7   4  -1   20.00    3.50
  -7   4  -1    7.40    6.40
  -7   4  -1   10.50    4.50
  -7   4  -1    3.50    5.10
   7  -4   1   11.40    6.10
   7  -4   1   12.20    7.40
   7  -4   1   17.20   14.70
  -8   4  -1   -5.10    7.00
   8  -4   1   -6.10    6.20
   8  -4   1   -9.40   25.80
   8  -4   1    0.40    6.80
   8   4  -2    6.90    5.00
   8   4  -2    0.30    6.20
   8   4  -2   24.10   14.50
  -8  -4   2    9.10    4.90
  -8  -4   2    9.20    3.50
   7   4  -2   -2.80    4.20
   7   4  -2   12.40   12.80
   7   4  -2   -0.80    3.20
  -7  -4   2   -0.30    2.80
   6   4  -2    3.50    3.00
   6   4  -2    3.40    2.20
   6   4  -2    6.00    3.60
   6   4  -2   11.20   10.70
  -6  -4   2    6.10    2.70
  -6  -4   2    7.20    2.50
   5   4  -2   17.20    3.30
   5   4  -2   23.50    9.90
   5   4  -2   20.00    3.20
   5   4  -2   25.60    5.50
   5   4  -2   22.80    3.00
   4   4  -2    5.60    4.00
   4   4  -2    0.50    1.80
   4   4  -2   -0.20    2.50
   4   4  -2    2.10    1.70
   4   4  -2    2.40    8.10
   3   4  -2  118.29    8.90
   3   4  -2  123.89    7.70
   3   4  -2  104.39   12.00
   2   4  -2   32.10    5.10
   2   4  -2   32.50    4.10
   2   4  -2   32.40    7.10
   1   4  -2  466.75   23.30
   1   4  -2  416.46   21.10
  -1  -4   2  391.16   21.10
  -1  -4   2  436.76   21.10
   0   4  -2  439.66   22.30
   0   4  -2  412.56   21.70
   0  -4   2  448.56   21.80
  -1   4  -2  111.19    7.40
  -1   4  -2  110.89    7.10
   1  -4   2  108.19    8.00
   1  -4   2  115.69    7.00
   1  -4   2  116.19    7.30
  -2   4  -2  237.68   13.20
   2  -4   2  226.68   15.40
   2  -4   2  227.18   13.00
   2  -4   2  249.58   13.40
  -3   4  -2  243.78   13.90
   3  -4   2  232.28   13.80
   3  -4   2  255.07   14.20
   3  -4   2  234.18   17.10
  -4   4  -2    3.80    3.90
  -4   4  -2    2.50    4.20
   4  -4   2    7.40    8.80
   4  -4   2    2.00    4.20
   4  -4   2    4.30    3.70
  -5   4  -2    9.40    5.20
  -5   4  -2    8.20    4.00
  -5   4  -2    8.70    4.60
   5  -4   2    6.00    4.40
   5  -4   2   13.00    5.30
   5  -4   2  -13.40   11.50
  -6   4  -2    5.20    5.00
  -6   4  -2    2.10    5.90
  -6   4  -2   -2.50    5.40
   6  -4   2   -1.10   13.00
   6  -4   2    9.00    5.90
   6  -4   2   -1.00    5.60
  -7   4  -2   -3.10    6.80
  -7   4  -2  -13.10    5.00
  -7   4  -2   -5.20    6.70
   7  -4   2   -8.50   14.00
   7  -4   2   -2.90    6.10
   7  -4   2    3.80    6.20
   7   4  -3   22.50   13.60
   7   4  -3    8.80    3.50
   6   4  -3   10.10   10.70
   6   4  -3    2.00    2.80
   6   4  -3    5.40    2.30
   5   4  -3   13.30    9.60
   5   4  -3   13.80    2.40
   5   4  -3    4.70    5.70
   5   4  -3   11.40    3.20
   4   4  -3  115.59    6.60
   4   4  -3  124.59   10.40
   4   4  -3  126.99    9.60
   4   4  -3  139.79   15.10
   3   4  -3   60.69    7.70
   3   4  -3   64.69    8.90
   2   4  -3  282.97   17.50
   2   4  -3  298.97   14.50
   2   4  -3  288.07   17.30
   2   4  -3  285.97   14.50
   1   4  -3   -0.70    3.90
   1   4  -3    1.90    1.90
   1   4  -3    1.30    1.90
  -1  -4   3    4.70    1.80
   0   4  -3    6.20    4.20
   0   4  -3   11.80    2.60
   0   4  -3   12.60    2.60
   0  -4   3    7.40    2.30
  -1   4  -3   37.60    4.00
  -1   4  -3   33.90    5.50
  -1   4  -3   39.30    6.20
   1  -4   3   33.70    4.10
   1  -4   3   36.60    3.90
  -2   4  -3   87.79    6.80
  -2   4  -3   72.29    8.00
  -2   4  -3   68.29    6.60
   2  -4   3   86.79    7.10
   2  -4   3   79.39    6.50
   2  -4   3   70.19    8.60
  -3   4  -3   16.50    4.00
  -3   4  -3   11.20    4.30
  -3   4  -3   14.60    4.20
   3  -4   3   11.70    7.10
   3  -4   3   17.60    4.50
   3  -4   3   11.90    3.80
  -4   4  -3   51.89    8.70
  -4   4  -3   50.99    6.40
  -4   4  -3   58.29    7.00
   4  -4   3   69.69   11.50
   4  -4   3   48.40    6.60
   4  -4   3   73.79    7.60
  -5   4  -3    5.00    4.70
  -5   4  -3    8.10    5.50
  -5   4  -3   14.00    4.50
   5  -4   3   10.20    5.70
   5  -4   3    2.60    4.70
   5  -4   3   -1.80   10.90
  -6   4  -3  -11.50    9.00
  -6   4  -3   10.10    6.40
  -6   4  -3    5.60    5.60
   6  -4   3    7.60    6.20
   6  -4   3    2.90    5.50
   6  -4   3   22.10   14.00
  -7   4  -3    4.90    7.20
  -7   4  -3  -11.00   11.00
   7  -4   3   11.30    7.10
   7  -4   3   13.70   15.20
   7  -4   3    3.60    6.60
   7   4  -4   16.10    3.40
   7   4  -4   39.90   14.10
   7   4  -4   15.80    4.00
   6   4  -4   -5.20    2.70
   6   4  -4    6.10   11.10
   6   4  -4   -0.20    2.70
   6   4  -4    1.00    2.60
   5   4  -4   12.20    2.40
   5   4  -4   17.20    3.60
   5   4  -4    7.60    6.70
   5   4  -4   17.70    9.80
   5   4  -4   11.50    2.50
   4   4  -4   29.30    6.50
   4   4  -4   34.30    9.20
   3   4  -4    0.60    5.70
   3   4  -4    2.00    1.60
   3   4  -4    4.80    4.90
   3   4  -4    0.10    1.80
  -3  -4   4  -10.60    6.60
   2   4  -4  119.59    6.90
   2   4  -4  135.09   11.80
   2   4  -4  112.29    6.80
  -2  -4   4  105.49   10.80
  -2  -4   4  120.69    6.40
   1   4  -4   41.90    6.70
   1   4  -4   45.70    5.20
   1   4  -4   52.19    4.60
   1   4  -4   46.70    4.50
  -1  -4   4   61.69    8.70
  -1  -4   4   51.09    4.20
   0   4  -4   43.40    4.10
   0   4  -4   36.80    6.10
   0   4  -4   42.80    4.10
   0  -4   4   38.00    3.80
  -1   4  -4   91.29    6.90
  -1   4  -4   92.89    9.00
  -1   4  -4   82.49    7.00
   1  -4   4   84.39    6.70
  -2   4  -4   45.00    4.90
  -2   4  -4   39.20    6.00
  -2   4  -4   42.30    5.00
   2  -4   4   40.40    4.80
   2  -4   4   43.30    5.90
   2  -4   4   44.60    8.00
  -3   4  -4   59.49    7.90
  -3   4  -4   51.89    6.00
  -3   4  -4   76.19    7.50
   3  -4   4   57.19    6.80
   3  -4   4   70.69   11.30
   3  -4   4   53.99    6.50
  -4   4  -4   55.69    6.70
  -4   4  -4   41.80    5.90
  -4   4  -4   47.80    6.60
   4  -4   4   26.70   11.90
   4  -4   4   46.00    5.90
   4  -4   4   54.39    7.00
  -5   4  -4    0.50    4.90
  -5   4  -4    1.60    5.10
  -5   4  -4    9.10    5.80
   5  -4   4   -3.50   11.40
   5  -4   4    0.80    5.00
   5  -4   4   11.20    6.20
  -6   4  -4   -0.30    6.30
  -6   4  -4  -12.40    6.50
  -6   4  -4  -17.90    6.80
   6  -4   4   -0.90   14.10
   6  -4   4   -1.40    6.80
   6  -4   4    1.60    5.80
  -7   4  -4    5.30    7.90
   7  -4   4   -0.90    7.70
   7  -4   4    6.90    7.60
   7  -4   4   -9.00   16.80
   7   4  -5   24.20    3.70
   7   4  -5   16.50   13.70
   7   4  -5   25.20    4.10
   6   4  -5   18.40    3.40
   6   4  -5   25.20    3.40
   6   4  -5   26.50    5.40
   6   4  -5   26.60   11.90
   5   4  -5   17.90    4.30
   5   4  -5   11.00    7.80
   5   4  -5   26.40   10.50
   5   4  -5   12.20    2.70
   5   4  -5   17.40    2.80
   4   4  -5    0.90    6.40
   4   4  -5    7.80    8.50
   4   4  -5   -4.40    3.30
   4   4  -5   -0.30    2.30
  -4  -4   5  -20.30    7.90
   3   4  -5   48.20    8.20
   3   4  -5   48.00    8.70
   3   4  -5   43.70    4.60
   3   4  -5   52.49    4.40
  -3  -4   5   56.49   10.00
   2   4  -5   28.30    3.60
   2   4  -5   28.30    6.90
   2   4  -5   28.90    3.40
   2   4  -5   20.20    6.50
  -2  -4   5   20.80    7.80
  -2  -4   5   34.90    3.60
   1   4  -5  118.19   10.80
   1   4  -5  138.39    9.40
   1   4  -5  144.39    8.70
   1   4  -5  138.99    8.70
  -1  -4   5  154.18    8.50
  -1  -4   5  141.09   13.70
   0   4  -5   18.20    3.70
   0   4  -5   20.80    5.60
   0   4  -5   16.20    3.60
   0  -4   5   18.50    5.10
   0  -4   5   20.80    8.00
  -1   4  -5    5.50    3.50
  -1   4  -5    6.50    3.80
  -1   4  -5   13.90    6.00
   1  -4   5    8.00    3.10
  -2   4  -5    6.00    4.20
  -2   4  -5    0.30    3.60
  -2   4  -5    2.70    6.60
   2  -4   5    8.10    3.80
  -3   4  -5   11.30    4.40
  -3   4  -5    9.20    5.10
  -3   4  -5   13.40    6.00
   3  -4   5    7.80    5.60
   3  -4   5    6.30    4.70
  -4   4  -5    9.00    5.50
  -4   4  -5    8.00    6.50
  -4   4  -5    4.10    4.80
   4  -4   5    9.70    6.20
   4  -4   5    8.40    5.00
  -5   4  -5   27.70    8.70
  -5   4  -5   27.90    6.60
  -5   4  -5   22.60    6.00
  -5   4  -5   48.70    8.00
   5  -4   5   34.30    6.80
   5  -4   5   38.30   13.60
   5  -4   5   34.00    9.80
  -6   4  -5   -7.40    7.30
  -6   4  -5   -7.50    4.90
   6  -4   5   -6.70    7.50
   6  -4   5   -0.90    6.60
   6  -4   5    4.60   15.60
   6   4  -6   20.80    4.20
   6   4  -6    5.20    4.90
   6   4  -6   10.30    3.20
   6   4  -6   12.90   12.90
   6   4  -6   17.50    3.40
   5   4  -6  -11.90   14.20
   5   4  -6   -4.40   12.80
   5   4  -6    4.20    3.00
   5   4  -6   -1.80    2.70
  -5  -4   6   -4.00    9.20
   4   4  -6   10.90    9.40
   4   4  -6   13.10    8.10
  -4  -4   6   13.30   14.20
   3   4  -6    8.70    8.10
   3   4  -6   24.00    3.40
   3   4  -6   17.80    3.80
   3   4  -6    9.40    7.40
  -3  -4   6   17.40    2.60
  -3  -4   6   15.00    9.60
   2   4  -6   13.90   11.20
   2   4  -6   -2.60    3.40
   2   4  -6   -0.70    5.90
   2   4  -6    0.70    3.00
  -2  -4   6   -6.60    8.20
  -2  -4   6   -0.70    2.50
   1   4  -6   49.70    5.00
   1   4  -6   34.30    7.40
   1   4  -6   48.30    5.30
  -1  -4   6   53.99    5.20
  -1  -4   6   52.89    9.90
   0   4  -6   43.20    7.40
   0   4  -6   28.60    4.70
   0   4  -6   48.70    8.40
   0  -4   6   27.40    4.10
   0  -4   6   25.60    9.50
  -1   4  -6    1.10    4.30
  -1   4  -6   -0.90    5.70
  -1   4  -6   -1.10    3.80
   1  -4   6   -0.90    3.20
  -2   4  -6    6.90    6.30
  -2   4  -6   -0.30    4.40
  -2   4  -6    4.00    7.50
   2  -4   6    4.70    3.90
  -3   4  -6    3.70    5.80
  -3   4  -6    7.60    5.30
  -3   4  -6    5.60    7.10
   3  -4   6    8.70    6.40
   3  -4   6    5.10    4.50
  -4   4  -6   18.30    6.50
  -4   4  -6   17.80    7.50
  -4   4  -6   11.40    5.60
   4  -4   6   13.40   11.40
   4  -4   6    5.70    6.90
   4  -4   6    7.90    5.00
  -5   4  -6    6.80    5.60
  -5   4  -6  -11.00   12.60
  -5   4  -6    9.50    7.20
   5  -4   6  -10.10    7.60
   5  -4   6    3.50   13.30
   5  -4   6    8.80    6.10
  -6   4  -6   -1.30    8.40
   6  -4   6  -18.70   15.70
   6  -4   6   -5.00    8.60
   6   4  -7   16.90    5.00
   6   4  -7   15.90    4.00
   6   4  -7   -7.00    7.40
   6   4  -7    9.00    3.50
   5   4  -7   15.20    3.60
   5   4  -7   17.20    4.00
   5   4  -7    9.80    6.50
   5   4  -7   -3.10   11.50
  -5  -4   7   41.70   11.50
   4   4  -7   13.20    4.30
   4   4  -7    4.60    9.60
   4   4  -7   -1.00    8.50
  -4  -4   7   24.90   10.70
   3   4  -7   -2.20    4.30
   3   4  -7   -1.90    8.00
   3   4  -7    1.80    3.40
   3   4  -7   -5.50    7.90
  -3  -4   7    2.90   10.00
  -3  -4   7   -2.40    2.80
   2   4  -7    4.00    4.50
   2   4  -7    8.60    3.80
   2   4  -7   15.50    6.50
  -2  -4   7    5.30    3.30
  -2  -4   7    2.90    9.80
   1   4  -7    2.50    3.90
   1   4  -7    4.20    4.40
  -1  -4   7    3.50    3.40
  -1  -4   7   -1.90    9.60
   0   4  -7   42.00    5.80
   0   4  -7   30.00    8.20
   0   4  -7   44.50    5.60
   0  -4   7   58.99   17.80
  -1   4  -7   13.60    5.30
  -1   4  -7   10.50    4.80
  -1   4  -7    6.40    7.50
  -2   4  -7    2.60    7.40
  -2   4  -7    6.30    5.10
  -2   4  -7   -4.10    5.30
   2  -4   7    4.40    4.50
  -3   4  -7   -7.70    5.80
  -3   4  -7   -3.90    7.90
  -3   4  -7   -6.60    4.90
   3  -4   7    7.60    5.10
   3  -4   7    0.90    9.30
   3  -4   7  -11.30    6.60
  -4   4  -7   -0.60    5.50
  -4   4  -7    3.10    6.80
  -4   4  -7  -12.90    8.30
  -4   4  -7   -6.00    7.80
   4  -4   7    7.20    8.00
   4  -4   7    6.10    5.40
  -5   4  -7   -2.50    7.60
  -5   4  -7    0.40    5.70
   5  -4   7   -6.20    8.50
   5  -4   7  -16.10   15.00
   5   4  -8   12.10    5.20
   5   4  -8  -14.60   10.70
   5   4  -8    9.80    3.90
   5   4  -8  -16.50    6.60
  -5  -4   8   16.90   11.20
   4   4  -8  -15.00    6.70
   4   4  -8   -0.10    6.90
   4   4  -8    2.00    4.70
   4   4  -8   -0.70    9.10
  -4  -4   8    1.30   10.60
   3   4  -8   13.50    5.40
   3   4  -8   26.70    7.80
   3   4  -8   12.40    4.30
  -3  -4   8   -2.90    9.90
   2   4  -8   13.90    5.30
   2   4  -8    6.10    4.30
  -2  -4   8   11.50   10.40
   1   4  -8    0.50    4.30
   1   4  -8   -2.40    4.70
   1   4  -8   -8.10    7.20
  -1  -4   8  -18.40    9.80
  -1  -4   8    1.50    4.10
   0   4  -8    7.20    8.90
   0   4  -8   13.60    5.00
   0   4  -8   13.60    5.70
   0  -4   8    8.60   10.70
   0  -4   8   15.90    4.30
  -1   4  -8   16.30    6.30
  -1   4  -8    8.80    5.20
  -1   4  -8    5.50    9.90
   1  -4   8   11.60    4.40
  -2   4  -8   -6.90    5.10
  -2   4  -8   -4.30    5.90
   2  -4   8    2.70    5.80
  -3   4  -8   -2.30    7.00
  -3   4  -8   -3.60    5.40
   3  -4   8   15.50    9.80
   3  -4   8   -3.00    8.00
  -4   4  -8    1.80    6.40
  -4   4  -8   -7.70    8.10
   4  -4   8   17.00   10.60
   3   4  -9  -25.70    9.20
   3   4  -9    6.70    4.50
  -3  -4   9   15.20   15.40
   2   4  -9    2.60    4.70
   2   4  -9   -1.10    5.50
  -2  -4   9   17.40   11.90
   1   4  -9    2.90    5.90
   1   4  -9    7.30    5.60
  -1  -4   9   -1.10   10.40
   0   4  -9    8.90    6.30
   0   4  -9    5.90    5.20
   0  -4   9   16.40   11.20
  -1   4  -9    9.10    5.90
  -2   4  -9    6.30    5.70
  -2   4  -9   -5.60    7.50
   2   5   9   18.40   16.30
   2   5   9   -3.70    7.90
   2   5   9    7.00   11.10
  -2  -5  -9    3.40    5.70
  -2  -5  -9  -10.40    7.80
   1   5   9   -9.90   10.10
   1   5   9   -2.70    8.10
   1   5   9    4.50   18.60
  -1  -5  -9    7.80    7.70
  -1  -5  -9    2.10    6.10
   0   5   9    9.60   11.00
   0   5   9  -28.80   18.80
   0   5   9   11.70    7.60
   0  -5  -9    4.90    5.80
   0  -5  -9    7.10    7.10
  -1   5   9   -5.40   10.80
  -1   5   9    3.00    7.30
   1  -5  -9    1.00    6.80
   1  -5  -9    2.00    5.80
  -2   5   9   -6.80   11.00
  -2   5   9    4.10    7.10
   2  -5  -9    1.50   11.40
   2  -5  -9    3.80    5.90
  -3   5   9   -4.40    7.10
   3  -5  -9   -2.10    9.60
   3  -5  -9   -5.60    5.80
   3  -5  -9   -8.10    8.70
   3   5   8    3.90    6.00
   3   5   8   -1.00    7.90
   3   5   8   -5.70    9.10
  -3  -5  -8    3.70    7.70
  -3  -5  -8    3.30    5.70
   2   5   8    8.10   10.00
   2   5   8   15.90    8.20
   2   5   8    8.90    6.70
  -2  -5  -8   22.10    6.70
  -2  -5  -8   22.60    7.80
   1   5   8    9.60    7.70
   1   5   8    8.70    9.80
   1   5   8    5.40    7.20
  -1  -5  -8    0.20    6.70
  -1  -5  -8    0.10    6.10
  -1  -5  -8   -2.60    5.20
   0   5   8    4.00    6.80
   0   5   8   16.20    6.00
   0   5   8   16.10   10.40
   0  -5  -8    4.40    5.50
   0  -5  -8   19.20    6.50
   0  -5  -8    3.80    7.10
  -1   5   8   29.40    7.10
  -1   5   8   15.60    5.40
  -1   5   8   21.90   10.50
   1  -5  -8   20.40    5.90
   1  -5  -8   25.70    6.80
   1  -5  -8   17.80    8.30
  -2   5   8   27.80    5.70
  -2   5   8   33.80   10.90
  -2   5   8   30.50    7.50
   2  -5  -8   14.80    7.90
   2  -5  -8   22.70   13.60
  -3   5   8    8.20    6.70
  -3   5   8  -29.50   17.10
  -3   5   8   -3.70   10.80
   3  -5  -8   -0.30    5.60
   3  -5  -8   -4.70    6.50
   3  -5  -8   -7.00    6.70
  -4   5   8   -1.90    6.30
  -4   5   8   -5.20   10.90
   4  -5  -8  -16.60    6.70
   4  -5  -8   -6.30    7.10
   4  -5  -8   -2.20    7.80
   5   5   7    8.00    7.30
  -5  -5  -7   -4.40    7.90
   4   5   7    4.70    7.30
   4   5   7    5.10    6.10
   4   5   7   -0.90    7.80
  -4  -5  -7   14.30    6.90
   3   5   7    0.20    5.40
   3   5   7    4.00    8.40
   3   5   7   -5.40    6.30
  -3  -5  -7   12.80    6.30
  -3  -5  -7   -1.90    7.20
  -3  -5  -7    4.40    8.70
   2   5   7   10.00    8.70
   2   5   7   13.00    8.80
   2   5   7    7.50    5.20
  -2  -5  -7   -0.20    6.00
  -2  -5  -7   15.70    7.20
  -2  -5  -7    8.50    5.30
   1   5   7    6.90    9.00
   1   5   7  -17.20   12.90
   1   5   7   -3.20    5.90
   1   5   7    3.00    4.70
  -1  -5  -7   -7.10    7.00
  -1  -5  -7    2.80    5.00
   0   5   7    4.00    6.10
   0   5   7    4.90    4.50
   0   5   7   30.80   14.60
   0   5   7   -3.90   11.70
   0  -5  -7    1.60    9.10
   0  -5  -7   -0.10    6.30
   0  -5  -7    3.20    4.60
  -1   5   7   11.50    6.40
  -1   5   7   13.60    4.80
  -1   5   7   13.40    9.40
   1  -5  -7   12.10    5.00
   1  -5  -7   15.60    5.90
   1  -5  -7    5.10    6.70
  -2   5   7    2.40    4.50
  -2   5   7    6.30    9.80
  -2   5   7    4.20    6.20
   2  -5  -7   -0.30    5.10
   2  -5  -7    6.70    9.50
   2  -5  -7    3.90    6.40
   2  -5  -7    4.10    4.80
  -3   5   7   -9.40    5.70
  -3   5   7   -5.90    9.30
  -3   5   7   -5.10    4.80
   3  -5  -7   -7.50    5.70
   3  -5  -7    1.70    5.10
   3  -5  -7   -6.00    6.10
   3  -5  -7   17.00   10.90
  -4   5   7   -0.70    5.80
  -4   5   7    9.50   10.40
  -4   5   7   -5.10    4.10
  -4   5   7  -14.90   14.80
   4  -5  -7    2.60   12.10
   4  -5  -7   -2.70    5.20
   4  -5  -7   -2.10    6.30
   4  -5  -7    4.70    6.30
  -5   5   7    6.90   10.30
  -5   5   7   13.40    6.80
   5  -5  -7    2.70    6.00
   5  -5  -7   10.70    5.90
   5  -5  -7    2.20    6.40
   5  -5  -7  -11.50   13.50
   5   5   6    3.10    6.10
   5   5   6    4.20    6.40
   5   5   6    0.80    6.70
  -5  -5  -6    0.40    7.80
  -5  -5  -6   -2.20    7.10
   4   5   6    4.90    6.50
   4   5   6   13.10    5.70
   4   5   6   11.80    7.20
  -4  -5  -6    5.70    6.90
  -4  -5  -6   13.40    7.00
   3   5   6   22.40    5.50
   3   5   6   33.50    7.00
   3   5   6   27.30    8.20
  -3  -5  -6   42.50    7.60
  -3  -5  -6   23.80    5.70
   2   5   6   17.80   11.50
   2   5   6   16.20    7.80
   2   5   6   23.50    6.30
   2   5   6   15.50    4.90
  -2  -5  -6   17.30    5.90
  -2  -5  -6   16.20    5.10
  -2  -5  -6    3.70    5.60
   1   5   6   91.79    9.70
   1   5   6   82.99   11.70
   1   5   6   85.89    8.50
   1   5   6   55.99   15.80
  -1  -5  -6   80.99    8.70
  -1  -5  -6   88.59    9.50
   0   5   6   54.39    6.20
   0   5   6   48.90    8.50
   0   5   6   66.19    7.40
   0   5   6   62.19   13.30
   0   5   6   64.69   10.20
   0  -5  -6   45.00    7.90
   0  -5  -6   48.10    6.10
   0  -5  -6   73.49    7.30
  -1   5   6   15.40    5.70
  -1   5   6   17.10    4.60
  -1   5   6   13.00    7.10
  -1   5   6   31.10    8.90
   1  -5  -6    9.80    4.40
   1  -5  -6   11.60    6.10
   1  -5  -6   21.10    5.50
  -2   5   6   57.89   10.00
  -2   5   6   45.10    6.00
  -2   5   6   65.09    7.00
   2  -5  -6   44.20    7.10
   2  -5  -6   41.60    6.00
   2  -5  -6   45.20   12.80
   2  -5  -6   52.69    6.50
  -3   5   6   56.19    7.10
  -3   5   6   47.00   14.10
  -3   5   6   30.00    5.40
   3  -5  -6   53.99    7.00
   3  -5  -6   42.90   13.60
   3  -5  -6   50.59    6.60
   3  -5  -6   38.20    6.70
  -4   5   6   -4.40    7.70
  -4   5   6   -8.10    8.70
   4  -5  -6   -2.10    4.60
   4  -5  -6   -1.90    8.60
   4  -5  -6   -2.50    5.50
   4  -5  -6   14.10   13.30
  -5   5   6   13.20    6.00
  -5   5   6    1.70    9.30
  -5   5   6   -0.20    4.20
  -5   5   6  -12.70   13.90
   5  -5  -6   -5.60    5.50
   5  -5  -6  -11.30   13.20
   5  -5  -6   10.30    5.30
   5  -5  -6    2.80    5.10
  -6   5   6   -4.80    9.40
  -6   5   6   -3.60    5.50
   6  -5  -6    0.90    3.80
   6  -5  -6    3.10    7.40
   6  -5  -6  -29.30   15.00
   6  -5  -6   -8.40    6.00
   6   5   5    7.60    6.40
   6   5   5   -8.60    6.90
  -6  -5  -5    1.70    6.80
   5   5   5    4.40    5.90
   5   5   5    9.40    7.50
  -5  -5  -5    5.10    5.10
  -5  -5  -5    6.60    6.70
   4   5   5   -2.70    5.90
   4   5   5    3.10    4.70
   4   5   5   -5.20    5.30
  -4  -5  -5   -0.30    6.30
  -4  -5  -5    7.30    4.90
  -4  -5  -5   -2.40    5.90
   3   5   5   19.50    6.70
   3   5   5   15.20    4.70
   3   5   5   15.30    7.30
   3   5   5   15.40    5.50
  -3  -5  -5   12.50    4.90
  -3  -5  -5   12.30    6.10
  -3  -5  -5   17.70    6.10
   2   5   5    4.40    5.00
   2   5   5   -1.80    3.80
   2   5   5   11.20    6.60
  -2  -5  -5   -1.20    4.10
  -2  -5  -5    3.00    5.40
  -2  -5  -5  -10.20    4.60
   1   5   5   46.00   10.50
   1   5   5   49.10    5.40
   1   5   5   40.70    7.30
   1   5   5   48.50    6.00
  -1  -5  -5   31.00    5.20
  -1  -5  -5   32.50    5.60
  -1  -5  -5   33.20    6.10
   0   5   5    5.60    4.50
   0   5   5    2.50   20.20
   0   5   5    0.30    5.40
   0   5   5    4.80    3.70
   0  -5  -5   -3.20    4.10
   0  -5  -5   -1.30    3.80
   0  -5  -5    6.70    5.20
  -1   5   5   24.70    5.10
  -1   5   5   17.30    5.90
  -1   5   5   19.00   11.50
   1  -5  -5   17.30    9.50
   1  -5  -5   19.90    4.80
   1  -5  -5   15.00    4.10
   1  -5  -5    5.50    9.70
  -2   5   5   16.60    4.10
  -2   5   5    4.00    4.50
  -2   5   5   17.90    5.90
  -2   5   5   15.40   10.50
   2  -5  -5    5.20    4.20
   2  -5  -5    3.40    4.00
   2  -5  -5    9.30    5.00
   2  -5  -5    5.30    9.30
  -3   5   5    6.50    4.70
  -3   5   5    3.80    5.60
  -3   5   5    6.70   10.40
  -3   5   5    8.00    4.10
   3  -5  -5    0.70    4.60
   3  -5  -5   -3.70   10.80
   3  -5  -5    4.70    4.60
   3  -5  -5   13.50    4.70
  -4   5   5    3.20   10.70
  -4   5   5    2.70    4.30
  -4   5   5   -0.50    8.50
  -4   5   5    1.20   10.50
   4  -5  -5    0.70    4.60
   4  -5  -5  -17.10   12.30
   4  -5  -5    0.10    4.30
   4  -5  -5   -8.80    4.10
  -5   5   5   19.10    6.10
  -5   5   5    3.30   16.60
   5  -5  -5    0.90    4.10
   5  -5  -5    0.20   14.00
   5  -5  -5    7.60    4.80
   5  -5  -5    5.40    5.30
  -6   5   5    1.90    8.80
  -6   5   5   17.30    5.80
   6  -5  -5  -11.40   13.50
   6  -5  -5    0.10    4.60
   6  -5  -5   10.30    5.90
  -7   5   5    2.00    6.00
  -7   5   5  -10.60    9.50
   7  -5  -5  -21.10   14.70
   7  -5  -5   -2.00    4.90
   7  -5  -5   -8.60    6.10
   7   5   4    1.90    6.90
  -7  -5  -4   -7.20    6.70
   6   5   4    0.90    5.70
   6   5   4    2.30    5.70
  -6  -5  -4    5.50    6.40
  -6  -5  -4   15.70    7.50
   5   5   4   49.10    6.60
   5   5   4   41.20    6.80
   5   5   4   48.30    6.10
  -5  -5  -4   46.30    7.40
  -5  -5  -4   37.80    7.70
  -5  -5  -4   30.90    7.90
   4   5   4   25.50    7.00
   4   5   4   18.00    4.90
   4   5   4   22.00   10.70
   4   5   4   25.30    8.50
  -4  -5  -4   24.60    6.00
  -4  -5  -4   13.40    4.60
  -4  -5  -4   17.40    5.90
   3   5   4    3.00    4.50
   3   5   4    6.20    3.80
   3   5   4    6.00    5.90
  -3  -5  -4   11.10    5.00
  -3  -5  -4    4.90    5.10
  -3  -5  -4    8.20    4.10
   2   5   4   55.89    7.40
   2   5   4   72.69    7.00
   2   5   4   71.59    7.70
  -2  -5  -4   79.99    7.90
  -2  -5  -4   84.19    8.10
  -2  -5  -4   66.59    8.40
   1   5   4   65.09   10.90
   1   5   4   79.59    7.30
   1   5   4   72.89    6.80
   1   5   4   69.69    8.60
  -1  -5  -4   62.39    7.90
  -1  -5  -4   70.79    7.00
  -1  -5  -4   64.89    6.30
   0   5   4  219.38   12.70
   0   5   4  234.18   13.20
   0   5   4  205.08   14.00
   0   5   4  193.88   18.90
   0  -5  -4  218.88   12.80
   0  -5  -4  231.48   13.10
   0  -5  -4  217.08   14.10
  -1   5   4  256.07   16.40
  -1   5   4  283.37   15.70
  -1   5   4  268.57   15.40
  -1   5   4  252.47   21.30
   1  -5  -4  282.27   20.60
   1  -5  -4  286.17   15.60
   1  -5  -4  285.47   16.60
   1  -5  -4  291.67   15.70
  -2   5   4   12.60    3.60
  -2   5   4    7.60    4.30
  -2   5   4   15.80    9.90
  -2   5   4   13.80    5.00
   2  -5  -4    7.60    3.80
   2  -5  -4    3.40    3.70
   2  -5  -4    9.20    4.20
  -3   5   4   69.79    9.90
  -3   5   4   60.49    6.00
  -3   5   4   49.50   11.30
  -3   5   4   65.59    7.60
   3  -5  -4   64.69    6.20
   3  -5  -4   54.29    6.70
   3  -5  -4   53.39    5.80
   3  -5  -4   57.69   12.60
  -4   5   4   45.10   10.20
  -4   5   4   47.50    5.70
  -4   5   4   47.60    5.80
  -4   5   4   54.89   11.60
   4  -5  -4   47.70    5.80
   4  -5  -4   50.09    6.30
   4  -5  -4   39.20   12.60
   4  -5  -4   50.19    5.90
  -5   5   4    3.40    5.60
  -5   5   4   -4.90    7.80
   5  -5  -4   10.20    4.50
   5  -5  -4  -13.20   12.00
   5  -5  -4    5.80    3.40
   5  -5  -4    1.00    4.80
  -6   5   4   31.10   15.80
  -6   5   4   18.80    8.80
  -6   5   4    7.80    5.10
  -6   5   4   19.80    6.60
   6  -5  -4   -3.80   13.50
   6  -5  -4    8.20    5.60
   6  -5  -4   11.90    5.00
  -7   5   4    3.30    5.90
  -7   5   4   -8.80   10.90
   7  -5  -4    1.10    7.10
   7  -5  -4  -26.10   21.70
   7  -5  -4    4.80    6.40
   7   5   3   10.60    6.60
   7   5   3   62.99   27.50
  -7  -5  -3    0.20    6.50
  -7  -5  -3   -5.70    5.80
   6   5   3    4.30    5.40
  -6  -5  -3    1.80    4.60
  -6  -5  -3    3.60    5.60
  -6  -5  -3    2.50    6.00
   5   5   3    1.50    6.00
   5   5   3    1.80    4.60
   5   5   3    3.10    3.40
   5   5   3    1.20    4.70
  -5  -5  -3   -2.90    5.40
  -5  -5  -3   -0.10    5.10
   4   5   3   16.40    4.70
   4   5   3   19.80    6.10
   4   5   3   15.70    4.30
  -4  -5  -3   17.90    4.20
  -4  -5  -3   15.50    5.10
   3   5   3    6.40    5.20
   3   5   3    0.50    3.20
   3   5   3    3.00    3.90
  -3  -5  -3   -0.70    4.20
  -3  -5  -3    9.10    4.40
  -3  -5  -3    4.80    3.50
   2   5   3   47.40    5.00
   2   5   3   43.00    5.70
   2   5   3   47.80    4.80
  -2  -5  -3   34.50    5.70
  -2  -5  -3   40.10    4.70
  -2  -5  -3   41.00    5.00
   1   5   3   -2.80    2.80
   1   5   3   -2.60    3.10
   1   5   3   -0.50    3.80
  -1  -5  -3    1.50    3.90
  -1  -5  -3   -3.90    3.20
  -1  -5  -3    2.30    3.10
   0   5   3  148.69    9.40
   0   5   3  149.69    9.60
   0   5   3  143.09   15.20
   0   5   3  144.39   10.50
   0  -5  -3  159.78    9.40
   0  -5  -3  151.08   10.40
   0  -5  -3  152.98   10.50
  -1   5   3   18.50    8.60
  -1   5   3    8.60    3.50
  -1   5   3    9.80    4.10
  -1   5   3    8.80    3.20
   1  -5  -3    3.80    3.30
   1  -5  -3    9.60    3.80
   1  -5  -3    3.70    7.50
   1  -5  -3    8.20    3.50
  -2   5   3   49.80    9.30
  -2   5   3   51.99    6.50
  -2   5   3   52.59    5.70
  -2   5   3   39.10    5.60
   2  -5  -3   48.30    5.10
   2  -5  -3   51.69   10.00
   2  -5  -3   55.99    5.10
   2  -5  -3   41.10    5.10
  -3   5   3    4.40   10.20
  -3   5   3    3.10    3.20
  -3   5   3    4.20    3.70
  -3   5   3   -8.60    6.90
   3  -5  -3   -0.10    3.00
   3  -5  -3   -4.80    3.00
   3  -5  -3    1.60    3.30
   3  -5  -3   -6.80    9.00
  -4   5   3    2.00    3.60
  -4   5   3   11.20    8.60
  -4   5   3    0.10    8.00
   4  -5  -3    8.20    4.00
   4  -5  -3   -8.90    9.50
   4  -5  -3    8.00    3.80
   4  -5  -3    7.30    3.20
  -5   5   3   -2.50    3.60
  -5   5   3    2.60    8.30
   5  -5  -3    0.00    4.40
   5  -5  -3  -12.90   11.20
   5  -5  -3   -5.30    4.20
  -6   5   3   20.80    7.40
  -6   5   3   20.00    8.00
   6  -5  -3    1.30   13.20
   6  -5  -3   13.40    5.50
   6  -5  -3   18.40    5.20
  -7   5   3    1.00    5.90
  -7   5   3    1.20    7.70
   7  -5  -3   -6.80    5.80
   7  -5  -3  -26.30   14.50
   7  -5  -3    3.50    5.20
   7   5   2   -2.00    5.10
   7   5   2   -2.40    5.30
   7   5   2    9.00   14.10
  -7  -5  -2   -3.30    4.90
  -7  -5  -2   17.70   10.40
   6   5   2    0.20    4.50
  -6  -5  -2    2.90    5.90
  -6  -5  -2   -8.20    4.50
   5   5   2    6.20    5.20
   5   5   2   10.20    4.30
   5   5   2    8.00    4.50
  -5  -5  -2    6.80    4.70
  -5  -5  -2    3.20    3.60
  -5  -5  -2    6.70    4.90
   4   5   2  211.58   13.60
   4   5   2  185.78   12.50
  -4  -5  -2  224.68   12.60
  -4  -5  -2  218.28   13.60
  -4  -5  -2  191.38   12.10
   3   5   2  111.99    9.10
   3   5   2  108.89   10.30
   3   5   2   96.49    7.60
  -3  -5  -2  114.99    9.00
  -3  -5  -2   88.59    7.30
  -3  -5  -2  114.89    8.00
   2   5   2    5.40    4.00
   2   5   2   -5.40    5.10
   2   5   2   -2.60    2.80
  -2  -5  -2   -1.10    3.10
  -2  -5  -2   -2.80    3.50
  -2  -5  -2   -2.20    2.60
   1   5   2   74.19    7.10
   1   5   2   73.59    5.80
   1   5   2   70.59    6.10
  -1  -5  -2   69.79    6.10
  -1  -5  -2   70.89    5.70
  -1  -5  -2   74.09    7.00
   0   5   2   86.79    6.60
   0   5   2   98.89    6.60
   0   5   2   85.49   11.50
   0   5   2   97.39    7.70
   0  -5  -2  101.39    6.90
   0  -5  -2   90.29    7.40
   0  -5  -2   90.59    6.60
  -1   5   2  510.05   26.90
  -1   5   2  539.55   27.50
  -1   5   2  557.04   28.50
  -1   5   2  512.85   30.40
   1  -5  -2  524.55   27.40
   1  -5  -2  531.65   27.10
   1  -5  -2  539.75   30.60
   1  -5  -2  504.75   26.90
  -2   5   2  559.64   32.70
  -2   5   2  615.54   34.00
  -2   5   2  583.04   31.30
  -2   5   2  599.14   30.40
   2  -5  -2  645.84   34.80
   2  -5  -2  590.94   30.50
   2  -5  -2  595.44   30.40
   2  -5  -2  566.34   30.50
  -3   5   2   -2.40    3.60
  -3   5   2   -1.20    3.00
  -3   5   2   -0.20    6.50
   3  -5  -2   -0.20    2.70
   3  -5  -2   -2.20    3.10
   3  -5  -2    3.60    8.20
   3  -5  -2    4.10    3.20
  -4   5   2   36.10    5.40
  -4   5   2   32.80    4.70
  -4   5   2   27.10    9.20
  -4   5   2   29.60    4.00
   4  -5  -2   31.10    4.70
   4  -5  -2   31.10    4.70
   4  -5  -2   34.10   11.20
  -5   5   2   22.20   11.90
  -5   5   2   18.30    4.50
  -5   5   2   31.00    5.40
  -5   5   2   26.30    3.60
   5  -5  -2   25.90    5.20
   5  -5  -2   28.50    5.00
   5  -5  -2   29.90   12.60
  -6   5   2    3.70    4.20
  -6   5   2   -0.90    5.30
  -6   5   2   11.80   13.10
   6  -5  -2    1.80   12.80
   6  -5  -2    5.00    4.80
   6  -5  -2    6.80    5.40
  -7   5   2   10.00    7.30
  -7   5   2   17.80    6.40
   7  -5  -2   19.00    6.40
   7  -5  -2   13.10    5.70
   7  -5  -2   14.10   15.80
   7   5   1   18.80   12.50
   7   5   1    1.50    4.90
   7   5   1   -4.60    4.70
  -7  -5  -1   -0.70    4.70
  -7  -5  -1    6.10    4.00
  -7  -5  -1    3.20    4.60
   6   5   1    6.40    4.90
   6   5   1   -0.20    4.00
  -6  -5  -1    1.50    4.70
  -6  -5  -1   -5.20    5.80
   5   5   1   -1.30    3.40
   5   5   1    1.20    3.00
   5   5   1    7.00    4.50
  -5  -5  -1    6.30    4.30
  -5  -5  -1   -2.90    3.00
   4   5   1   14.60    4.20
   4   5   1   15.60    3.30
   4   5   1   18.40    3.70
  -4  -5  -1   12.50    3.20
  -4  -5  -1   12.40    4.10
   3   5   1   40.10    3.90
   3   5   1   38.50    4.10
   3   5   1   38.40    5.00
  -3  -5  -1   32.00    4.90
  -3  -5  -1   36.90    3.80
   2   5   1   70.09    5.60
   2   5   1   77.39    5.60
   2   5   1   83.59    7.20
  -2  -5  -1   71.19    5.50
  -2  -5  -1   82.49    7.00
   1   5   1   72.89    5.20
   1   5   1   74.29    6.50
   1   5   1   64.29    5.10
  -1  -5  -1   70.49    6.40
  -1  -5  -1   66.49    5.00
  -1  -5  -1   66.69    5.20
   0   5   1   21.70    4.20
   0   5   1   25.10    3.50
   0   5   1   32.70    6.90
   0   5   1   28.30    3.60
   0  -5  -1   24.20    3.80
   0  -5  -1   28.30    3.30
   0  -5  -1   20.60    3.00
  -1   5   1  248.18   13.40
  -1   5   1  238.28   16.80
   1  -5  -1  248.28   13.80
   1  -5  -1  245.78   18.70
   1  -5  -1  243.58   13.30
   1  -5  -1  245.48   13.30
  -2   5   1   41.30    7.10
  -2   5   1   34.60    4.20
  -2   5   1   40.20    4.00
   2  -5  -1   34.10    4.00
   2  -5  -1   36.90    4.00
   2  -5  -1   29.30    4.10
  -3   5   1   31.20    7.80
  -3   5   1   31.70    4.30
  -3   5   1   29.90    4.20
  -3   5   1   23.30    3.80
   3  -5  -1   34.90    4.30
   3  -5  -1   34.50    4.30
   3  -5  -1   33.60    9.10
  -4   5   1   -8.80   15.40
  -4   5   1    0.90    3.60
  -4   5   1    1.50    2.80
  -4   5   1    5.40    6.10
   4  -5  -1    9.60    9.50
   4  -5  -1   -1.20    3.40
   4  -5  -1    4.60    3.50
  -5   5   1   -0.40    3.80
  -5   5   1    4.50    2.90
  -5   5   1   13.60   11.00
  -5   5   1   -0.30    4.50
   5  -5  -1    1.90    4.30
   5  -5  -1   -0.30   10.80
   5  -5  -1    2.00    4.30
  -6   5   1    1.60    5.10
  -6   5   1    4.10    4.40
  -6   5   1   18.90   12.30
   6  -5  -1   -0.60    4.50
   6  -5  -1    4.50   12.00
   6  -5  -1    5.20    5.10
  -7   5   1    3.50    6.00
  -7   5   1   20.50    6.50
   7  -5  -1    4.70    5.40
   7  -5  -1   -2.20   13.70
   7  -5  -1   14.50    6.20
  -8   5   1   -7.70    6.70
   8  -5  -1  -26.40   16.80
   8  -5  -1   -5.90    5.70
   8  -5  -1    0.10    7.20
   8   5   0    4.60    4.90
   8   5   0   22.10    6.20
   8   5   0   21.20   13.50
  -8  -5   0    9.90    4.70
   7   5   0    0.30    4.50
   7   5   0    2.60    4.40
   7   5   0    6.60   11.90
  -7  -5   0    3.10    4.00
  -7  -5   0    4.60    4.30
   6   5   0   15.00    4.30
   6   5   0    4.40   11.30
   6   5   0    6.30    4.10
   6   5   0   11.50    4.10
  -6  -5   0    4.30    6.60
  -6  -5   0    8.30    3.60
  -6  -5   0    9.20    4.50
   5   5   0    4.60    3.80
   5   5   0    7.00    3.30
   5   5   0    6.60    3.80
  -5  -5   0    7.00    3.70
  -5  -5   0    7.50    2.90
  -5  -5   0    7.30    4.10
   4   5   0    6.20    2.70
   4   5   0    3.10    3.30
   4   5   0    1.00    3.60
   4   5   0    0.60    2.40
  -4  -5   0    7.50    2.60
  -4  -5   0    0.90    3.40
  -4  -5   0    1.20    2.40
   3   5   0  512.65   25.70
   3   5   0  479.05   24.80
   3   5   0  487.05   24.70
  -3  -5   0  492.05   25.70
  -3  -5   0  474.55   24.70
  -3  -5   0  499.65   24.70
   2   5   0  433.06   22.30
   2   5   0  428.76   21.30
   2   5   0  412.46   21.20
  -2  -5   0  428.36   21.20
  -2  -5   0  430.36   22.30
  -2  -5   0  397.56   21.20
   1   5   0   39.50    3.50
   1   5   0   29.60    6.70
   1   5   0   33.50    3.40
  -1  -5   0   35.70    4.30
  -1  -5   0   35.90    3.40
   0   5   0    2.80    4.10
   0   5   0   -3.90    4.30
   0   5   0   -0.30    2.00
   0  -5   0    0.90    2.10
   0  -5   0    2.40    1.90
   0  -5   0   -2.00    2.90
  -1   5   0   39.80    4.90
  -1   5   0   35.50    3.70
  -1   5   0   32.80    5.50
  -1   5   0   46.20    6.80
   1  -5   0   42.40    3.90
   1  -5   0   35.30    3.60
   1  -5   0   42.30    7.30
  -2   5   0  410.66   21.40
  -2   5   0  425.86   21.40
  -2   5   0  401.16   23.70
  -2   5   0  415.26   22.30
   2  -5   0  406.16   21.40
   2  -5   0  402.16   21.30
  -3   5   0  470.55   25.50
  -3   5   0  475.55   24.90
  -3   5   0  488.65   25.10
  -3   5   0  478.75   28.00
   3  -5   0  496.55   25.10
   3  -5   0  464.95   29.00
   3  -5   0  478.25   25.00
  -4   5   0    1.50    4.50
  -4   5   0    5.80    3.60
  -4   5   0    7.50    4.00
  -4   5   0    3.70    8.30
   4  -5   0    6.50    3.90
   4  -5   0    5.20    9.40
   4  -5   0    6.70    3.70
  -5   5   0    3.20    3.50
  -5   5   0    6.60    4.80
  -5   5   0    1.90   10.30
  -5   5   0    5.00    4.00
   5  -5   0    9.70    4.50
   5  -5   0   12.20    4.70
   5  -5   0   10.00   10.50
  -6   5   0    4.00    3.20
  -6   5   0   11.30    5.70
   6  -5   0    7.70    5.00
   6  -5   0    8.80    5.30
   6  -5   0   -1.20   12.00
  -7   5   0   -2.70    6.00
  -7   5   0    0.40    6.20
   7  -5   0   -5.90    5.30
   7  -5   0   -0.40   13.80
   7  -5   0   -3.60    9.40
  -8   5   0   -3.00    7.10
   8  -5   0   13.70    7.10
   8  -5   0   -4.60   18.50
   8  -5   0    1.90    6.20
   8   5  -1   19.00   12.70
   8   5  -1    6.90    5.00
  -8  -5   1   -7.00    3.90
   7   5  -1   21.90    4.90
   7   5  -1   24.70   11.50
   7   5  -1    6.10    3.80
  -7  -5   1   16.70    3.70
   6   5  -1   -1.90   11.10
   6   5  -1    1.10    4.80
   6   5  -1    4.10    3.20
   6   5  -1   -4.10    3.50
  -6  -5   1    1.90    3.00
  -6  -5   1   -2.00    2.80
   5   5  -1   -0.70    4.20
   5   5  -1    7.30    3.60
   5   5  -1    1.90    9.60
   5   5  -1    3.30    2.90
   5   5  -1    3.10    2.70
  -5  -5   1    4.00    2.30
  -5  -5   1    2.00    2.70
   4   5  -1   -1.00    3.70
   4   5  -1    0.60    2.90
   4   5  -1   -0.60    2.00
  -4  -5   1   -1.80    1.60
  -4  -5   1    0.30    1.60
   3   5  -1   36.60    3.20
   3   5  -1   43.60    5.50
   3   5  -1   29.30    3.00
   3   5  -1   33.30    4.20
   2   5  -1   29.20    2.70
   2   5  -1   32.10    2.60
   2   5  -1   33.80    4.20
   1   5  -1  239.88   12.40
   1   5  -1  267.87   13.90
  -1  -5   1  231.38   12.40
  -1  -5   1  236.18   12.30
   0   5  -1   27.40    2.80
   0   5  -1   29.90    3.00
   0   5  -1   34.40    4.40
   0   5  -1   33.60    5.50
   0  -5   1   28.00    2.80
  -1   5  -1   65.19    6.10
  -1   5  -1   68.59    7.20
  -1   5  -1   61.09    5.10
   1  -5   1   64.79    8.60
   1  -5   1   65.59    5.00
   1  -5   1   63.79    5.30
  -2   5  -1   60.09    9.10
  -2   5  -1   83.49    6.20
  -2   5  -1   78.79    6.20
   2  -5   1   79.29    6.40
   2  -5   1   78.29    6.20
  -3   5  -1   46.90    8.30
  -3   5  -1   35.60    4.30
  -3   5  -1   32.80    4.70
   3  -5   1   40.00    4.80
   3  -5   1   39.80    8.60
   3  -5   1   39.20    4.60
  -4   5  -1   17.40    8.30
  -4   5  -1   10.60    3.80
  -4   5  -1   11.60    4.30
   4  -5   1   20.60    4.20
  -5   5  -1    0.10    3.80
  -5   5  -1    4.40    5.00
   5  -5   1   -1.10    4.30
   5  -5   1   -0.30    4.50
   5  -5   1  -10.90   10.10
  -6   5  -1    0.80    4.10
  -6   5  -1    0.80    5.50
   6  -5   1    2.10    5.00
   6  -5   1   -4.90   11.60
  -7   5  -1   -7.40    6.10
  -7   5  -1   -8.50    7.20
  -7   5  -1  -12.60    4.10
   7  -5   1  -15.90   13.70
   7  -5   1   -3.60    5.70
   7  -5   1    0.90    5.90
   7   5  -2   29.50   14.20
   6   5  -2    5.80    2.80
   6   5  -2    9.30   11.60
   6   5  -2    1.90    5.70
   6   5  -2   -1.00    3.30
   5   5  -2   30.30    3.40
   5   5  -2   29.20    4.60
   5   5  -2   30.90    6.10
   5   5  -2   34.50   12.30
   5   5  -2   29.20    3.00
   4   5  -2   36.30   10.50
   4   5  -2   23.10    3.10
   4   5  -2   26.30    2.60
   4   5  -2   28.00    4.00
   4   5  -2   35.10    5.60
   3   5  -2   -4.30    3.60
   3   5  -2   -2.50    2.50
   2   5  -2  634.14   33.10
   2   5  -2  617.04   32.10
   1   5  -2  514.15   24.90
   1   5  -2  511.65   24.90
  -1  -5   2  465.55   24.80
  -1  -5   2  510.25   24.80
   0   5  -2  100.99    6.20
   0   5  -2   90.29    6.10
   0  -5   2   96.59    6.00
  -1   5  -2   79.39    5.80
  -1   5  -2   68.49    6.30
  -1   5  -2   74.79    5.90
   1  -5   2   70.49    6.00
   1  -5   2   79.59    5.70
  -2   5  -2   -3.80    4.30
  -2   5  -2    1.50    3.00
   2  -5   2   10.80    5.70
   2  -5   2   -1.70    3.20
   2  -5   2   -2.30    2.90
  -3   5  -2  125.89    8.80
   3  -5   2  105.69    8.40
   3  -5   2  106.29    8.20
   3  -5   2  103.99   12.20
  -4   5  -2  218.58   13.70
   4  -5   2  217.28   18.70
   4  -5   2  207.28   13.10
   4  -5   2  218.78   13.80
  -5   5  -2    3.80    5.10
  -5   5  -2    8.30    4.80
   5  -5   2    1.70    7.20
   5  -5   2   -0.50   11.50
   5  -5   2   12.90    5.30
  -6   5  -2   -1.90    5.80
  -6   5  -2   -1.40    3.90
  -6   5  -2   -7.60    4.80
   6  -5   2    6.30   12.70
   6  -5   2   -5.60    5.30
   6  -5   2    0.00    5.30
  -7   5  -2   -8.30    6.60
  -7   5  -2    1.50    4.70
   7  -5   2  -11.00    6.10
   7  -5   2  -10.30   13.20
   7  -5   2    3.40    6.40
   7   5  -3    0.10    2.90
   7   5  -3   12.20   12.20
   7   5  -3    6.90    3.50
   6   5  -3   26.20   11.70
   6   5  -3    9.90    6.80
   6   5  -3   20.10    4.30
   5   5  -3    2.80    3.30
   5   5  -3   -1.40    9.90
   5   5  -3   -1.80    5.60
   4   5  -3    2.40    5.50
   4   5  -3    1.80    7.90
   4   5  -3    5.80    3.10
   3   5  -3   -6.00    3.00
   3   5  -3   -3.30    4.30
   3   5  -3   -4.80    6.10
   2   5  -3   56.49    8.50
   2   5  -3   49.30    7.10
   1   5  -3   18.00    3.80
   1   5  -3   16.60    5.20
   1   5  -3   15.40    2.30
   1   5  -3   15.80    2.40
  -1  -5   3   15.20    2.00
  -1  -5   3   13.90    2.20
   0   5  -3  155.08    8.70
   0   5  -3  157.28    8.70
   0   5  -3  136.79   11.20
   0  -5   3  141.29    8.60
  -1   5  -3   -6.80    4.80
  -1   5  -3    1.10    2.80
   1  -5   3    0.50    2.50
   1  -5   3    0.80    3.10
  -2   5  -3   43.40    4.80
  -2   5  -3   36.60    6.20
  -2   5  -3   36.90    4.40
   2  -5   3   41.20    7.60
   2  -5   3   37.20    4.90
   2  -5   3   38.10    4.40
  -3   5  -3    7.60    4.80
  -3   5  -3    6.00    4.20
  -3   5  -3    9.70    3.90
   3  -5   3    6.60    3.80
   3  -5   3    7.10    4.50
   3  -5   3   -1.20    7.10
  -4   5  -3   19.70    5.30
  -4   5  -3   20.10    5.30
  -4   5  -3   27.50    9.60
   4  -5   3   14.20    5.40
   4  -5   3   17.80    4.70
   4  -5   3   13.70    9.40
  -5   5  -3   11.80    5.60
  -5   5  -3   -0.70    4.80
  -5   5  -3    3.80    4.80
   5  -5   3    3.50    4.90
   5  -5   3  -15.40   11.20
   5  -5   3    7.80    5.80
  -6   5  -3    4.20    4.10
  -6   5  -3   -9.50    6.00
  -6   5  -3   -6.20    7.10
   6  -5   3   -5.30   13.20
   6  -5   3    5.50    6.20
   6  -5   3    5.30    5.60
   7  -5   3    1.60    7.10
   7  -5   3   -1.00   15.10
   7  -5   3   -0.20    6.60
   7   5  -4    3.90   12.30
   7   5  -4    1.10    2.80
   6   5  -4   27.00   12.40
   6   5  -4    1.70    7.40
   6   5  -4   15.30    5.80
   5   5  -4    3.80    3.50
   5   5  -4   16.80   10.20
   5   5  -4   -6.60    6.10
   4   5  -4   47.80    5.70
   4   5  -4   51.49    8.20
   4   5  -4   63.39   10.70
   3   5  -4   63.49    8.30
   3   5  -4   62.59   10.90
   2   5  -4   18.20    5.20
   2   5  -4   15.30    5.30
   2   5  -4   11.80    2.20
   2   5  -4   10.70    2.20
   1   5  -4  277.97   14.70
   1   5  -4  276.97   14.70
  -1  -5   4  277.57   14.50
  -1  -5   4  284.07   14.60
   0   5  -4  211.98   12.10
   0   5  -4  218.98   14.50
   0   5  -4  233.08   12.20
   0  -5   4  206.38   12.00
  -1   5  -4   59.69    6.00
  -1   5  -4   62.69    8.00
  -1   5  -4   66.29    6.20
   1  -5   4   59.29    5.70
   1  -5   4   67.79    6.80
  -2   5  -4   70.59    8.70
  -2   5  -4   76.49    7.20
  -2   5  -4   77.09    7.40
   2  -5   4   80.19    8.10
   2  -5   4   94.69    8.00
   2  -5   4   76.79    8.20
  -3   5  -4   -1.60    4.90
  -3   5  -4    3.90    4.50
  -3   5  -4    4.70    4.00
   3  -5   4   -1.70    9.60
   3  -5   4   10.50    5.00
   3  -5   4    2.40    3.90
  -4   5  -4   19.40    5.70
  -4   5  -4   18.60    5.10
  -4   5  -4   15.30    5.80
   4  -5   4   31.90    6.30
   4  -5   4   19.10    5.00
   4  -5   4   12.20   10.30
  -5   5  -4   55.99    7.80
  -5   5  -4   68.49    8.30
   5  -5   4   42.20    6.80
   5  -5   4   54.89   13.70
   5  -5   4   65.29    8.40
  -6   5  -4    6.80    5.10
  -6   5  -4    0.70    7.10
  -6   5  -4   -9.90    7.40
  -6   5  -4    3.60    5.70
   6  -5   4    7.70    6.20
   6  -5   4  -15.40   14.20
   6  -5   4    2.90    7.10
  -7   5  -4  -15.00    7.70
   7  -5   4   11.50    7.60
   7  -5   4   -4.10    7.90
   7  -5   4  -13.70   16.30
   7   5  -5   13.20   13.50
   6   5  -5   25.20   11.70
   6   5  -5  -11.90    8.10
   6   5  -5    6.70    3.80
   5   5  -5   16.80    9.90
   5   5  -5   15.10    4.20
   5   5  -5    5.40    7.70
   4   5  -5   -1.30    6.80
   4   5  -5    3.60    8.00
   3   5  -5    7.10    2.30
   3   5  -5   -0.40    6.00
   3   5  -5    0.10    6.40
   2   5  -5   11.70    5.90
   2   5  -5   10.50    2.80
   2   5  -5   11.40    2.80
  -2  -5   5   12.30    2.40
  -2  -5   5    9.10    2.10
   1   5  -5   17.10    3.30
   1   5  -5   17.80    5.70
   1   5  -5   21.90    3.40
  -1  -5   5   19.20    3.40
   0   5  -5    4.60    3.30
   0   5  -5   -2.00    3.00
   0   5  -5    3.60    5.20
   0  -5   5   -1.80    1.30
   0  -5   5   -1.70    2.70
  -1   5  -5   40.60    6.90
  -1   5  -5   34.30    4.70
  -1   5  -5   34.50    4.80
   1  -5   5   42.90    5.30
   1  -5   5   35.40    4.20
  -2   5  -5    1.80    5.40
  -2   5  -5    0.90    3.80
  -2   5  -5   -0.30    4.20
   2  -5   5    0.00    3.70
   2  -5   5    1.70    7.80
  -3   5  -5   10.70    5.30
  -3   5  -5   12.20    4.90
  -3   5  -5   10.50    7.00
   3  -5   5   22.10    6.10
   3  -5   5   11.90    4.60
  -4   5  -5   -4.80    7.10
  -4   5  -5    0.30    8.20
  -4   5  -5   -1.30    5.00
   4  -5   5    9.70    6.30
   4  -5   5  -10.20   10.10
   4  -5   5   -3.10    4.80
  -5   5  -5    0.00    5.20
  -5   5  -5   14.10    6.80
  -5   5  -5    9.90    6.70
   5  -5   5   11.00   12.70
   5  -5   5    7.80    5.90
   5  -5   5  -10.30    9.20
  -6   5  -5   -5.60    5.10
  -6   5  -5   -7.00    7.30
   6  -5   5  -11.00   15.00
   6  -5   5    3.50    6.40
   6  -5   5   -3.90    8.00
   6   5  -6    2.90    4.00
   6   5  -6   -2.20   11.60
   5   5  -6   -1.50   10.90
   5   5  -6   -8.30    7.80
   4   5  -6  -10.50    8.60
   4   5  -6   -0.50    2.40
   4   5  -6    5.10    2.90
   4   5  -6   -3.80    8.40
   3   5  -6   35.60    9.20
   3   5  -6   53.39    4.90
   3   5  -6   41.10    8.80
   3   5  -6   44.00    4.50
   2   5  -6   55.99    8.30
   2   5  -6   56.49    5.80
   2   5  -6   50.39    5.10
  -2  -5   6   62.29    4.90
   1   5  -6   22.50    3.90
   1   5  -6   16.70    4.10
   1   5  -6   14.00    5.90
  -1  -5   6   17.80    3.20
   0   5  -6   54.99    5.60
   0   5  -6   48.20    5.60
   0   5  -6   69.49    9.70
   0  -5   6   45.50    5.00
  -1   5  -6   56.09    6.40
  -1   5  -6   74.09    9.80
   1  -5   6   64.19    6.90
  -2   5  -6   17.20    6.80
  -2   5  -6   13.80    5.30
  -2   5  -6   11.40    4.80
   2  -5   6   21.90    6.00
   2  -5   6   12.50    4.20
  -3   5  -6   33.60    6.50
  -3   5  -6   21.20    5.50
  -3   5  -6   25.60    7.70
   3  -5   6    5.40   12.90
   3  -5   6   18.70    5.00
   3  -5   6   37.60    7.40
  -4   5  -6    5.50    7.80
  -4   5  -6   -3.00    5.00
  -4   5  -6    4.40    6.20
   4  -5   6    3.90    7.40
   4  -5   6    6.40    7.60
   4  -5   6   12.60   11.30
  -5   5  -6   -1.90    5.70
  -5   5  -6  -13.10    9.10
  -5   5  -6   -2.50    7.60
  -5   5  -6   -7.60    7.80
   5  -5   6    4.40    7.90
   5  -5   6    0.00    5.50
   5  -5   6   -5.80   12.40
   5   5  -7   10.40    3.10
   4   5  -7   -2.90    3.30
   4   5  -7  -18.10    9.00
   4   5  -7  -13.30   10.70
   4   5  -7    7.00    3.20
   3   5  -7   -0.10    3.80
   3   5  -7   -7.60    7.50
   3   5  -7    1.30    3.30
   3   5  -7    1.80    7.60
  -3  -5   7   -4.30    2.40
  -3  -5   7  -13.30    9.60
   2   5  -7    1.50    3.60
   2   5  -7    3.30    4.00
  -2  -5   7  -10.10    9.20
  -2  -5   7    2.70    3.00
   1   5  -7    7.10    4.10
   1   5  -7   18.50    4.90
  -1  -5   7    8.70    3.40
   0   5  -7   -1.50    5.70
   0   5  -7    2.10    4.70
   0   5  -7    3.20    4.50
  -1   5  -7   -0.80    4.90
  -1   5  -7    3.10    4.60
  -1   5  -7   -8.90    6.40
  -2   5  -7    7.70    5.10
  -2   5  -7    2.00    7.50
  -2   5  -7    0.30    5.60
   2  -5   7    5.00    7.00
   2  -5   7    8.60    6.90
  -3   5  -7    1.70    6.40
  -3   5  -7   -6.10    5.20
  -3   5  -7   -9.90    8.40
   3  -5   7   -5.60    7.00
   3  -5   7  -10.20    9.70
   3  -5   7   -3.40    4.60
  -4   5  -7    2.30    5.70
  -4   5  -7    0.20    6.90
  -4   5  -7   -9.90    8.60
   4  -5   7   11.30   12.60
   4  -5   7   -2.90    8.00
  -5   5  -7   -1.60    7.90
  -5   5  -7   -1.50    6.20
   5  -5   7  -12.40   14.10
   5  -5   7    4.10    9.60
   4   5  -8   -2.90    3.80
   4   5  -8   -0.60    4.10
   4   5  -8  -11.30    8.50
   3   5  -8   -5.60    4.20
   3   5  -8    3.60    3.90
  -3  -5   8    6.30   10.50
   2   5  -8   20.40    4.70
   2   5  -8   23.20    5.40
  -2  -5   8   28.50   11.30
  -2  -5   8   20.70    7.50
   1   5  -8   23.70    5.70
   1   5  -8   30.10    5.30
  -1  -5   8   19.80    4.30
   0   5  -8    8.60    5.30
   0   5  -8    0.60    7.50
   0   5  -8   14.60    5.10
   0  -5   8   14.20    4.20
  -1   5  -8    2.60    8.20
  -1   5  -8    8.10    5.30
  -1   5  -8    8.50    5.80
   1  -5   8    8.00    3.80
  -2   5  -8   -2.60    9.20
  -2   5  -8   12.10    5.70
  -2   5  -8    5.60    6.40
   2  -5   8   15.70    7.90
  -3   5  -8   -1.50    6.70
  -3   5  -8    2.10    6.00
  -3   5  -8  -25.90   14.80
   3  -5   8    5.40    7.80
   3   5  -9    0.90    4.40
   2   5  -9    5.40    4.60
   1   5  -9    3.20    4.70
   0   5  -9    8.40    5.20
  -1   5  -9    0.90    5.40
  -1   5  -9   -4.30    6.90
  -2   5  -9    4.80    7.40
  -2   5  -9    7.80    6.20
   2  -5   9   -0.70    8.90
   1   6   9   23.80   30.20
   1   6   9   -3.30    8.10
   1   6   9   -5.90   10.70
  -1  -6  -9   -1.20    7.40
  -1  -6  -9    5.20    6.20
   0   6   9  -16.00   10.60
   0   6   9    4.70    7.80
   0   6   9   -1.20   18.60
   0  -6  -9   -8.30    6.80
   0  -6  -9   -0.50    6.00
  -1   6   9    8.50    7.80
  -1   6   9    0.30   11.10
   1  -6  -9    2.10    7.10
   1  -6  -9    4.30    5.90
  -2   6   9    4.70    7.60
  -2   6   9    3.30   18.90
   2  -6  -9   -2.20    5.90
   2  -6  -9   -9.30    9.90
   3   6   8  -12.10    7.70
   3   6   8    3.00    6.50
   3   6   8   -9.30    9.50
  -3  -6  -8    3.00    8.20
   2   6   8   10.90   15.40
   2   6   8   -5.50    9.50
   2   6   8    3.80    7.70
   2   6   8    3.50    6.40
  -2  -6  -8   -4.00    7.40
  -2  -6  -8    4.50    6.90
   1   6   8   27.50   27.40
   1   6   8   10.00    6.40
   1   6   8   38.80    8.60
   1   6   8    8.50   10.50
  -1  -6  -8   19.80    7.50
  -1  -6  -8   27.80    6.70
   0   6   8    5.40    7.40
   0   6   8    7.00    5.60
   0   6   8   18.50   10.90
   0  -6  -8   12.80    6.50
   0  -6  -8    4.90    6.70
   0  -6  -8   11.50    5.80
  -1   6   8    2.80    5.10
  -1   6   8  -17.00    9.90
  -1   6   8   28.50   33.40
  -1   6   8   -1.50    6.60
   1  -6  -8   -4.70    7.10
   1  -6  -8    4.10    5.30
   1  -6  -8    5.90    6.40
  -2   6   8   10.60   11.20
  -2   6   8   16.10    7.40
  -2   6   8   14.10    6.30
  -2   6   8   17.90   20.10
   2  -6  -8    7.10    7.30
   2  -6  -8    2.30    5.60
   2  -6  -8   13.60    6.40
  -3   6   8   18.40   11.10
  -3   6   8   23.00    7.40
   3  -6  -8    1.60    5.90
   3  -6  -8   18.00    8.00
  -4   6   8    8.20   11.00
  -4   6   8   29.90    7.50
   4  -6  -8    1.20   12.00
   4  -6  -8   20.60    9.00
   4  -6  -8    4.30    7.80
   4   6   7    9.10    6.40
   4   6   7   -5.80    8.00
   4   6   7   -6.80    7.10
  -4  -6  -7   -2.90   12.00
   3   6   7    2.50    5.60
   3   6   7    7.40    8.90
   3   6   7   33.70   15.50
   3   6   7   -6.10    6.30
  -3  -6  -7   -6.80    5.60
  -3  -6  -7   10.30    5.70
  -3  -6  -7   -2.60    7.80
   2   6   7    4.70   10.50
   2   6   7    6.10    6.40
   2   6   7    8.20    5.40
  -2  -6  -7    2.20    6.90
  -2  -6  -7   -2.90    5.20
  -2  -6  -7    5.90    6.90
   1   6   7    3.70    9.50
   1   6   7  -11.20    5.80
   1   6   7    2.40    4.80
   1   6   7   -6.90    9.90
  -1  -6  -7   -6.00    7.10
  -1  -6  -7   -4.00    4.90
   0   6   7    6.30    9.30
   0   6   7    1.80    4.70
   0   6   7    1.90    5.70
   0  -6  -7    2.30    4.70
   0  -6  -7    3.50    6.70
   0  -6  -7    0.40    6.20
  -1   6   7    0.50    4.60
  -1   6   7    2.90    6.10
   1  -6  -7    4.60    6.30
   1  -6  -7    1.70    4.80
   1  -6  -7   10.00    5.90
  -2   6   7   13.90    5.30
  -2   6   7   14.30    7.00
  -2   6   7    7.30    9.50
   2  -6  -7   15.30    6.10
   2  -6  -7   15.00    8.80
   2  -6  -7   12.90    6.90
   2  -6  -7   30.70   12.10
  -3   6   7    4.40    5.10
  -3   6   7   -2.50   10.20
  -3   6   7    0.80    6.10
  -3   6   7   -9.20   30.70
   3  -6  -7    3.00    5.50
   3  -6  -7   12.70   11.00
   3  -6  -7    1.50    6.50
   3  -6  -7    2.50    6.40
  -4   6   7    8.80   10.60
  -4   6   7  -18.90   15.90
  -4   6   7    9.70    6.50
   4  -6  -7   16.40    7.10
   4  -6  -7   12.10   12.50
   4  -6  -7    7.30    6.70
   4  -6  -7    5.30    5.60
  -5   6   7    1.80    6.40
  -5   6   7  -12.10   10.30
   5  -6  -7   12.10   15.50
   5  -6  -7    0.10    6.40
   5  -6  -7   -1.70   11.10
   5  -6  -7    8.20    6.40
   5   6   6   26.30    7.00
   5   6   6   16.90    7.10
   5   6   6   21.30    7.00
  -5  -6  -6   14.20    7.60
  -5  -6  -6   17.90    7.80
   4   6   6   20.30    7.20
   4   6   6   21.80    6.30
   4   6   6   26.00    8.10
  -4  -6  -6   12.80    7.90
  -4  -6  -6   38.00    7.80
  -4  -6  -6   16.80    5.90
   3   6   6   -4.50    7.40
   3   6   6   -7.60    5.70
   3   6   6   -3.20    5.00
  -3  -6  -6   -2.80    6.50
  -3  -6  -6   -0.50    8.70
  -3  -6  -6   -2.40    4.90
   2   6   6    6.50    4.80
   2   6   6   14.40   11.10
   2   6   6   -3.90    5.60
   2   6   6   10.90    7.50
   2   6   6    9.80    8.00
  -2  -6  -6    4.10    4.70
  -2  -6  -6    0.30    5.50
   1   6   6    0.50    5.20
   1   6   6    4.60    4.40
   1   6   6   12.40    8.20
   1   6   6    6.70    6.70
   1   6   6   -1.70   12.00
  -1  -6  -6   -1.60    5.30
  -1  -6  -6    3.90    4.50
   0   6   6   81.09    7.90
   0   6   6   82.59    8.10
   0  -6  -6   76.09    7.70
   0  -6  -6   52.79    6.60
   0  -6  -6   46.80    7.90
  -1   6   6   62.99    9.30
  -1   6   6   74.49    7.40
  -1   6   6   54.99    6.30
   1  -6  -6   50.59    6.40
   1  -6  -6   47.50    7.80
   1  -6  -6   74.09    7.50
  -2   6   6   19.10    5.80
  -2   6   6   22.70    7.20
  -2   6   6   34.70   14.10
  -2   6   6   16.00    5.00
   2  -6  -6   15.00    5.20
   2  -6  -6   21.10    8.70
   2  -6  -6   25.60    6.50
   2  -6  -6   17.90   14.70
  -3   6   6   16.70    9.10
  -3   6   6    8.20    6.00
  -3   6   6   20.30    5.10
   3  -6  -6   21.20    6.10
   3  -6  -6    6.90    5.90
   3  -6  -6   15.50    5.40
  -4   6   6   29.90   10.70
  -4   6   6   11.40    6.70
  -4   6   6   -2.30   25.20
  -4   6   6   13.00    6.50
   4  -6  -6   11.20    5.80
   4  -6  -6   18.90    6.50
   4  -6  -6   23.40    5.90
   4  -6  -6   14.30   13.50
  -5   6   6   23.20   10.20
  -5   6   6    9.70   16.20
  -5   6   6   34.50    7.10
   5  -6  -6   30.00    6.20
   5  -6  -6   29.10    8.80
   5  -6  -6   20.30   14.90
   5  -6  -6   20.00    6.80
  -6   6   6   55.39    8.20
  -6   6   6   20.90   11.30
   6  -6  -6   22.10   24.70
   6  -6  -6   36.00    5.40
   6  -6  -6   48.30   10.30
   6  -6  -6   34.60    7.70
   6   6   5   -6.60    8.20
  -6  -6  -5   -0.30    8.30
  -6  -6  -5    9.80    7.20
   5   6   5   -2.40    5.70
   5   6   5   -3.80    5.60
   5   6   5   -4.30    5.80
  -5  -6  -5    2.10    6.60
  -5  -6  -5   -3.80    4.80
   4   6   5    5.30    5.00
   4   6   5   -0.80    5.80
   4   6   5   -4.10    6.30
   4   6   5    1.20    7.40
  -4  -6  -5   -3.50    6.10
  -4  -6  -5    0.30    5.50
  -4  -6  -5   -2.20    4.70
   3   6   5    4.30    4.60
   3   6   5    4.40    7.20
  -3  -6  -5   -3.20    4.40
  -3  -6  -5  -10.80    5.60
  -3  -6  -5   -0.90    5.80
   2   6   5    8.60    6.60
   2   6   5   -1.80    3.90
   2   6   5   -5.00   10.00
   2   6   5   -1.20    5.00
  -2  -6  -5    0.40    5.20
  -2  -6  -5    0.70    5.10
  -2  -6  -5    1.80    4.00
   1   6   5   17.50   11.40
   1   6   5   31.60    7.20
   1   6   5   37.00    5.90
   1   6   5   36.80    5.10
  -1  -6  -5   32.40    5.70
  -1  -6  -5   21.60    5.90
  -1  -6  -5   31.10    4.90
   0   6   5    5.00   10.30
   0   6   5    4.40    3.90
   0   6   5    6.10    4.90
   0   6   5    3.00    5.60
   0  -6  -5    3.70    4.20
   0  -6  -5    2.50    5.10
   0  -6  -5    8.70    4.70
  -1   6   5    0.80    4.80
  -1   6   5   11.50   11.00
  -1   6   5    9.20    6.00
  -1   6   5    1.70    3.80
   1  -6  -5    0.20    3.80
   1  -6  -5   -4.40    4.30
   1  -6  -5   -1.40    5.00
  -2   6   5    4.20    6.00
  -2   6   5    5.80    4.00
  -2   6   5    1.90    4.80
  -2   6   5   17.30   11.90
   2  -6  -5    1.60    5.10
   2  -6  -5   -3.40    9.50
   2  -6  -5    2.70    4.60
   2  -6  -5   -0.10    4.40
  -3   6   5   52.19   14.20
  -3   6   5   51.59    7.30
  -3   6   5   63.19    7.10
  -3   6   5   41.90    5.90
   3  -6  -5   56.49    6.70
   3  -6  -5   46.30   20.80
   3  -6  -5   41.90    6.60
   3  -6  -5   49.10    6.30
  -4   6   5    9.30    4.70
  -4   6   5    8.50    5.80
  -4   6   5   15.10    5.60
   4  -6  -5    5.60    5.00
   4  -6  -5   12.40    5.10
   4  -6  -5   11.50    5.10
   4  -6  -5   27.30   13.30
  -5   6   5   -1.40    8.50
  -5   6   5   -0.90    4.60
  -5   6   5    5.50   13.70
  -5   6   5    4.60    5.80
   5  -6  -5    2.30    4.70
   5  -6  -5    9.30    4.60
   5  -6  -5    3.10    5.60
   5  -6  -5  -18.10   13.40
  -6   6   5   -5.10    5.50
  -6   6   5   -6.20    8.90
   6  -6  -5    1.60    6.20
   6  -6  -5    2.70    5.00
   6  -6  -5  -17.00   15.40
   6   6   4   11.80    6.30
   6   6   4    1.10    5.60
  -6  -6  -4    4.30    6.90
  -6  -6  -4    2.60    7.00
   5   6   4    2.80    5.90
   5   6   4    3.00    5.40
   5   6   4    3.60    5.20
   5   6   4    1.20    7.10
  -5  -6  -4    2.50    6.30
  -5  -6  -4    8.60    6.40
  -5  -6  -4    2.20    5.90
   4   6   4   56.69    8.80
   4   6   4   52.19    6.30
   4   6   4   55.49    7.00
  -4  -6  -4   74.59    7.90
  -4  -6  -4   48.80    6.60
  -4  -6  -4   62.49    8.10
   3   6   4  126.09   11.70
   3   6   4  112.79    9.10
   3   6   4  105.19    9.80
  -3  -6  -4  107.19   10.60
  -3  -6  -4  108.19    9.10
  -3  -6  -4  140.39   10.60
   2   6   4   16.30    4.70
   2   6   4   19.30    4.30
   2   6   4   17.20    5.90
  -2  -6  -4   15.80    5.50
  -2  -6  -4   15.10    4.80
  -2  -6  -4   17.90    4.30
   1   6   4   39.20    6.60
   1   6   4   55.19    5.40
   1   6   4   44.80    5.60
  -1  -6  -4   32.40    6.20
  -1  -6  -4   53.29    5.70
  -1  -6  -4   40.70    5.10
   0   6   4    5.40    5.00
   0   6   4   -2.20    3.30
   0   6   4    1.90    4.10
   0   6   4    1.90    8.60
   0  -6  -4   -1.50    4.30
   0  -6  -4    1.70    3.90
   0  -6  -4   -0.60    3.30
  -1   6   4  114.89   20.10
  -1   6   4  107.89    8.70
  -1   6   4  116.79    8.40
  -1   6   4   90.59    9.70
   1  -6  -4  106.19    8.30
   1  -6  -4  112.39    9.40
   1  -6  -4   95.89   14.40
   1  -6  -4  118.99    8.80
  -2   6   4  144.09    9.60
  -2   6   4  154.98   17.70
  -2   6   4  127.99   10.70
  -2   6   4  126.99    9.80
   2  -6  -4  103.89   17.30
   2  -6  -4  116.79    9.30
   2  -6  -4  138.79    9.50
   2  -6  -4  127.09    9.90
  -3   6   4   65.69    6.40
  -3   6   4   72.79    7.00
  -3   6   4   51.49   12.50
  -3   6   4   56.39    6.90
   3  -6  -4   69.49    7.50
   3  -6  -4   66.99    7.40
   3  -6  -4   68.69    6.80
   3  -6  -4   61.59   13.30
  -4   6   4   -2.60    4.00
  -4   6   4    8.50    4.90
  -4   6   4    3.00    6.50
  -4   6   4    2.80    4.90
   4  -6  -4    0.20    4.20
   4  -6  -4   12.50   17.70
   4  -6  -4   -5.40    3.70
   4  -6  -4   -2.60    4.30
  -5   6   4    2.60    4.40
  -5   6   4   10.10    5.50
   5  -6  -4    6.00    4.00
   5  -6  -4    5.50    4.80
   5  -6  -4   -1.90    5.10
   5  -6  -4   12.80   14.20
  -6   6   4   41.00   15.10
  -6   6   4   17.30   10.80
  -6   6   4   35.80    6.60
  -6   6   4   10.30    4.50
   6  -6  -4   16.90    6.30
   6  -6  -4   13.60    5.50
   6  -6  -4   -0.80   14.00
  -7   6   4   32.50   10.20
  -7   6   4   39.20    7.50
   7  -6  -4   34.50    7.60
   7  -6  -4   11.50   19.10
   7  -6  -4   35.90    9.40
   7   6   3    9.20    6.30
  -7  -6  -3    6.10    7.10
  -7  -6  -3   10.20    6.30
   6   6   3   -0.90    4.90
   6   6   3   -3.10    5.10
  -6  -6  -3    4.90    6.30
  -6  -6  -3    5.60    4.40
  -6  -6  -3   -2.80    5.30
   5   6   3   17.70    6.70
   5   6   3    4.50    4.80
   5   6   3    5.80    4.60
  -5  -6  -3    0.70    5.20
  -5  -6  -3   -5.40    5.50
   4   6   3    4.60    5.00
   4   6   3    3.80    4.00
   4   6   3   14.00    6.00
  -4  -6  -3    4.10    4.80
  -4  -6  -3   17.80    5.70
  -4  -6  -3    4.60    3.30
   3   6   3    9.70    4.20
   3   6   3    9.50    3.70
   3   6   3    3.50    5.30
  -3  -6  -3   11.60    3.70
  -3  -6  -3    8.50    4.50
  -3  -6  -3   16.00    9.00
   2   6   3   -1.10    4.50
   2   6   3    2.10    3.60
   2   6   3   -0.70    3.10
  -2  -6  -3    1.50    4.30
  -2  -6  -3    1.10    3.20
  -2  -6  -3    2.20    3.80
   1   6   3   -1.10    4.20
   1   6   3    0.90    5.70
   1   6   3   -1.80    2.90
   1   6   3   -2.30    3.30
  -1  -6  -3   -2.10    2.90
  -1  -6  -3   -5.20    3.40
  -1  -6  -3   -3.60    3.80
   0   6   3  132.19    9.10
   0   6   3  112.49   14.70
   0   6   3  139.89    8.80
   0   6   3  130.19   10.10
   0  -6  -3  118.99    9.70
   0  -6  -3  141.49    9.00
   0  -6  -3  139.59    9.20
  -1   6   3   27.90    5.20
  -1   6   3   27.80    9.00
  -1   6   3   30.30    4.30
  -1   6   3   34.00    4.50
   1  -6  -3   24.00    8.90
   1  -6  -3   27.10    4.90
   1  -6  -3   24.20    4.20
   1  -6  -3   35.50    4.60
  -2   6   3   13.50    8.00
  -2   6   3   10.60    3.80
  -2   6   3   12.30    4.40
  -2   6   3    9.20    3.70
   2  -6  -3   13.40    3.70
   2  -6  -3    5.60    3.70
   2  -6  -3   11.10    3.90
   2  -6  -3   11.00    8.90
  -3   6   3   12.90    8.80
  -3   6   3   19.50    4.70
  -3   6   3   13.10    7.10
  -3   6   3   18.30    4.50
   3  -6  -3   13.30    3.80
   3  -6  -3   38.80   12.40
   3  -6  -3   13.20    4.20
   3  -6  -3   12.90    4.10
  -4   6   3   93.69    8.60
  -4   6   3   77.79   13.00
  -4   6   3   82.79    8.00
  -4   6   3   85.79    7.80
   4  -6  -3   98.19   16.00
   4  -6  -3   71.29    7.90
   4  -6  -3   73.19    7.10
   4  -6  -3   87.69    8.30
  -5   6   3   16.40    5.60
  -5   6   3   16.10    4.90
   5  -6  -3   18.10    5.00
   5  -6  -3   15.80    5.40
   5  -6  -3   -3.10   12.40
  -6   6   3    3.90    4.70
  -6   6   3    4.80    5.60
  -6   6   3   22.30   14.00
   6  -6  -3  -20.00   13.00
   6  -6  -3   -3.00    5.60
   6  -6  -3    3.70    4.90
  -7   6   3    0.80    5.80
  -7   6   3   -7.50    8.20
   7  -6  -3   -9.40    6.20
   7  -6  -3  -29.30   14.60
   7  -6  -3   -0.90    5.20
   7   6   2   49.60   20.10
   6   6   2   25.90    6.50
  -6  -6  -2   19.40    6.50
  -6  -6  -2   19.70    5.00
  -6  -6  -2    8.70    3.40
   5   6   2   30.10    6.30
   5   6   2   20.30    5.50
   5   6   2   16.30    4.70
  -5  -6  -2   24.80    5.10
  -5  -6  -2   13.30    4.30
   4   6   2   -0.10    3.40
   4   6   2   -5.80    3.60
   4   6   2    3.40    4.90
  -4  -6  -2   -4.80    3.00
  -4  -6  -2   -0.40    4.40
  -4  -6  -2   -5.90    3.80
   3   6   2   96.39    8.00
   3   6   2  106.69    8.20
   3   6   2  124.49    9.90
  -3  -6  -2  122.49    9.40
  -3  -6  -2  107.99    9.20
  -3  -6  -2  126.79    8.40
   2   6   2  351.66   19.60
   2   6   2  337.97   18.40
   2   6   2  356.86   20.60
  -2  -6  -2  344.87   18.40
  -2  -6  -2  335.27   18.30
  -2  -6  -2  345.07   19.50
   1   6   2  109.69    9.10
   1   6   2  105.39    7.70
   1   6   2  117.09    7.50
  -1  -6  -2  108.29    7.70
  -1  -6  -2  115.49    7.50
  -1  -6  -2  106.49    8.60
   0   6   2  221.18   12.60
   0   6   2  223.98   12.60
   0   6   2  220.48   13.60
   0   6   2  238.78   18.30
   0  -6  -2  220.88   12.50
   0  -6  -2  225.18   12.70
   0  -6  -2  216.68   13.40
  -1   6   2   35.80    4.20
  -1   6   2   32.00    4.80
  -1   6   2   37.00    4.40
   1  -6  -2   37.70    4.80
   1  -6  -2   30.80    8.70
   1  -6  -2   39.30    4.30
  -2   6   2  113.49    8.40
  -2   6   2  113.69    8.80
  -2   6   2  113.69    8.30
  -2   6   2  126.89   14.40
   2  -6  -2  115.59    8.30
   2  -6  -2  106.79    8.20
   2  -6  -2  108.09    8.10
  -3   6   2  119.09    8.90
  -3   6   2  117.99   14.70
  -3   6   2  120.79    8.60
  -3   6   2  123.69    9.00
   3  -6  -2  108.39   16.50
   3  -6  -2  121.99    8.60
   3  -6  -2  123.29    8.50
   3  -6  -2  122.69    8.80
  -4   6   2   92.59   14.70
  -4   6   2   94.19    8.50
  -4   6   2   88.49    7.50
  -4   6   2   78.29    8.00
   4  -6  -2  100.59    8.30
   4  -6  -2   88.69    8.30
   4  -6  -2   91.79   14.30
  -5   6   2    5.00    3.90
  -5   6   2   14.90   12.10
  -5   6   2    5.00    3.90
  -5   6   2    9.10    5.00
   5  -6  -2   11.60    5.90
   5  -6  -2    8.10   16.50
   5  -6  -2    7.00    4.70
  -6   6   2   -5.60    2.60
  -6   6   2   -5.20    5.30
  -6   6   2   -7.90    6.10
  -6   6   2   12.00   19.90
   6  -6  -2  -10.00    5.30
   6  -6  -2   -0.50    5.00
   6  -6  -2    0.90   13.60
  -7   6   2    1.50    6.10
  -7   6   2   -0.80    7.40
   7  -6  -2   -3.40    5.30
   7  -6  -2    7.30    7.00
   7  -6  -2  -10.70   15.20
   7   6   1   32.10   12.70
   7   6   1    3.70    5.20
   7   6   1    6.30    5.10
  -7  -6  -1    7.60    5.70
  -7  -6  -1   11.70    5.50
   6   6   1   28.90    6.00
   6   6   1   33.00    6.00
   6   6   1   30.10    5.50
  -6  -6  -1   43.90    6.30
  -6  -6  -1   27.70    4.90
   5   6   1    8.00    4.70
   5   6   1   -0.40    4.10
   5   6   1   -3.10    3.50
   5   6   1    4.10    6.10
  -5  -6  -1    0.40    3.20
  -5  -6  -1    5.00    4.80
  -5  -6  -1   -2.40    3.70
   4   6   1    3.50    3.10
   4   6   1    3.10    3.50
   4   6   1    9.60    4.40
  -4  -6  -1    1.00    2.80
  -4  -6  -1    1.80    4.30
  -4  -6  -1    1.10    4.10
   3   6   1   53.79    4.90
   3   6   1   51.09    4.60
   3   6   1   67.09    7.10
  -3  -6  -1   56.49    7.10
  -3  -6  -1   51.99    5.10
   2   6   1   92.99    6.40
   2   6   1   96.99    6.70
   2   6   1  102.09    8.20
  -2  -6  -1   96.79    8.10
  -2  -6  -1   84.99    6.20
   1   6   1   -0.40    2.50
   1   6   1    2.00    2.40
   1   6   1   -2.00    3.50
  -1  -6  -1    2.20    2.30
  -1  -6  -1   -1.20    3.10
  -1  -6  -1   -2.50    2.50
   0   6   1   -1.10    3.20
   0   6   1   -0.30    2.40
   0   6   1   -6.30    6.20
   0   6   1   -1.80    3.00
   0  -6  -1   -0.30    2.40
   0  -6  -1   -0.60    2.60
   0  -6  -1   -1.60    3.00
  -1   6   1  249.88   14.00
  -1   6   1  258.77   14.70
  -1   6   1  243.48   14.00
   1  -6  -1  249.97   14.50
   1  -6  -1  292.47   18.60
   1  -6  -1  252.07   13.90
   1  -6  -1  241.28   14.00
  -2   6   1   78.49    7.10
  -2   6   1   88.09    6.80
  -2   6   1   89.09   12.30
  -2   6   1   86.69    7.00
   2  -6  -1   81.59    6.70
   2  -6  -1   90.59    6.90
   2  -6  -1   78.29    7.20
  -3   6   1   19.40    7.10
  -3   6   1   13.60    3.60
  -3   6   1   10.50    3.60
  -3   6   1    9.00    3.70
   3  -6  -1   12.60    8.90
   3  -6  -1   13.00    4.00
   3  -6  -1   10.70    3.70
  -4   6   1    7.10    4.20
  -4   6   1   12.70    3.70
  -4   6   1    9.70    4.10
  -4   6   1   15.40    8.50
   4  -6  -1    9.40    4.10
   4  -6  -1   19.10   10.50
   4  -6  -1   17.60    4.50
  -5   6   1   58.79    6.50
  -5   6   1   66.69   13.90
  -5   6   1   81.79    8.60
   5  -6  -1   63.79    6.70
   5  -6  -1   57.39    6.90
  -6   6   1   14.50    5.10
  -6   6   1   36.10   14.70
  -6   6   1   14.80    3.50
  -6   6   1   12.10    6.00
   6  -6  -1    7.70    5.30
   6  -6  -1   10.10    5.60
   6  -6  -1   21.30   14.40
  -7   6   1   -9.80    6.30
  -7   6   1   16.20    6.70
   7  -6  -1    1.80    5.60
   7  -6  -1   -2.80   15.60
   7  -6  -1   -5.10    6.50
   7   6   0   20.90   13.50
   7   6   0    8.10    4.40
   7   6   0   17.40    5.10
  -7  -6   0    6.60    3.90
  -7  -6   0    7.60    3.90
   6   6   0   10.70    4.00
   6   6   0   14.00   11.70
   6   6   0   13.10    4.10
   6   6   0    3.00    4.30
   6   6   0    6.20    4.50
  -6  -6   0   10.20    3.40
  -6  -6   0   10.90    5.00
  -6  -6   0    9.80    3.60
   5   6   0   61.69    5.80
   5   6   0   51.99    7.30
   5   6   0   62.89    7.20
  -5  -6   0   51.99    5.10
  -5  -6   0   57.49    6.00
  -5  -6   0   63.39    7.20
   4   6   0   63.09    5.40
   4   6   0   79.79    7.30
   4   6   0   61.29    5.80
  -4  -6   0   65.89    5.60
  -4  -6   0   77.39    7.30
   3   6   0   36.60    4.00
   3   6   0   42.40    5.00
   3   6   0   41.20    3.80
  -3  -6   0   33.60    3.80
  -3  -6   0   37.60    4.10
  -3  -6   0   47.00    5.30
   2   6   0   98.59    6.40
   2   6   0  104.09    6.60
   2   6   0  109.39    8.30
  -2  -6   0  109.89    6.40
  -2  -6   0  104.09    6.50
  -2  -6   0  116.59    8.30
   1   6   0  508.45   26.00
   1   6   0  476.75   24.90
   1   6   0  479.85   24.90
  -1  -6   0  501.65   24.80
  -1  -6   0  500.75   25.90
   0   6   0  261.97   14.50
   0   6   0  255.67   16.80
   0   6   0  262.57   13.60
   0   6   0  252.87   13.60
   0  -6   0  253.47   13.50
   0  -6   0  242.08   13.50
   0  -6   0  256.67   14.60
  -1   6   0  473.75   27.00
  -1   6   0  479.45   24.50
  -1   6   0  496.45   25.20
  -1   6   0  468.15   24.50
   1  -6   0  477.65   24.50
   1  -6   0  443.86   24.50
   1  -6   0  515.75   29.10
  -2   6   0  113.29   11.50
  -2   6   0  113.19    8.30
  -2   6   0  114.09    8.00
  -2   6   0  112.39    7.90
   2  -6   0  115.39    8.70
   2  -6   0  121.49    7.90
  -3   6   0   33.40    7.70
  -3   6   0   28.70    4.50
  -3   6   0   32.90    4.40
  -3   6   0   38.20    4.80
   3  -6   0   32.40    4.60
   3  -6   0   35.90    4.50
   3  -6   0   36.00    9.70
  -4   6   0   67.89    7.20
  -4   6   0   89.49   13.90
  -4   6   0   69.99    6.90
  -4   6   0   57.39    6.30
   4  -6   0   80.39   14.70
   4  -6   0   61.19    6.50
   4  -6   0   76.19    7.70
  -5   6   0   57.29    6.70
  -5   6   0   49.80    6.30
  -5   6   0   52.19    6.60
  -5   6   0   52.09   13.30
   5  -6   0   77.99   15.70
   5  -6   0   40.50    6.00
   5  -6   0   60.99    6.70
  -6   6   0    3.80    5.60
   6  -6   0    2.30   14.20
   6  -6   0    4.40    8.30
   6  -6   0    4.10    5.20
  -7   6   0    5.90    6.50
  -7   6   0    2.80    2.70
  -7   6   0   -5.80    4.90
   7  -6   0   11.10    6.40
   7  -6   0    7.80    5.90
   7  -6   0    4.80   16.50
   7   6  -1    3.90   11.20
   7   6  -1    2.10    4.20
   7   6  -1   -1.60    3.40
  -7  -6   1   -0.70    3.10
   6   6  -1   16.80    3.90
   6   6  -1   14.90    5.60
   6   6  -1   26.90   13.80
   6   6  -1   17.40    3.70
   6   6  -1   20.40    4.60
  -6  -6   1   18.10    2.80
  -6  -6   1   15.40    2.90
   5   6  -1   47.70   14.30
   5   6  -1   73.69    8.40
   5   6  -1   55.49    5.20
   5   6  -1   66.59    5.60
   5   6  -1   64.39    7.20
   4   6  -1   12.50    3.70
   4   6  -1   16.70    4.90
   4   6  -1   10.80    2.40
   3   6  -1   12.40    2.20
   3   6  -1   13.70    3.70
   3   6  -1   13.60    2.00
   2   6  -1   80.89    4.80
   2   6  -1   78.79    4.90
   2   6  -1   85.99    7.00
  -2  -6   1   75.49    4.70
  -2  -6   1   80.79    4.60
   1   6  -1  263.97   14.50
   1   6  -1  244.98   13.00
   1   6  -1  244.88   12.90
  -1  -6   1  242.98   12.90
  -1  -6   1  254.97   12.90
   0   6  -1    1.00    2.00
   0   6  -1   -1.00    3.40
   0   6  -1   -7.70    4.60
   0   6  -1    2.80    2.10
   0  -6   1    1.00    2.00
   0  -6   1   -0.30    0.50
  -1   6  -1    1.00    3.40
  -1   6  -1   -2.70    2.50
  -1   6  -1    3.10    2.50
   1  -6   1    2.30    2.30
   1  -6   1    5.30    2.70
  -2   6  -1   90.29    7.10
  -2   6  -1   91.49    9.80
  -2   6  -1   97.89    7.00
  -2   6  -1   90.99    7.60
   2  -6   1   94.99    7.30
   2  -6   1   93.39    7.00
  -3   6  -1   57.89    6.10
  -3   6  -1   67.89   11.40
  -3   6  -1   58.79    6.70
  -3   6  -1   58.39    6.40
   3  -6   1   46.50    5.40
   3  -6   1   57.59    9.80
   3  -6   1   51.09    5.30
  -4   6  -1    2.80    4.30
  -4   6  -1    1.10    4.10
  -4   6  -1   13.80    8.50
  -4   6  -1    7.40    4.30
   4  -6   1    8.40    4.10
   4  -6   1    3.50    4.30
   4  -6   1    3.40    9.40
  -5   6  -1    4.30    4.30
  -5   6  -1    4.30    5.00
   5  -6   1   -1.30   11.50
   5  -6   1   -1.90    4.70
  -6   6  -1   25.70    6.60
  -6   6  -1   29.50    5.40
   6  -6   1   40.90    6.60
   6  -6   1   27.20    6.30
   6  -6   1   32.00   14.00
  -7   6  -1   12.90    4.30
  -7   6  -1    3.20    6.60
   7  -6   1   -2.10    6.10
   7  -6   1    3.50    6.30
   7  -6   1   -0.70   15.10
   7   6  -2    2.10    3.40
   7   6  -2   -3.10    4.10
   7   6  -2   22.30   13.70
   7   6  -2    2.60    3.00
   6   6  -2   -4.00    2.80
   6   6  -2    4.70    6.10
   6   6  -2    4.40    2.50
   6   6  -2    2.20   11.10
   5   6  -2    2.10    3.70
   5   6  -2   -3.40    9.40
   5   6  -2   10.10    2.00
   5   6  -2   10.60    5.60
   5   6  -2    5.10    2.30
   4   6  -2   87.69    9.10
   4   6  -2   92.69   14.70
   4   6  -2   76.79    7.10
   3   6  -2  115.99    9.90
   3   6  -2  117.49    8.30
   2   6  -2  105.19    9.70
   2   6  -2  112.29    5.80
   2   6  -2  107.09    8.30
   1   6  -2   36.90    3.40
   1   6  -2   38.40    5.00
   1   6  -2   43.20    3.40
  -1  -6   2   32.30    3.20
  -1  -6   2   32.40    3.20
   0   6  -2  246.48   15.10
   0   6  -2  238.18   12.50
   0   6  -2  231.28   12.50
   0  -6   2  217.58   12.40
  -1   6  -2  132.29   10.80
  -1   6  -2  115.89    7.90
  -1   6  -2  127.09   10.70
   1  -6   2  115.89    7.70
   1  -6   2  124.39    8.00
  -2   6  -2  321.37   17.60
  -2   6  -2  323.37   17.50
  -2   6  -2  331.27   19.20
   2  -6   2  316.77   17.70
   2  -6   2  318.77   17.50
   2  -6   2  328.67   19.90
  -3   6  -2  124.19   12.40
  -3   6  -2  125.99    9.50
   3  -6   2  151.58   14.40
   3  -6   2  112.49    9.10
   3  -6   2  127.89    9.70
  -4   6  -2    2.60    4.40
   4  -6   2   -5.10    9.40
   4  -6   2    9.80    4.80
   4  -6   2   11.80    8.90
  -5   6  -2   23.40    5.60
   5  -6   2   24.90    5.70
   5  -6   2   25.20   12.10
   5  -6   2   18.20    5.20
  -6   6  -2   27.60    5.40
  -6   6  -2    4.80    5.50
  -6   6  -2   21.10    6.70
   6  -6   2   17.00   13.20
   6  -6   2   18.10    6.30
   6  -6   2    9.00    5.80
  -7   6  -2    4.80    5.10
  -7   6  -2    1.30    5.10
  -7   6  -2    2.90    6.80
   7  -6   2   12.00    6.70
   7  -6   2   -8.00   14.60
   7  -6   2   -2.70    6.50
   7   6  -3   23.90   12.60
   7   6  -3    1.60    2.90
   6   6  -3   12.90   12.00
   6   6  -3    1.60    3.60
   6   6  -3   -5.30    6.60
   5   6  -3   17.70    6.70
   5   6  -3   26.20   10.50
   5   6  -3   27.80    4.50
   4   6  -3   77.89    9.20
   4   6  -3   67.09    6.90
   4   6  -3   84.39   14.20
   3   6  -3   13.60    4.20
   3   6  -3   20.30    7.50
   3   6  -3    6.50    8.90
   2   6  -3   15.00    5.80
   2   6  -3    9.60    5.20
   1   6  -3   34.10    5.80
   1   6  -3   33.70    3.70
   1   6  -3   33.70    3.70
   1   6  -3   45.80    7.10
  -1  -6   3   34.20    3.40
   0   6  -3  139.09    8.10
   0   6  -3  116.49   10.90
   0  -6   3  131.69    7.90
  -1   6  -3  -10.00    5.00
  -1   6  -3    3.00    2.90
   1  -6   3   -0.80    3.10
   1  -6   3   -0.70    2.50
  -2   6  -3   -8.60    4.60
  -2   6  -3   -1.10    3.40
   2  -6   3   -1.30    3.00
   2  -6   3    2.00    5.70
   2  -6   3    2.80    3.80
  -3   6  -3    9.40    5.50
  -3   6  -3    1.00    4.30
  -3   6  -3    5.40    3.90
   3  -6   3   10.50    3.90
   3  -6   3    8.70    4.70
   3  -6   3   17.50    7.60
  -4   6  -3   12.30    5.90
  -4   6  -3   13.70    6.30
  -4   6  -3    9.60    5.30
   4  -6   3   10.70    4.60
   4  -6   3   18.20    5.50
   4  -6   3   -4.60   10.00
  -5   6  -3   -3.60    4.90
  -5   6  -3    9.90    5.60
  -5   6  -3    3.20    5.30
   5  -6   3   -4.50   10.70
   5  -6   3    2.10    5.00
   5  -6   3   -2.20    5.50
  -6   6  -3   -4.80    8.40
  -6   6  -3    4.20    5.10
   6  -6   3    3.10    5.90
   6  -6   3   -6.90   13.20
   6  -6   3    3.30    6.30
  -7   6  -3    6.90    7.80
   7  -6   3   -9.10   16.00
   7  -6   3   13.50   10.40
   7  -6   3    3.10    7.50
   7   6  -4   53.79   15.80
   7   6  -4   39.20    5.90
   6   6  -4   33.20   12.50
   6   6  -4   26.10    4.70
   5   6  -4   17.40   10.20
   5   6  -4    7.70    3.90
   5   6  -4    0.50    6.50
   4   6  -4   -5.50    5.40
   4   6  -4  -14.00    7.60
   4   6  -4    0.60    3.80
   3   6  -4   67.59   11.10
   3   6  -4   67.79    8.70
   2   6  -4  119.39    7.00
   2   6  -4  115.99   11.10
   2   6  -4  133.49    7.00
   2   6  -4  122.69   10.70
   1   6  -4  115.09    6.70
   1   6  -4   99.79    6.60
   1   6  -4   90.29    6.80
   1   6  -4   91.19    9.20
  -1  -6   4  106.39    6.20
   0   6  -4    2.10    2.70
   0   6  -4    5.30    2.90
   0   6  -4    3.10    5.20
   0  -6   4    1.40    2.60
  -1   6  -4   42.50    4.80
  -1   6  -4   43.70    4.70
  -1   6  -4   42.40    8.10
   1  -6   4   42.90    4.70
   1  -6   4   41.00    5.00
  -2   6  -4   21.90    4.40
  -2   6  -4   23.50   10.40
  -2   6  -4   24.60    4.60
   2  -6   4   27.60    5.70
   2  -6   4   12.30    4.00
   2  -6   4   27.00    5.00
  -3   6  -4  105.19    9.60
  -3   6  -4  111.09   10.80
  -3   6  -4  118.89   10.10
   3  -6   4  102.39    9.40
   3  -6   4  144.99   20.00
   3  -6   4  134.79   10.40
  -4   6  -4   66.39    8.90
  -4   6  -4   65.99    7.50
  -4   6  -4   43.40    6.50
   4  -6   4   61.29    7.10
   4  -6   4   47.80   11.50
   4  -6   4   70.49    8.00
  -5   6  -4    0.50    5.10
  -5   6  -4    2.60    6.00
  -5   6  -4   10.50    6.60
   5  -6   4   -1.90    5.00
   5  -6   4   -4.80    6.10
   5  -6   4   -5.40   11.20
  -6   6  -4   17.60    6.00
  -6   6  -4    5.20    7.00
  -6   6  -4    4.40    5.80
   6  -6   4   -2.30    7.20
   6  -6   4    6.30    6.90
   6  -6   4  -15.40   14.80
   6   6  -5   13.20   11.40
   6   6  -5    7.30    4.20
   5   6  -5   19.70   10.30
   5   6  -5    6.10    4.10
   5   6  -5    5.10    7.70
   4   6  -5   12.90    8.70
   4   6  -5   10.40    7.30
   3   6  -5   47.10    8.70
   3   6  -5   35.10    7.60
   2   6  -5    6.70    2.60
   2   6  -5   -0.70    5.40
   2   6  -5    5.80    2.60
   2   6  -5    6.70    5.90
   1   6  -5    4.50    5.30
   1   6  -5    1.30    3.00
   1   6  -5   -0.60    2.90
  -1  -6   5    2.90    2.50
  -1  -6   5    4.90    4.00
   0   6  -5    3.50    3.40
   0   6  -5    3.00    3.30
   0   6  -5    8.40    5.60
   0  -6   5    5.80    2.90
  -1   6  -5   30.50    6.70
  -1   6  -5   34.60    4.80
  -1   6  -5   25.50    4.60
   1  -6   5   21.70    4.00
   1  -6   5   31.30    5.10
  -2   6  -5   -6.80    3.90
  -2   6  -5   -0.40    4.40
  -2   6  -5   -4.20    5.60
   2  -6   5    2.50    3.90
   2  -6   5  -16.10    7.10
  -3   6  -5   -1.00    6.50
  -3   6  -5    3.30    4.50
  -3   6  -5   -1.40    6.10
   3  -6   5    0.20    7.10
   3  -6   5   -1.00    4.20
   3  -6   5   -1.30    5.60
  -4   6  -5    0.80    6.50
  -4   6  -5    0.10    5.80
  -4   6  -5    4.20    5.00
   4  -6   5  -13.50    9.50
   4  -6   5   -0.30    4.90
   4  -6   5   -0.20    6.50
  -5   6  -5   -4.10    5.30
  -5   6  -5   -0.20   12.40
  -5   6  -5    4.30    6.60
   5  -6   5   -7.60   11.90
   5  -6   5   -7.20    9.00
   5  -6   5    4.30    7.90
  -6   6  -5    2.20    5.70
  -6   6  -5    1.10    7.90
  -6   6  -5  -12.70    6.90
   6  -6   5   -0.20    8.00
   6  -6   5    0.90    6.60
   6  -6   5  -17.80   17.70
   6   6  -6   31.30   12.70
   6   6  -6   37.50    5.70
   5   6  -6   22.80    5.60
   5   6  -6   15.40   10.80
   5   6  -6   16.00    9.20
   4   6  -6   15.20    8.90
   4   6  -6    0.10    9.10
   3   6  -6    4.00    2.80
   3   6  -6   -8.70    7.40
   3   6  -6    0.30    3.30
   3   6  -6    3.90    7.00
   2   6  -6   21.40    3.70
   2   6  -6   17.30    3.70
   2   6  -6   11.40    5.50
  -2  -6   6   18.70    3.20
  -2  -6   6   20.10    2.80
   1   6  -6   62.39    6.70
   1   6  -6   72.99    6.70
  -1  -6   6   72.89    6.90
  -1  -6   6   67.69    5.80
   0   6  -6   65.09    9.30
   0   6  -6   57.69    9.10
   0   6  -6   76.79    7.40
   0  -6   6   67.19    6.40
  -1   6  -6   -0.80    4.40
  -1   6  -6    7.90    6.00
  -1   6  -6   -2.20    4.00
   1  -6   6    6.90    5.00
  -2   6  -6    5.80    6.80
  -2   6  -6    1.00    4.90
  -2   6  -6    3.60    4.50
   2  -6   6    0.50    5.70
   2  -6   6    6.70    4.10
  -3   6  -6   -2.10    5.40
  -3   6  -6   -4.50    4.70
  -3   6  -6   -0.40    6.80
   3  -6   6    0.40    6.50
   3  -6   6    3.90    6.90
   3  -6   6   -0.40    4.80
  -4   6  -6   23.30    7.10
  -4   6  -6    7.40    5.60
  -4   6  -6   23.20    8.30
   4  -6   6   25.90    8.40
   4  -6   6   16.00    5.60
   4  -6   6   23.40   12.00
  -5   6  -6    4.00    8.40
  -5   6  -6    8.80    6.10
  -5   6  -6   22.80    8.10
   5  -6   6   12.10   13.40
   5  -6   6   15.70    8.60
   4   6  -7    7.80    3.00
   4   6  -7  -16.60    8.80
   3   6  -7    6.00    3.70
   3   6  -7    3.30    7.50
   2   6  -7   19.30    4.70
   2   6  -7   19.70    4.10
  -2  -6   7   20.00    4.00
  -2  -6   7   11.20    3.10
   1   6  -7    6.80   10.10
   1   6  -7   -0.30    3.80
   1   6  -7   -2.80    4.10
  -1  -6   7   -4.40    4.30
   0   6  -7    4.80    4.60
   0   6  -7    1.50    4.50
   0  -6   7    1.50    3.00
  -1   6  -7    1.90    4.60
  -1   6  -7    1.70    5.30
   1  -6   7    4.20    6.10
  -2   6  -7   -5.80    5.60
  -2   6  -7    1.10    5.00
  -2   6  -7    7.40    5.60
   2  -6   7    1.00    4.00
   2  -6   7   -0.30    6.20
  -3   6  -7   -5.80    7.80
  -3   6  -7    0.40    6.50
  -3   6  -7   -3.20    5.30
   3  -6   7    4.70    4.90
   3  -6   7    1.60    7.50
  -4   6  -7    2.20    5.80
  -4   6  -7  -14.00    8.80
  -4   6  -7   -4.90    7.00
   4  -6   7   -7.40    7.60
   4   6  -8    0.60    8.70
   4   6  -8   10.90    4.70
   4   6  -8    5.90    3.50
   2   6  -8   14.90    4.40
   2   6  -8    7.60    4.90
  -2  -6   8    9.20    4.70
  -2  -6   8   13.60    4.40
   1   6  -8    0.90    4.30
   1   6  -8   -4.50    4.80
  -1  -6   8    0.70    3.50
  -1  -6   8   -0.10    5.00
   0   6  -8   17.50    5.20
   0   6  -8   16.40    6.10
   0  -6   8   10.90    3.80
   0  -6   8    8.30    4.50
  -1   6  -8   10.90    9.30
  -1   6  -8   26.30    6.10
  -1   6  -8   19.30    6.30
   1  -6   8   35.10    7.00
  -2   6  -8    4.40    6.50
  -2   6  -8    6.30    5.80
  -2   6  -8   -9.90    8.40
   2  -6   8   -3.90    6.70
  -3   6  -8   -0.70    5.60
  -3   6  -8  -13.80    9.10
   3  -6   8   -0.80    8.10
   2   6  -9    4.90    4.50
  -2  -6   9   -0.60    5.20
   1   6  -9   -1.00    4.60
  -1  -6   9   10.10    7.80
   0   6  -9    4.50    5.30
   0   6  -9    1.50    6.10
  -1   6  -9   -3.80    5.30
  -1   6  -9    3.50    6.50
   1  -6   9  -10.10    7.00
   0   7   9    2.00   11.30
   0   7   9   -1.30    7.40
   0  -7  -9   -4.30    9.40
   0  -7  -9   -4.20    7.40
  -1   7   9    2.60   10.00
   1  -7  -9    3.30    6.20
   1  -7  -9    0.80   10.60
   3   7   8    3.90    6.20
   3   7   8   -5.70    8.10
   3   7   8   -0.40    9.50
  -3  -7  -8   -1.70    8.10
   2   7   8    3.10    7.90
   2   7   8   11.60    6.40
   2   7   8   -2.20   10.10
   2   7   8   39.90   19.60
  -2  -7  -8   16.40    8.10
  -2  -7  -8    6.20    5.90
   1   7   8  -13.20   15.50
   1   7   8   -9.20    7.30
   1   7   8   -1.10    9.90
   1   7   8   -2.60    5.60
  -1  -7  -8   -0.60    8.70
  -1  -7  -8   11.20    7.10
   0   7   8    6.80   18.30
   0   7   8   -4.50   10.20
   0   7   8    1.20    5.50
   0   7   8    5.40    9.90
   0  -7  -8   -2.80    5.60
   0  -7  -8    1.20    6.60
  -1   7   8    9.00    7.10
  -1   7   8   14.90    5.50
  -1   7   8    9.70   10.60
  -1   7   8   51.89   20.80
   1  -7  -8   17.00    6.90
   1  -7  -8    3.40    6.60
   1  -7  -8   20.50    6.40
  -2   7   8   -8.30   18.40
  -2   7   8   10.90   10.80
  -2   7   8   13.10    7.40
   2  -7  -8   11.90    6.60
   2  -7  -8    6.80    7.80
   2  -7  -8    6.90    6.00
  -3   7   8    7.90    7.10
  -3   7   8    1.40   11.10
   3  -7  -8    3.10    7.50
   3  -7  -8    5.90    6.30
  -4   7   8    9.80    7.30
   4  -7  -8   13.70   11.20
   4  -7  -8    1.80    6.20
   4  -7  -8  -11.20    7.80
   4   7   7   -4.70    7.40
   4   7   7    2.80    8.90
   4   7   7   -2.80    6.40
  -4  -7  -7    2.10    9.30
  -3  -7  -7    5.20    8.10
   2   7   7   14.70    9.40
   2   7   7    0.30    6.40
   2   7   7   21.20   16.20
   2   7   7   -1.50    5.50
  -2  -7  -7    0.30    6.60
  -2  -7  -7    6.40    6.80
  -2  -7  -7   -4.00    8.60
   1   7   7    6.00    8.90
   1   7   7   -2.30    8.60
   1   7   7    7.30    5.20
   1   7   7    2.00    8.40
  -1  -7  -7    2.40    6.90
  -1  -7  -7   -1.70    4.90
  -1  -7  -7    6.20   11.60
   0   7   7    1.80    7.70
   0   7   7   13.40    6.20
   0   7   7    6.60    9.90
   0   7   7   10.20    5.30
   0  -7  -7   -6.50    5.60
   0  -7  -7   -0.50    5.10
  -1   7   7   -0.40    7.80
  -1   7   7   -5.70    4.70
  -1   7   7   -0.20    9.20
  -1   7   7   -8.00    5.90
   1  -7  -7   -3.20    5.60
   1  -7  -7   -4.00    6.60
   1  -7  -7    0.40    5.00
  -2   7   7    4.20   10.30
  -2   7   7   -1.20   26.30
  -2   7   7   24.30    7.20
   2  -7  -7   13.60    6.00
   2  -7  -7   17.60    7.10
   2  -7  -7    5.10    5.50
  -3   7   7   69.99    8.80
  -3   7   7   37.10   18.20
  -3   7   7   41.10    6.80
  -3   7   7   29.80   11.70
   3  -7  -7   71.39    9.10
   3  -7  -7   39.20    8.30
   3  -7  -7   43.40    7.20
  -4   7   7    9.60   11.10
  -4   7   7   28.20    7.60
   4  -7  -7    9.50    6.00
   4  -7  -7    9.10    8.00
   4  -7  -7   30.20   13.40
   4  -7  -7   21.20    7.30
  -5   7   7   -8.10   10.80
  -5   7   7   16.40    7.10
   5  -7  -7   27.20   19.20
   5  -7  -7   -3.30    7.40
   5  -7  -7   16.20    6.90
   5  -7  -7    6.00    7.00
   5   7   6    1.60    8.90
   5   7   6    3.80    6.40
   5   7   6   -5.00    7.00
  -5  -7  -6    5.70    7.30
   4   7   6    6.40    7.90
   4   7   6   11.50    6.20
   4   7   6   14.70    7.00
  -4  -7  -6   12.30    7.30
  -4  -7  -6   -0.30    5.00
  -4  -7  -6   -4.40    6.70
   3   7   6    9.70    8.40
   3   7   6    1.40    6.10
   3   7   6   10.30    5.50
   3   7   6   -0.90    8.00
  -3  -7  -6    4.00    8.20
  -3  -7  -6   -5.40    6.70
  -3  -7  -6   -3.00    7.50
   2   7   6    0.20    4.80
   2   7   6   -2.00    5.70
   2   7   6   -3.70    7.50
  -2  -7  -6    0.00    4.70
  -2  -7  -6    5.20    6.00
   1   7   6   51.29   13.80
   1   7   6   40.30    8.80
   1   7   6   38.10    6.10
   1   7   6   47.50    6.90
  -1  -7  -6   53.99    6.90
  -1  -7  -6   36.60    6.10
   0   7   6    0.80    4.50
   0   7   6  -17.90   11.40
   0   7   6   -0.20    5.60
   0   7   6   -0.40    6.80
   0  -7  -6    0.00    4.40
   0  -7  -6   -0.50    5.20
   0  -7  -6   -3.10    5.90
  -1   7   6   12.80   11.70
  -1   7   6    4.00    4.60
  -1   7   6    2.50    5.50
   1  -7  -6    9.40    6.30
   1  -7  -6    5.80    5.30
   1  -7  -6    0.30    4.60
  -2   7   6   33.60    6.00
  -2   7   6   48.50    7.20
  -2   7   6   50.69    8.70
   2  -7  -6   48.50    8.90
   2  -7  -6   41.50    7.30
   2  -7  -6   46.40   13.20
  -3   7   6   21.40    5.60
  -3   7   6   39.80    7.80
  -3   7   6   38.10    7.20
   3  -7  -6   31.40   13.30
   3  -7  -6   29.90    7.70
   3  -7  -6   31.30    6.40
   3  -7  -6   27.60    6.60
  -4   7   6   15.00   15.50
  -4   7   6    9.80    5.40
  -4   7   6    9.30    6.40
  -4   7   6   17.40   10.10
   4  -7  -6   18.00    6.40
   4  -7  -6   24.20    6.10
   4  -7  -6   11.30   13.50
   4  -7  -6   14.60    7.00
  -5   7   6   12.40   10.90
  -5   7   6   31.30    7.40
   5  -7  -6   18.40    7.70
   5  -7  -6   18.80    6.20
   5  -7  -6   21.00    6.40
   5  -7  -6   11.30   15.10
  -6   7   6  -13.20   10.30
  -6   7   6    6.70    7.00
   6  -7  -6    7.40    4.80
   6  -7  -6  -12.40   12.00
   6  -7  -6   -1.30   15.80
   6  -7  -6    2.00    5.90
   6   7   5   17.80    5.10
   6   7   5    8.70    6.60
  -6  -7  -5    8.50    7.30
  -6  -7  -5    5.50    7.90
   5   7   5   12.20    6.70
   5   7   5    3.70    6.20
   5   7   5   13.20    6.40
  -5  -7  -5    7.10    6.90
  -5  -7  -5    3.80    8.20
   4   7   5   -0.70    5.70
   4   7   5    1.20    7.40
   4   7   5   -1.40    5.20
  -4  -7  -5    6.20    6.70
  -4  -7  -5    3.30    4.90
   3   7   5   -6.10    4.40
   3   7   5    0.40    5.40
   3   7   5   -1.90    7.10
  -3  -7  -5   -9.50    5.60
  -3  -7  -5    6.00    4.70
  -3  -7  -5   -4.20    5.00
   2   7   5   15.90    8.10
   2   7   5   21.60    5.00
   2   7   5   11.70    5.40
   2   7   5   14.40   11.30
  -2  -7  -5   17.40    5.00
  -2  -7  -5   16.50    5.90
  -2  -7  -5    5.40    5.90
   1   7   5   -1.80    5.10
   1   7   5   -5.30    5.60
   1   7   5   -6.70    9.00
   1   7   5   -3.70    3.90
  -1  -7  -5   -3.70    4.80
  -1  -7  -5    5.20    4.30
  -1  -7  -5   -5.10    4.80
   0   7   5   11.40    6.40
   0   7   5    6.70    6.80
   0   7   5   20.60    5.70
   0  -7  -5   12.80    4.70
   0  -7  -5   12.50    5.50
   0  -7  -5   11.40    5.10
  -1   7   5   -0.30    5.00
  -1   7   5   15.40    4.50
  -1   7   5    8.80    6.30
   1  -7  -5    9.40    4.60
   1  -7  -5    3.50    4.70
   1  -7  -5    3.70    5.10
  -2   7   5    7.00    4.30
  -2   7   5   24.20   13.60
  -2   7   5   -3.80    4.90
  -2   7   5   10.20    6.50
   2  -7  -5    6.70    4.90
   2  -7  -5    1.50   10.70
   2  -7  -5    2.80    4.70
   2  -7  -5   -1.10    5.00
  -3   7   5   13.30    5.60
  -3   7   5   17.60    6.40
  -3   7   5    6.20    4.70
   3  -7  -5    7.40    5.40
   3  -7  -5   10.20    5.30
   3  -7  -5   -4.50    7.20
   3  -7  -5    5.30   12.60
  -4   7   5  105.89   10.10
  -4   7   5  100.39   10.80
  -4   7   5  119.69   11.10
   4  -7  -5  114.29   21.30
   4  -7  -5  132.79   15.90
   4  -7  -5  114.49   10.50
   4  -7  -5  125.39   11.10
  -5   7   5   17.80    5.70
  -5   7   5   47.20   10.70
  -5   7   5   25.70   14.60
  -5   7   5   38.00    7.10
   5  -7  -5   20.10    5.80
   5  -7  -5   36.40    5.90
   5  -7  -5   20.00   15.30
   5  -7  -5   23.10    6.80
  -6   7   5    8.40   10.00
  -6   7   5   21.10    6.90
   6  -7  -5   -3.40   17.30
   6  -7  -5    9.20    5.70
   6  -7  -5   15.50    7.60
   6   7   4   26.80    7.00
   6   7   4   37.10    8.30
   6   7   4   30.00    4.20
  -6  -7  -4   34.90    8.50
   5   7   4   14.00    7.60
   5   7   4    3.20    5.50
   5   7   4    6.60    5.60
  -5  -7  -4    6.60    4.60
  -5  -7  -4    4.00    6.20
  -5  -7  -4   20.50   11.70
   4   7   4   11.80    5.00
   4   7   4    4.70    5.00
   4   7   4   23.30    8.10
  -4  -7  -4    8.40    6.10
  -4  -7  -4    4.50    7.20
   3   7   4   10.40    7.00
   3   7   4   10.50    4.50
   3   7   4   11.30    7.50
  -3  -7  -4   15.00    5.80
  -3  -7  -4    2.90    5.30
  -3  -7  -4   15.70    4.60
   2   7   4    0.90    4.30
   2   7   4    0.50    3.80
   2   7   4    8.80    6.10
  -2  -7  -4   -4.40    4.40
  -2  -7  -4   -2.40    4.50
  -2  -7  -4   -2.10    3.70
   1   7   4   -4.10    7.20
   1   7   4    0.60    4.20
   1   7   4   -3.80    3.40
   1   7   4    0.20    5.00
  -1  -7  -4   -4.80    4.30
  -1  -7  -4   -2.10    4.20
  -1  -7  -4   -4.70    3.60
   0   7   4  114.69   10.90
   0   7   4  102.99   16.70
   0   7   4  152.58   10.30
   0   7   4  130.59    9.40
   0  -7  -4  141.79    9.80
   0  -7  -4  148.29    9.80
   0  -7  -4  121.19   10.50
  -1   7   4    6.10    4.30
  -1   7   4    2.60    5.30
  -1   7   4   16.80   10.30
  -1   7   4   14.20    4.20
   1  -7  -4    7.60    4.30
   1  -7  -4   13.30    4.20
   1  -7  -4    5.90    9.30
  -2   7   4    2.10    4.60
  -2   7   4    3.80    5.20
  -2   7   4    6.40   10.00
  -2   7   4    3.70    5.00
   2  -7  -4    6.60    4.10
   2  -7  -4   -6.10    9.10
   2  -7  -4    2.50    4.30
   2  -7  -4    1.60    4.40
  -3   7   4   81.69   14.10
  -3   7   4  118.29    9.30
   3  -7  -4   77.29    8.80
   3  -7  -4   85.59    8.90
   3  -7  -4   78.69    8.70
   3  -7  -4  112.69   17.70
  -4   7   4   42.40    6.10
  -4   7   4   31.50    6.30
  -4   7   4   60.79    6.90
   4  -7  -4   41.50   14.50
   4  -7  -4   40.00    6.20
   4  -7  -4   41.10   10.90
   4  -7  -4   46.20    6.10
  -5   7   4   33.70    6.60
  -5   7   4   27.40    8.70
  -5   7   4   15.30    5.50
   5  -7  -4   20.70    6.20
   5  -7  -4   34.10   15.30
   5  -7  -4   18.80    5.40
   5  -7  -4   29.10    5.10
  -6   7   4   52.19    7.60
  -6   7   4   36.30   10.20
   6  -7  -4   22.20   16.90
   6  -7  -4   27.50    6.30
   6  -7  -4   24.30    7.10
  -7   7   4   -7.00    9.10
  -7   7   4    4.10    6.90
   7  -7  -4  -22.90   15.60
   7  -7  -4    3.70    5.90
   7  -7  -4  -10.50    7.10
   7   7   3   -3.20    6.10
  -7  -7  -3   10.60    7.30
  -7  -7  -3   -1.70    6.10
   6   7   3    2.90    5.70
   6   7   3    0.00    7.10
   6   7   3   18.80    4.60
   6   7   3    5.10    5.30
  -6  -7  -3    9.70    7.20
  -6  -7  -3   10.10    5.70
   5   7   3    4.30    4.90
   5   7   3   13.20    4.80
   5   7   3   12.50    6.90
  -5  -7  -3   21.90    5.90
  -5  -7  -3   14.20    6.40
   4   7   3    7.30    4.10
   4   7   3   13.40    6.60
   4   7   3    5.30    4.60
  -4  -7  -3    8.20    5.30
  -4  -7  -3    8.90    5.30
   3   7   3    4.70    4.10
   3   7   3    3.80    5.60
   3   7   3   -1.10    3.60
  -3  -7  -3    2.00    3.30
  -3  -7  -3   -4.30    4.50
  -3  -7  -3   -3.60    4.50
   2   7   3    0.10    5.10
   2   7   3    6.50    3.40
   2   7   3    0.50    3.60
  -2  -7  -3    4.00    4.00
  -2  -7  -3    6.80    3.30
  -2  -7  -3    6.70    4.60
   1   7   3   66.79    7.00
   1   7   3   69.19    8.50
   1   7   3   70.79    6.60
   1   7   3   71.69   13.10
  -1  -7  -3   70.49    6.60
  -1  -7  -3   66.49    7.00
  -1  -7  -3   59.59    7.80
   0   7   3   -2.40    3.10
   0   7   3    5.30    4.40
   0   7   3    1.40    3.60
   0   7   3    7.50    8.50
   0  -7  -3   -1.50    3.20
   0  -7  -3    0.10    3.70
   0  -7  -3    1.70    4.00
  -1   7   3   32.10    4.80
  -1   7   3   20.90    4.10
  -1   7   3   14.30    8.90
   1  -7  -3   20.90    4.30
   1  -7  -3   16.70    8.80
   1  -7  -3   23.10    4.20
   1  -7  -3   26.70    4.90
  -2   7   3   15.70   11.00
  -2   7   3    2.50    3.60
  -2   7   3    1.50    4.40
  -2   7   3   -0.70    3.80
   2  -7  -3    2.40    3.80
   2  -7  -3    1.30    9.10
   2  -7  -3   -2.30    3.20
   2  -7  -3    1.90    3.90
  -3   7   3    7.50    9.70
  -3   7   3   15.60    4.30
  -3   7   3   22.40    5.20
  -3   7   3   18.90    4.70
   3  -7  -3   13.60    4.30
   3  -7  -3   13.90    4.30
   3  -7  -3   16.00    4.40
   3  -7  -3    8.50   11.60
  -4   7   3    6.20    4.40
  -4   7   3   -5.20    4.50
  -4   7   3    3.20    4.50
   4  -7  -3    0.90    4.40
   4  -7  -3   -0.10    4.50
   4  -7  -3    8.70   15.30
   4  -7  -3   -6.40    3.80
  -5   7   3  102.49    9.00
  -5   7   3  101.69   10.10
  -5   7   3  126.69   20.20
  -5   7   3  128.09   10.70
   5  -7  -3   86.99   17.00
   5  -7  -3  108.29   10.60
   5  -7  -3  114.39    9.90
  -6   7   3   26.30    5.70
  -6   7   3   11.70    5.30
  -6   7   3   32.70    6.90
   6  -7  -3   28.10    7.30
   6  -7  -3   23.70    5.90
   6  -7  -3   13.80   15.10
  -7   7   3   12.80    6.60
  -7   7   3   -2.10   10.50
   7  -7  -3  -34.00   21.00
   7  -7  -3   11.60    6.80
   7  -7  -3   11.50    8.40
   7   7   2    4.80    5.80
  -7  -7  -2   12.10    6.50
  -7  -7  -2   -0.50    5.90
   6   7   2   -1.60    4.50
   6   7   2   -1.30    6.00
   6   7   2    8.70    4.90
   6   7   2    5.30    3.50
  -6  -7  -2    2.00    4.20
  -6  -7  -2   11.80    5.90
   5   7   2   63.29    6.70
   5   7   2   57.99    7.90
   5   7   2   62.79    6.60
  -5  -7  -2   81.39    9.30
   4   7   2   34.20    6.50
   4   7   2   31.80    5.20
   4   7   2   30.10    4.70
  -4  -7  -2   37.90    6.50
  -4  -7  -2   38.30    5.20
  -4  -7  -2   26.70    4.30
   3   7   2   54.19    5.40
   3   7   2   45.40    5.00
   3   7   2   49.70    6.60
  -3  -7  -2   42.10    6.10
  -3  -7  -2   52.39    5.50
   2   7   2   26.10    4.40
   2   7   2   21.70    5.40
   2   7   2   21.80    3.90
  -2  -7  -2   20.20    4.70
  -2  -7  -2   23.40    3.50
  -2  -7  -2   23.60    4.20
   1   7   2    0.70    2.80
   1   7   2   -1.40    3.90
   1   7   2   -1.80    6.40
   1   7   2    0.70    3.10
  -1  -7  -2   -2.40    3.50
  -1  -7  -2    2.30    3.20
  -1  -7  -2   -0.70    2.70
   0   7   2    2.80    2.90
   0   7   2    1.00    2.90
   0   7   2   -6.50    8.00
   0   7   2    3.60    3.90
   0  -7  -2    4.10    2.90
   0  -7  -2   -2.10    3.50
   0  -7  -2    0.60    3.30
  -1   7   2  204.68   13.20
  -1   7   2  216.68   12.50
  -1   7   2  196.58   18.50
  -1   7   2  211.58   12.40
   1  -7  -2  224.38   12.40
   1  -7  -2  181.78   17.30
   1  -7  -2  228.68   13.20
   1  -7  -2  224.88   12.40
  -2   7   2   41.40    5.10
  -2   7   2   35.50    9.70
  -2   7   2   39.50    4.90
  -2   7   2   42.40    5.40
   2  -7  -2   33.70    4.60
   2  -7  -2   35.00   10.70
   2  -7  -2   33.20    4.60
   2  -7  -2   30.00    4.90
  -3   7   2   64.79   11.70
  -3   7   2   48.80    5.90
  -3   7   2   52.29    5.80
  -3   7   2   64.99    6.60
   3  -7  -2   58.09    6.00
   3  -7  -2   51.59    5.60
   3  -7  -2   52.79    5.90
  -4   7   2   58.69    6.90
  -4   7   2   60.79    6.40
  -4   7   2   52.49    6.40
  -4   7   2   52.69   11.20
   4  -7  -2   53.89    6.30
   4  -7  -2   66.89   15.20
   4  -7  -2   54.09    6.30
  -5   7   2   28.50    6.20
  -5   7   2   24.70    5.40
  -5   7   2   22.80    4.80
  -5   7   2   41.20   14.00
   5  -7  -2   26.40   14.10
   5  -7  -2   32.70    6.40
   5  -7  -2   32.40    6.00
  -6   7   2    6.70    4.80
  -6   7   2    4.90    5.70
  -6   7   2   19.40    6.40
  -6   7   2   31.40   16.70
   6  -7  -2   17.50    5.70
   6  -7  -2   -8.30   13.90
  -7   7   2   34.80    7.40
   7  -7  -2   29.00    6.90
   7  -7  -2    5.40   17.10
   7  -7  -2   25.20    7.60
   7   7   1   31.70   15.20
   7   7   1    1.30    4.90
   7   7   1    4.20    6.00
   7   7   1   12.60    5.40
  -7  -7  -1   12.30    4.90
  -7  -7  -1   26.80    7.40
   6   7   1   11.10    4.40
   6   7   1   14.80    4.60
   6   7   1   15.00    6.00
  -6  -7  -1   12.60    6.30
  -6  -7  -1   16.80    7.30
   5   7   1   18.10    4.20
   5   7   1   15.40    5.40
   5   7   1   15.10    4.30
  -5  -7  -1   16.70    4.40
  -5  -7  -1   11.10    6.50
  -5  -7  -1   12.60    3.60
   4   7   1   14.50    3.60
   4   7   1   16.70    5.10
   4   7   1   21.40    4.10
  -4  -7  -1   16.80    3.40
  -4  -7  -1   22.90    4.00
  -4  -7  -1   19.80    5.10
   3   7   1   24.90    5.20
   3   7   1   28.00    3.70
   3   7   1   28.20    4.00
  -3  -7  -1   30.50    4.90
   2   7   1    1.00    2.50
   2   7   1    2.10    4.00
   2   7   1    4.70    2.90
  -2  -7  -1    3.40    2.50
  -2  -7  -1    6.10    3.90
  -2  -7  -1    1.30    0.60
   1   7   1   69.29    7.00
   1   7   1   67.09    5.40
   1   7   1   55.99    5.40
  -1  -7  -1   54.09    5.60
  -1  -7  -1   58.19    6.80
  -1  -7  -1   63.59    5.30
   0   7   1  121.59    8.10
   0   7   1  130.39    8.10
   0   7   1  130.99    9.30
   0   7   1  114.09   14.30
   0  -7  -1  124.89    7.80
   0  -7  -1  121.29    9.10
   0  -7  -1  127.29    8.30
  -1   7   1    1.80    3.50
  -1   7   1   -0.50    7.00
  -1   7   1    5.40    3.00
  -1   7   1    4.50    3.00
   1  -7  -1   -1.40    2.70
   1  -7  -1    3.20    3.00
   1  -7  -1   -0.60    3.40
  -2   7   1   36.70    4.60
  -2   7   1   45.30    8.80
  -2   7   1   39.40    4.50
  -2   7   1   39.10    5.20
   2  -7  -1   36.50    9.80
   2  -7  -1   32.70    4.50
   2  -7  -1   33.00    4.90
   2  -7  -1   36.00    4.50
  -3   7   1    9.30    3.70
  -3   7   1    9.60    3.80
  -3   7   1    3.00    3.70
  -3   7   1    8.20    8.00
   3  -7  -1   24.50   10.70
   3  -7  -1    3.90    3.70
   3  -7  -1   10.70    3.80
  -4   7   1   19.00    4.60
  -4   7   1   15.30    8.90
  -4   7   1   25.00    4.60
  -4   7   1   23.40    5.00
   4  -7  -1   22.10    4.70
   4  -7  -1   24.10    4.90
   4  -7  -1   15.80   12.50
  -5   7   1   15.10    5.50
  -5   7   1   -1.60    4.40
  -5   7   1   16.10   12.40
  -5   7   1    0.70    3.80
   5  -7  -1    1.20    5.00
   5  -7  -1   -1.60   19.30
   5  -7  -1    4.00    4.90
  -6   7   1   48.00    9.80
  -6   7   1   51.79    7.70
   6  -7  -1   52.49    7.00
   6  -7  -1   35.50   15.80
   6  -7  -1   51.09    7.50
  -7   7   1   16.60    7.20
   7  -7  -1   11.30    6.40
   7  -7  -1   23.90    7.50
   7  -7  -1   -6.00   16.30
   7   7   0   23.90   12.40
   7   7   0    6.80    4.70
   7   7   0    1.50    4.10
   7   7   0   -2.00    5.20
  -7  -7   0   -0.10    3.50
  -7  -7   0    8.10    3.80
   6   7   0    9.30    5.00
   6   7   0    7.00    4.10
   6   7   0   10.60    5.20
  -6  -7   0   12.90    3.40
  -6  -7   0    8.30    3.20
   5   7   0   17.80    5.40
   5   7   0   12.10    3.60
   5   7   0   12.90    4.90
  -5  -7   0   11.10    3.20
  -5  -7   0    6.40    2.70
  -5  -7   0    7.20    5.10
   4   7   0  107.89    9.00
   4   7   0   80.29    6.50
   4   7   0   95.99    6.90
  -4  -7   0   91.19    6.20
  -4  -7   0  101.59    8.60
  -4  -7   0   89.59    6.60
   3   7   0   60.09    7.00
   3   7   0   50.29    4.90
   3   7   0   59.09    5.20
  -3  -7   0   66.89    5.60
  -3  -7   0   71.19    4.80
  -3  -7   0   64.89    7.20
   2   7   0  165.78    9.40
   2   7   0  185.78   11.40
   2   7   0  160.18    9.60
  -2  -7   0  165.18    9.50
  -2  -7   0  166.18    9.40
  -2  -7   0  181.78   11.50
   1   7   0   19.00    2.80
   1   7   0   18.30    2.80
   1   7   0   11.80    4.10
  -1  -7   0   13.00    2.40
  -1  -7   0   15.60    3.90
   0   7   0    0.00    2.40
   0   7   0    3.00    2.60
   0   7   0   -1.10    3.30
   0  -7   0   -0.70    3.50
   0  -7   0    1.50    2.30
   0  -7   0   -0.70    2.50
  -1   7   0   16.00    3.30
  -1   7   0   21.40    7.00
  -1   7   0   19.90    3.20
  -1   7   0   12.40    3.80
   1  -7   0    4.30    7.30
   1  -7   0   14.80    3.30
   1  -7   0   14.30    3.10
  -2   7   0  162.88   10.50
  -2   7   0  170.08   14.50
  -2   7   0  184.38   10.60
  -2   7   0  170.38   11.20
   2  -7   0  170.48   10.50
   2  -7   0  177.88   16.00
   2  -7   0  147.19   11.50
  -3   7   0   54.79    5.70
  -3   7   0   65.79    6.70
  -3   7   0   68.39   11.90
  -3   7   0   56.69    7.00
   3  -7   0   86.99   15.10
   3  -7   0   52.29    5.60
   3  -7   0   64.99    7.00
  -4   7   0   89.79    9.90
  -4   7   0   86.29   15.40
  -4   7   0   98.89    8.80
  -4   7   0   93.19    8.30
   4  -7   0   97.59    9.00
   4  -7   0  104.69   17.40
   4  -7   0   94.59    8.80
  -5   7   0   36.90   12.40
  -5   7   0   10.30    5.30
  -5   7   0   18.40    4.70
  -5   7   0    5.40    4.50
   5  -7   0   19.10    6.20
   5  -7   0   10.90   12.80
   5  -7   0   13.30    5.20
  -6   7   0   14.20    4.60
  -6   7   0    9.90    6.20
   6  -7   0   22.70   14.80
   6  -7   0   18.30    6.00
   6  -7   0   15.50    5.80
  -7   7   0    3.60    6.50
   7  -7   0    2.50    6.50
   7  -7   0  -20.00   15.20
   7  -7   0   -0.20    5.90
   7   7  -1    7.80    4.90
   7   7  -1   10.40    5.80
   7   7  -1   20.70    3.80
   6   7  -1   57.09    7.70
   6   7  -1   47.20    4.80
   6   7  -1   61.29    7.70
   5   7  -1    9.00    4.40
   5   7  -1    6.90    2.80
   5   7  -1    6.30    5.20
   4   7  -1   26.60    5.90
   4   7  -1   22.60    4.70
   4   7  -1   28.10    3.00
   4   7  -1   21.90    2.80
   3   7  -1    4.70    2.10
   3   7  -1    6.60    1.90
   3   7  -1   11.50    4.00
   2   7  -1   37.80    3.20
   2   7  -1   33.30    5.00
   2   7  -1   35.10    3.40
  -2  -7   1   28.20    3.20
  -2  -7   1   34.00    3.00
   1   7  -1    6.30    2.00
   1   7  -1    1.90    3.40
   1   7  -1    6.40    2.20
  -1  -7   1    0.50    2.10
  -1  -7   1    1.90    2.00
   0   7  -1  141.29   10.00
   0   7  -1  155.98    8.50
   0   7  -1  140.39    8.50
   0   7  -1  135.59   12.10
   0  -7   1  140.19    8.30
  -1   7  -1   55.39    6.70
  -1   7  -1   65.89    5.60
  -1   7  -1   75.09    9.60
  -1   7  -1   65.79    5.60
   1  -7   1   46.60    8.70
   1  -7   1   64.99    5.90
   1  -7   1   62.39    5.30
  -2   7  -1    3.60    3.20
  -2   7  -1    9.00    3.30
  -2   7  -1    6.50    4.10
  -2   7  -1    7.70    5.60
   2  -7   1   -1.00    7.40
   2  -7   1    4.10    3.40
   2  -7   1    3.70    3.00
  -3   7  -1   24.20    4.90
  -3   7  -1   33.10    4.60
  -3   7  -1   29.10    4.80
  -3   7  -1   37.30    8.40
   3  -7   1   23.70    4.20
   3  -7   1   29.20    4.70
  -4   7  -1   35.30    5.60
  -4   7  -1   30.60    5.40
   4  -7   1   13.30    6.70
   4  -7   1   24.80    5.40
   4  -7   1   47.40   12.30
  -5   7  -1   25.10    5.70
  -5   7  -1   10.10    5.00
   5  -7   1   21.80    5.60
   5  -7   1   24.50    5.80
   5  -7   1   15.60   13.20
  -6   7  -1    9.90    5.00
  -6   7  -1   20.80    6.50
   6  -7   1   18.10    6.20
   6  -7   1   15.80    5.90
   6  -7   1   14.80   14.70
  -7   7  -1   11.60    7.20
  -7   7  -1   14.30    4.70
   7  -7   1  -15.60   16.80
   7  -7   1    3.60    6.70
   7  -7   1   10.10    6.90
   7   7  -2   32.40    4.00
   7   7  -2   43.10   14.80
   7   7  -2   15.60    4.60
   7   7  -2   25.20    3.40
   7   7  -2   28.60    9.30
   6   7  -2   31.20   12.40
   6   7  -2   14.50    2.80
   6   7  -2    3.70    6.50
   6   7  -2    5.50    4.40
   6   7  -2    9.20    2.80
   5   7  -2   21.20    4.90
   5   7  -2   34.40    7.00
   5   7  -2   27.60   11.20
   4   7  -2   49.00   11.70
   4   7  -2   52.59    6.80
   3   7  -2   51.59    6.30
   3   7  -2   52.09    7.80
   2   7  -2   48.40    5.80
   2   7  -2   42.30    3.40
   2   7  -2   48.40    3.30
   1   7  -2  225.38   11.80
   1   7  -2  213.78   11.80
   1   7  -2  247.48   13.90
  -1  -7   2  215.28   11.70
  -1  -7   2  221.18   11.70
   0   7  -2    4.20    4.00
   0   7  -2    0.60    2.40
   0   7  -2    1.40    2.30
   0  -7   2    2.60    2.30
  -1   7  -2    1.00    5.10
  -1   7  -2    1.00    4.00
  -1   7  -2   -2.80    2.70
   1  -7   2   -1.60    2.50
   1  -7   2    2.90    3.00
  -2   7  -2   17.90    3.60
  -2   7  -2   23.30    4.00
  -2   7  -2   26.50    6.00
   2  -7   2   25.50    4.30
   2  -7   2   17.10    3.60
   2  -7   2   15.00    7.30
  -3   7  -2   70.59    9.50
  -3   7  -2   59.39    6.20
  -3   7  -2   44.00    5.60
   3  -7   2   52.59    7.60
   3  -7   2   51.89    6.10
   3  -7   2   59.49   10.50
  -4   7  -2   33.70    5.80
   4  -7   2   42.90    6.00
   4  -7   2   40.70    6.00
  -5   7  -2   69.59    7.60
   5  -7   2   58.59   14.50
   5  -7   2   49.60    6.80
   5  -7   2   70.49    7.90
  -6   7  -2    0.00    6.40
  -6   7  -2   -0.50    5.50
  -6   7  -2  -10.70    9.60
   6  -7   2    2.90   14.00
   6  -7   2    1.10    5.70
   6  -7   2   -0.50    5.90
  -7   7  -2   21.10    5.50
  -7   7  -2   -7.90    6.80
  -7   7  -2    9.40    5.60
   7  -7   2    6.10    7.40
   7  -7   2  -17.10   16.90
   7  -7   2    7.30    7.00
   7   7  -3    0.00    7.80
   7   7  -3    8.00    4.40
   6   7  -3   28.20    8.10
   6   7  -3   55.29   14.20
   6   7  -3   28.90    5.20
   5   7  -3  112.09    9.40
   5   7  -3  118.09   11.70
   5   7  -3  117.59   17.60
   4   7  -3  -12.50    8.20
   4   7  -3   -0.80    3.70
   4   7  -3   -5.20    5.60
   3   7  -3   13.50    5.70
   3   7  -3   23.10    7.80
   3   7  -3   16.50    4.60
   2   7  -3   -6.70    4.80
   2   7  -3    4.50    1.70
   2   7  -3    0.70    1.50
   2   7  -3   -3.60    4.10
   1   7  -3   29.50    3.10
   1   7  -3   21.20    6.50
  -1  -7   3   31.00    2.90
   0   7  -3    7.10    2.90
   0   7  -3    3.90    2.70
   0   7  -3    2.70    9.40
   0  -7   3    3.10    2.50
  -1   7  -3   68.49    6.50
   1  -7   3   78.29    6.80
   1  -7   3   70.89    6.30
  -2   7  -3    4.10    3.80
   2  -7   3    8.50    6.60
   2  -7   3    4.70    3.40
   2  -7   3   13.10    4.30
  -3   7  -3    1.40    4.40
   3  -7   3   -1.20    3.80
   3  -7   3   -1.20    4.70
  -4   7  -3   10.60    6.50
  -4   7  -3    5.20    5.10
  -4   7  -3    4.60    5.40
   4  -7   3    7.80    4.80
   4  -7   3   18.00   10.50
   4  -7   3    3.30    5.20
  -5   7  -3   11.50    6.40
  -5   7  -3   21.50    6.70
  -5   7  -3    9.70    5.60
   5  -7   3    6.60   12.70
   5  -7   3   11.50    5.50
   5  -7   3   16.70    6.20
  -6   7  -3    4.10    6.60
  -6   7  -3    5.00    6.70
  -6   7  -3   15.00    6.20
   6  -7   3  -20.40   14.70
   6  -7   3   11.80    6.30
   6  -7   3    1.30    6.40
  -7   7  -3    8.90    7.50
   7  -7   3   12.30    7.50
   7  -7   3  -18.70   17.00
   7  -7   3    1.90    7.00
   7   7  -4    9.10   13.80
   6   7  -4   29.80    5.20
   6   7  -4   44.70   13.20
   6   7  -4   37.40    9.20
   5   7  -4   21.50    4.80
   5   7  -4   31.40   11.10
   5   7  -4   13.90    7.30
   4   7  -4   40.60    6.00
   4   7  -4   47.10    8.40
   4   7  -4   52.79   10.80
   3   7  -4   63.89    8.20
   3   7  -4   82.89   11.80
   3   7  -4   81.49   10.60
   2   7  -4    2.40    2.00
   2   7  -4    0.40    2.00
   2   7  -4    9.20    5.40
   2   7  -4    4.70    5.60
   1   7  -4    8.80    2.80
   1   7  -4    8.60    2.80
   1   7  -4   -3.10    4.80
   1   7  -4   15.10    3.20
  -1  -7   4    9.00    3.40
  -1  -7   4    3.50    2.20
   0   7  -4  127.49    8.50
   0   7  -4  137.79    8.70
   0   7  -4  115.59   11.00
   0  -7   4  140.59    8.50
  -1   7  -4   -1.70    4.90
  -1   7  -4    2.20    3.40
  -1   7  -4   -2.90    3.30
   1  -7   4   -1.80    2.80
   1  -7   4   -2.40    3.60
  -2   7  -4    4.20    3.90
  -2   7  -4   -0.70    5.40
  -2   7  -4   -0.80    4.00
   2  -7   4   -2.50    5.90
   2  -7   4    0.70    4.50
   2  -7   4   -1.70    3.40
  -4   7  -4    7.70    6.70
  -4   7  -4   14.40    5.20
  -4   7  -4    6.80    6.40
   4  -7   4    3.40    4.80
   4  -7   4    7.20    6.10
   4  -7   4    6.10   10.20
  -5   7  -4    1.40    5.70
  -5   7  -4    3.50    5.50
  -5   7  -4   21.30    9.20
   5  -7   4   -2.60   11.90
   5  -7   4    0.50    5.20
   5  -7   4   16.00    6.90
  -6   7  -4   17.90    7.90
  -6   7  -4   35.10    7.40
  -6   7  -4    7.50    6.10
   6  -7   4   13.90   18.10
   6  -7   4   35.90    8.80
   6  -7   4   18.60    6.70
   6   7  -5   16.90    4.90
   6   7  -5   26.50   12.60
   5   7  -5   33.70   14.40
   5   7  -5   28.40    5.40
   5   7  -5   41.90   11.50
   4   7  -5  109.59   12.70
   4   7  -5   93.59    9.60
   4   7  -5  114.19   15.00
   3   7  -5   16.40    7.40
   3   7  -5   10.20    7.00
   2   7  -5    1.60    2.50
   2   7  -5    4.70    2.60
   2   7  -5    7.70    5.40
   2   7  -5    1.30    6.20
   1   7  -5    9.30    5.80
   1   7  -5   11.30    3.40
   1   7  -5    4.70    3.20
  -1  -7   5    6.60    2.50
  -1  -7   5    3.70    3.50
   0   7  -5    7.00    6.00
   0   7  -5    7.80    3.60
   0   7  -5    9.90    3.80
   0  -7   5   11.90    3.20
  -1   7  -5   -6.00    5.20
  -1   7  -5   -5.30    3.70
  -1   7  -5   -1.20    3.70
   1  -7   5    2.20    3.30
   1  -7   5   -4.30    4.20
  -2   7  -5   23.60    5.00
  -2   7  -5   24.60    5.80
  -2   7  -5   18.50    6.50
   2  -7   5   21.70    5.80
   2  -7   5   13.10    4.40
  -3   7  -5    0.60    5.30
  -3   7  -5   -2.50    4.40
  -3   7  -5   -7.40    6.10
   3  -7   5    0.10    5.80
   3  -7   5    1.50    4.50
  -4   7  -5   -2.20    5.00
  -4   7  -5   -2.20    5.90
  -4   7  -5   -0.90    6.90
   4  -7   5   -3.90    9.80
   4  -7   5   -0.10    6.80
   4  -7   5    7.70    6.60
  -5   7  -5   -7.20    5.30
  -5   7  -5    4.50    7.20
  -5   7  -5   -0.30    6.60
   5  -7   5   -8.10   12.00
   5  -7   5  -16.80   12.90
   5  -7   5    1.00    5.60
  -6   7  -5    1.80    6.20
  -6   7  -5   -6.30    7.30
   6  -7   5   -0.30    8.50
   6   7  -6    8.30    4.50
   6   7  -6    3.10   12.20
   5   7  -6    2.10   12.00
   5   7  -6   14.60   11.40
   5   7  -6   17.30    5.20
   4   7  -6    3.40    9.00
   4   7  -6    8.00    8.20
   3   7  -6   36.00    3.30
   3   7  -6   23.20   12.70
   3   7  -6   27.20    3.40
   2   7  -6   43.70    6.00
   2   7  -6   60.29    5.60
  -2  -7   6   48.80    4.10
   1   7  -6    5.20    3.70
   1   7  -6    3.80    3.60
  -1  -7   6    0.80    5.40
  -1  -7   6   -1.90    2.60
   0   7  -6   -2.50    4.00
   0   7  -6   -5.80    3.90
   0   7  -6    0.10    6.00
   0  -7   6   -1.50    3.10
  -1   7  -6   51.69    6.20
  -1   7  -6   66.39    9.60
  -1   7  -6   48.00    6.30
  -2   7  -6   -1.50    4.60
  -2   7  -6    0.80    6.70
  -2   7  -6    4.50    5.40
  -3   7  -6    4.80    5.10
  -3   7  -6   -7.80    7.10
  -3   7  -6   -0.50    6.00
   3  -7   6    6.70    5.30
   3  -7   6    2.50    6.80
  -4   7  -6    7.10    8.10
  -4   7  -6    5.40    5.60
  -4   7  -6    8.50    6.70
   4  -7   6   15.20    8.20
   4  -7   6   20.20    5.70
   4  -7   6   16.50   13.00
  -5   7  -6   -0.40    6.90
  -5   7  -6  -10.40    8.00
  -5   7  -6   -7.60    7.30
   5  -7   6    5.60    8.90
   5   7  -7    0.70    5.50
   3   7  -7   54.69    5.10
   3   7  -7   26.50    8.80
   3   7  -7   40.50    4.70
   2   7  -7   16.00   10.40
   2   7  -7    9.20    3.60
   2   7  -7    5.50    4.10
  -2  -7   7    9.30    3.40
  -2  -7   7    5.60    2.80
   1   7  -7    1.40    7.10
   1   7  -7   -2.20    3.70
   1   7  -7   -1.50    4.00
   0   7  -7    3.40    4.60
   0   7  -7    8.90    4.40
   0   7  -7   -5.10    6.30
  -1   7  -7   -5.90   10.20
  -1   7  -7    7.50    4.90
  -1   7  -7    4.80    5.10
   1  -7   7   10.10    6.00
   1  -7   7    7.50    4.00
  -2   7  -7   -2.10    6.00
  -2   7  -7    3.30    5.20
   2  -7   7  -10.80    6.30
   2  -7   7   -1.90    3.70
  -3   7  -7    5.80    5.80
  -3   7  -7    4.10    6.90
   3  -7   7    1.70    7.00
  -4   7  -7   12.10    6.40
  -4   7  -7    2.60    8.00
   4  -7   7   -4.30    7.80
   4   7  -8  -13.30    8.10
   3   7  -8   -0.90    3.40
   3   7  -8    0.40    3.80
   2   7  -8   16.70    4.40
   2   7  -8    8.40    4.80
  -2  -7   8   11.60    4.20
  -2  -7   8   10.20    5.40
   1   7  -8   15.80    4.70
   1   7  -8   17.60    5.70
  -1  -7   8   11.20    3.70
   0   7  -8    6.40    5.60
   0   7  -8   12.60    9.40
  -1   7  -8    5.50    5.30
  -1   7  -8   -5.00    5.50
   1  -7   8   -1.40    5.90
  -2   7  -8   -0.50    5.60
   2  -7   8    1.70    7.50
  -3   7  -8    1.50    7.10
  -3   7  -8    5.30    6.20
   3  -7   8   -4.60    8.60
   1   7  -9    7.80    5.80
   1   7  -9    3.90    4.60
  -1  -7   9   -9.70    5.50
   0   7  -9   -1.00    5.00
   0   7  -9   -3.70    5.80
   2   8   8  -15.40   10.00
   2   8   8    4.90    6.30
   2   8   8    6.60    8.30
  -2  -8  -8    6.00    7.60
   1   8   8    6.00    5.80
   1   8   8   -1.60    7.50
   1   8   8  -15.30   10.50
  -1  -8  -8   -0.20    5.60
  -1  -8  -8   -1.30    7.20
   0   8   8   -6.20    7.20
   0   8   8  -16.80   24.30
   0   8   8    0.60    5.30
   0   8   8    4.30   10.60
   0  -8  -8    5.60    6.60
   0  -8  -8    3.20    6.90
  -1   8   8    0.70   11.30
  -1   8   8    1.00    9.50
   1  -8  -8   11.00    7.10
   1  -8  -8    3.70    5.90
  -2   8   8   -9.60   10.30
  -2   8   8   -1.90    6.70
   2  -8  -8    4.30    6.60
   2  -8  -8   -4.90    8.10
  -3   8   8   -4.50   15.80
  -3   8   8    0.90    6.80
   3  -8  -8   -1.20    7.00
   3  -8  -8    1.50    7.20
   3  -8  -8  -10.70    7.50
   4   8   7  -15.50    8.90
   4   8   7    0.40    6.80
  -4  -8  -7   -6.60    9.70
   3   8   7   -4.30    5.90
   3   8   7    5.50    7.00
   3   8   7   -5.00    9.30
  -3  -8  -7    4.80    8.70
   2   8   7    2.50    5.80
   2   8   7   -4.00   15.10
   2   8   7   -0.70    9.80
   2   8   7    3.90    8.40
   2   8   7   -5.00    6.60
  -2  -8  -7   -2.80    5.40
  -2  -8  -7   -3.20   11.20
   1   8   7   24.10   10.90
   1   8   7   25.60    7.30
   1   8   7   22.60    6.40
   1   8   7    6.50   15.90
   1   8   7   14.20    8.60
  -1  -8  -7   18.40    7.40
  -1  -8  -7   21.90    6.10
  -1  -8  -7   39.60    8.90
   0   8   7   12.40   21.40
   0   8   7   39.00   12.30
   0   8   7   26.60    6.20
   0   8   7   26.90    9.10
   0  -8  -7   20.10    6.00
   0  -8  -7   34.40    7.00
   0  -8  -7   16.30    7.40
  -1   8   7   11.90    5.70
  -1   8   7   -0.40    8.10
  -1   8   7   16.70    7.20
  -1   8   7    2.50   18.50
   1  -8  -7   15.40    6.60
   1  -8  -7   11.20    8.80
   1  -8  -7    5.10    5.50
  -2   8   7    7.80    8.50
  -2   8   7   -3.90    5.00
  -2   8   7    9.40    6.70
  -2   8   7   -8.10   10.10
  -2   8   7   -7.70   18.00
   2  -8  -7  -11.40    5.50
   2  -8  -7    4.60    8.90
   2  -8  -7    2.90    6.90
  -3   8   7   15.60   25.30
  -3   8   7   -6.70   10.00
  -3   8   7  -10.40    7.60
  -3   8   7   -3.70    5.10
  -3   8   7    7.70    7.00
   3  -8  -7   -1.30    7.10
   3  -8  -7   19.30   11.90
   3  -8  -7   -5.80    5.70
   3  -8  -7    9.80    7.30
  -4   8   7    1.80    6.50
  -4   8   7  -10.50   10.60
   4  -8  -7    9.70    7.30
   4  -8  -7   28.60   13.80
   4  -8  -7   -3.90    8.00
   4  -8  -7    3.10    6.10
   5   8   6    3.50    7.10
   5   8   6   -4.40    6.70
  -5  -8  -6   -3.50    7.50
   4   8   6    8.50    6.50
   4   8   6   -0.90    6.70
   4   8   6   -4.10    8.10
   4   8   6  -18.10    8.00
  -4  -8  -6   -0.50    7.60
   3   8   6   12.40    6.00
   3   8   6    3.90    6.60
   3   8   6    0.70    8.60
  -3  -8  -6    7.30    5.60
  -3  -8  -6    3.10    6.70
  -3  -8  -6   17.10    7.50
   2   8   6    4.00   16.70
   2   8   6    8.40    6.10
   2   8   6   -1.30    5.10
   2   8   6  -10.70    7.20
  -2  -8  -6    3.60    5.00
  -2  -8  -6    5.50    8.10
  -2  -8  -6    6.20    6.40
   1   8   6    8.50    5.10
   1   8   6   -2.00    8.00
   1   8   6    5.70    7.60
  -1  -8  -6    4.30    5.80
  -1  -8  -6    1.10    4.80
   0   8   6    9.10    7.80
   0   8   6    4.30    4.80
   0   8   6   -2.40    5.70
   0  -8  -6   17.40    5.90
   0  -8  -6    2.80    4.80
   0  -8  -6    8.00    6.30
  -1   8   6   -1.30    4.70
  -1   8   6   -6.70    5.70
  -1   8   6   -0.10    7.40
   1  -8  -6    0.60    4.90
   1  -8  -6   -6.20    5.60
   1  -8  -6   -5.40    5.30
  -2   8   6   22.60    7.60
  -2   8   6   24.00    5.60
  -2   8   6   38.00    7.30
   2  -8  -6   29.10   12.60
   2  -8  -6   27.40    6.40
   2  -8  -6   23.60    7.10
   2  -8  -6   29.30    6.90
  -3   8   6   -3.70   16.80
  -3   8   6    4.50    6.20
  -3   8   6   34.60   13.70
  -3   8   6   10.00    6.30
   3  -8  -6    6.40    6.20
   3  -8  -6    7.10    5.80
   3  -8  -6   17.60   11.60
   3  -8  -6    4.00    6.20
  -4   8   6   -2.30    6.40
  -4   8   6   -6.70   15.80
  -4   8   6  -10.00    4.70
  -4   8   6   -2.10    7.00
   4  -8  -6    3.70   12.70
   4  -8  -6    1.80    5.60
   4  -8  -6  -13.10    6.00
   4  -8  -6    2.70    6.40
  -5   8   6    7.20    6.50
  -5   8   6   -1.00   10.60
   5  -8  -6   16.10    6.40
   5  -8  -6   15.40   19.50
   5  -8  -6   -5.40    5.70
   5  -8  -6   -5.80    6.90
   5   8   5   -1.90    6.00
   5   8   5   -6.30    8.20
   5   8   5   -0.90    7.10
   5   8   5    9.30    6.60
  -5  -8  -5   11.20    7.70
  -5  -8  -5    1.90    6.60
   4   8   5   19.70    6.50
   4   8   5   26.80    6.30
   4   8   5   29.20    9.20
  -4  -8  -5   33.10    7.90
  -4  -8  -5   19.80    5.80
  -4  -8  -5   15.60   11.10
   3   8   5    4.30    7.80
   3   8   5   -3.80    5.30
   3   8   5    5.10    5.30
  -3  -8  -5   -2.80    6.10
  -3  -8  -5    0.90    4.60
   2   8   5   -1.90    4.70
   2   8   5    3.40    7.10
   2   8   5   -2.20    5.60
  -2  -8  -5   -4.80    5.40
  -2  -8  -5   -2.30    4.40
  -2  -8  -5   -4.30    4.60
   1   8   5    0.60    5.40
   1   8   5    2.20    6.90
   1   8   5   -2.30    4.30
  -1  -8  -5   -0.70    5.20
  -1  -8  -5    1.40    4.40
   0   8   5   46.30    8.20
   0   8   5   39.90    8.90
   0   8   5   46.70    6.80
   0   8   5   33.80   13.20
   0  -8  -5   45.10    6.20
   0  -8  -5   47.00    7.50
   0  -8  -5   55.49    6.70
  -1   8   5   81.19    7.80
  -1   8   5   76.79    7.50
  -1   8   5   73.39    9.40
   1  -8  -5   95.19    9.10
   1  -8  -5   62.99    8.40
   1  -8  -5   62.59    7.20
  -2   8   5   60.29    8.40
  -2   8   5   62.49    6.90
  -2   8   5   64.89    7.50
   2  -8  -5   63.79   14.40
   2  -8  -5   70.49    7.40
   2  -8  -5   72.59    7.70
   2  -8  -5   60.99    7.90
  -3   8   5    2.60    4.70
  -3   8   5    4.30    6.20
  -3   8   5   10.00    5.90
   3  -8  -5   -0.90    6.10
   3  -8  -5   13.30    6.20
   3  -8  -5    2.40    5.30
   3  -8  -5    5.60   12.30
  -4   8   5   13.80    6.30
  -4   8   5    6.90    6.30
  -4   8   5   14.30    6.80
   4  -8  -5   16.70    5.70
   4  -8  -5   15.20    6.30
   4  -8  -5    9.80    5.70
   4  -8  -5    6.90   13.30
  -5   8   5   -3.00    4.90
  -5   8   5   -0.80    6.20
  -5   8   5   -1.50    6.00
   5  -8  -5   -3.80    7.20
   5  -8  -5   -0.80    6.30
   5  -8  -5   -1.60    5.30
   5  -8  -5   12.00   15.60
  -6   8   5   69.39    8.80
  -6   8   5   43.40   12.10
   6  -8  -5   61.59    8.70
   6  -8  -5   34.00   19.80
   6  -8  -5   40.30    8.50
   6   8   4   -1.80    6.80
   6   8   4   -8.60    8.00
   6   8   4    9.30    6.70
   6   8   4   -4.10    6.60
  -6  -8  -4    7.40    6.80
  -6  -8  -4    4.60    9.10
   5   8   4    0.00    7.50
   5   8   4    9.00    5.70
   5   8   4   -0.70    5.40
  -5  -8  -4   12.20    6.30
   4   8   4    4.20    4.90
   4   8   4   -4.60    5.00
   4   8   4   -1.50    7.10
  -4  -8  -4    0.10    5.10
  -4  -8  -4   -5.60   11.70
   3   8   4    7.50    7.50
   3   8   4    0.60    4.50
   3   8   4   -4.70    4.60
  -3  -8  -4    0.70    5.20
  -3  -8  -4    0.70    4.20
  -3  -8  -4   -5.10    5.30
   2   8   4   24.00    7.00
   2   8   4   23.60    4.80
   2   8   4   19.00    5.10
  -2  -8  -4   18.00    4.60
  -2  -8  -4   34.30    5.90
  -2  -8  -4   16.40    6.10
   1   8   4    4.30    4.50
   1   8   4   -3.30    5.60
   1   8   4   -1.80    8.80
   1   8   4    2.10    3.90
  -1  -8  -4   -4.50    4.40
  -1  -8  -4    2.80    4.60
  -1  -8  -4    3.10    4.10
   0   8   4    4.40    5.90
   0   8   4    9.20    4.80
   0   8   4    5.40    3.90
   0   8   4   -6.80    9.60
   0  -8  -4    5.20    4.50
   0  -8  -4    6.90    4.20
   0  -8  -4    9.20    5.20
  -1   8   4   15.00    5.10
  -1   8   4   19.40    4.70
  -1   8   4   21.80   11.30
  -1   8   4    8.00    5.80
   1  -8  -4   20.70    5.20
   1  -8  -4   18.60    5.30
  -2   8   4   11.10    4.60
  -2   8   4   10.90    5.90
  -2   8   4   10.20   11.50
  -2   8   4   13.10    4.90
   2  -8  -4   14.30    5.00
   2  -8  -4    9.30    4.90
   2  -8  -4    9.40   10.10
   2  -8  -4   10.60    5.10
  -3   8   4   68.19    7.20
  -3   8   4   80.69    7.80
  -3   8   4   84.69    9.50
   3  -8  -4   58.29    8.20
   3  -8  -4   82.39    7.90
   3  -8  -4   68.49    8.00
   3  -8  -4   63.99   17.10
  -4   8   4    0.60    5.50
  -4   8   4   -6.70    5.40
  -4   8   4   -1.20    4.70
   4  -8  -4   22.60   14.30
   4  -8  -4   -2.70    8.60
   4  -8  -4   -0.10    4.70
   4  -8  -4    1.10    5.00
  -5   8   4    3.20    6.00
  -5   8   4    1.10    5.60
  -5   8   4   20.30   14.20
  -5   8   4   -2.10    5.40
   5  -8  -4    6.80    5.00
   5  -8  -4   -1.50   14.90
   5  -8  -4   -4.00    4.90
   5  -8  -4    0.90    6.20
  -6   8   4  -12.00    6.00
   6  -8  -4   -5.60    6.30
   6  -8  -4   -5.70    5.10
   6  -8  -4  -12.50   17.10
   6   8   3   12.20    5.50
   6   8   3    5.40    7.70
   6   8   3   18.40    6.30
  -6  -8  -3   16.30    6.00
  -6  -8  -3    7.90    9.30
   5   8   3    0.70    5.00
   5   8   3   -4.70    6.60
   5   8   3   -0.60    4.80
  -5  -8  -3    0.80    6.30
  -5  -8  -3  -10.40    5.00
  -5  -8  -3   -1.80    4.00
   4   8   3   12.60    4.80
   4   8   3    7.50    6.40
   4   8   3   -0.10    4.50
  -4  -8  -3   -2.80    5.20
  -4  -8  -3    3.30    5.60
   3   8   3   97.29    8.50
   3   8   3   96.69   11.00
   3   8   3   90.99    9.30
  -3  -8  -3  105.69    9.10
  -3  -8  -3  108.39   10.10
   2   8   3    4.90    4.10
   2   8   3    0.80    3.50
   2   8   3   -1.50    5.10
  -2  -8  -3   -9.30    4.00
  -2  -8  -3    1.20    4.50
  -2  -8  -3   -0.80    3.30
   1   8   3    6.60    4.00
   1   8   3    5.90    3.50
   1   8   3    6.50    7.90
   1   8   3    3.30    5.00
  -1  -8  -3    2.40    4.10
  -1  -8  -3    0.20    3.30
  -1  -8  -3   -2.60    4.00
   0   8   3   56.69    5.90
   0   8   3   53.49    5.40
   0   8   3   39.60   12.50
   0   8   3   47.70    6.70
   0  -8  -3   59.29    5.90
   0  -8  -3   56.79    7.10
   0  -8  -3   43.50    6.40
  -1   8   3   61.29    6.10
  -1   8   3   66.99    7.00
  -1   8   3   54.09    7.00
  -1   8   3   55.69   12.60
   1  -8  -3   54.19    6.00
   1  -8  -3   60.09    9.00
   1  -8  -3   60.79    6.10
  -2   8   3  126.19    9.60
  -2   8   3  121.59   10.80
  -2   8   3   95.49   18.10
  -2   8   3  130.19    9.60
   2  -8  -3  125.19    9.80
   2  -8  -3  103.59   16.20
   2  -8  -3  135.79    9.50
   2  -8  -3  116.79    9.40
  -3   8   3  124.79   18.90
  -3   8   3  154.38   11.70
  -3   8   3  149.29   11.20
  -3   8   3  145.19   10.60
   3  -8  -3  145.29   10.60
   3  -8  -3  173.38   20.30
   3  -8  -3  142.99   11.00
   3  -8  -3  149.29   11.00
  -4   8   3   23.60   12.30
  -4   8   3   28.20    5.90
  -4   8   3   17.50    5.60
  -4   8   3   23.40    5.40
   4  -8  -3   25.20    5.40
   4  -8  -3   40.30   15.00
   4  -8  -3   18.70    6.20
   4  -8  -3   25.40    5.40
  -5   8   3   18.20   14.70
  -5   8   3   29.60    5.80
  -5   8   3   23.00    6.40
  -5   8   3   30.40    5.70
   5  -8  -3   38.00   15.80
   5  -8  -3   29.70    6.10
   5  -8  -3   33.20    6.70
  -6   8   3   20.00   22.30
  -6   8   3   -0.90    6.10
  -6   8   3   -3.90    4.60
  -6   8   3    6.70    5.30
   6  -8  -3   -1.00    5.00
   6  -8  -3    7.40   17.00
   6  -8  -3   -2.40    6.50
  -7   8   3   27.30   10.40
  -7   8   3   39.90    8.20
   7  -8  -3    1.30   17.60
   7  -8  -3   22.30    8.00
   7  -8  -3   34.20    8.60
   7   8   2    2.20    5.70
   7   8   2  -15.60    7.00
  -7  -8  -2   15.30    7.10
  -7  -8  -2   -1.60    5.90
   6   8   2   21.30    8.00
   6   8   2   28.40    5.60
   6   8   2   20.00    5.40
  -6  -8  -2   27.80    5.70
  -6  -8  -2   29.20    5.20
  -6  -8  -2   40.40    7.70
   5   8   2    4.20    4.40
   5   8   2   -2.90    4.30
   5   8   2    6.00    6.00
  -5  -8  -2    4.40    5.70
   4   8   2    1.30    4.10
   4   8   2    8.90    5.70
   4   8   2    4.60    4.00
  -4  -8  -2    1.40    3.40
  -4  -8  -2    8.90    5.20
  -4  -8  -2    0.70    2.90
   3   8   2    3.20    3.60
   3   8   2    3.70    5.20
   3   8   2   -4.60    3.30
  -3  -8  -2   -2.20    4.20
  -3  -8  -2   -2.80    3.80
  -3  -8  -2   -2.90    2.90
   2   8   2    2.50    5.00
   2   8   2    3.20    3.30
   2   8   2    2.00    3.20
  -2  -8  -2   -5.70    3.50
  -2  -8  -2   -1.30    2.60
  -2  -8  -2   -5.20    4.60
   1   8   2   99.99    7.40
   1   8   2   88.49    7.50
   1   8   2   97.69   12.90
   1   8   2   97.89    9.30
  -1  -8  -2   84.49    8.50
  -1  -8  -2  101.79    7.80
  -1  -8  -2   96.19    7.50
   0   8   2    4.90    4.50
   0   8   2   -1.50    8.50
   0   8   2    0.80    3.20
   0   8   2    3.30    3.20
   0  -8  -2    1.60    3.70
   0  -8  -2    3.70    3.20
   0  -8  -2    2.50    3.50
  -1   8   2    4.50    4.40
  -1   8   2   -5.50    8.20
  -1   8   2    3.10    3.50
  -1   8   2    1.40    3.30
   1  -8  -2    4.30    3.60
   1  -8  -2    3.30    3.20
   1  -8  -2    5.90    3.90
   1  -8  -2   -3.40    7.40
  -2   8   2    9.00    4.50
  -2   8   2   11.70    4.30
  -2   8   2   20.40   13.10
  -2   8   2   17.70    4.20
   2  -8  -2    3.80   10.60
   2  -8  -2   11.70    4.10
   2  -8  -2   15.60    4.10
   2  -8  -2   11.70    4.30
  -3   8   2   28.60    5.40
  -3   8   2   41.40    5.80
  -3   8   2   26.40    5.50
  -3   8   2   37.50   10.50
   3  -8  -2   32.20   12.50
   3  -8  -2   27.40    5.20
   3  -8  -2   30.80    5.40
   3  -8  -2   33.80    5.30
  -4   8   2  113.19    9.90
  -4   8   2  100.39    9.60
  -4   8   2  104.09    9.30
   4  -8  -2  106.59    9.60
   4  -8  -2   92.19    9.40
  -5   8   2    4.40   12.00
  -5   8   2    3.50    4.60
  -5   8   2   -5.80    4.40
  -5   8   2    3.80    5.20
   5  -8  -2   -6.50   14.10
   5  -8  -2   -0.40    5.30
   5  -8  -2    5.50    4.90
  -6   8   2    2.60    4.40
  -6   8   2    1.30    6.00
  -6   8   2   -0.70    5.00
   6  -8  -2    7.50    5.80
   6  -8  -2   -4.90   14.80
   6  -8  -2   -3.70    6.20
  -7   8   2   -4.40    6.30
   7  -8  -2   -5.70    7.00
   7  -8  -2   -4.00    6.60
   7  -8  -2  -24.00   20.00
   7   8   1   22.60    5.70
  -7  -8  -1   21.50    6.50
  -7  -8  -1    9.20    4.60
   6   8   1   26.30    5.80
   6   8   1   25.20    5.30
   6   8   1   19.20    6.20
  -6  -8  -1   18.60    5.20
  -6  -8  -1   32.30    6.70
  -6  -8  -1   21.30    4.70
   5   8   1   76.29    7.30
   5   8   1   55.19    7.50
   5   8   1   64.49    7.00
  -5  -8  -1   65.89    8.10
  -5  -8  -1   62.79    6.20
  -5  -8  -1   68.29    7.00
   4   8   1    6.40    3.50
   4   8   1    7.50    3.80
   4   8   1    4.40    5.10
  -4  -8  -1    7.40    3.80
  -4  -8  -1    2.60    5.00
  -4  -8  -1    8.20    3.00
   3   8   1   -1.00    3.20
   3   8   1   -2.00    2.80
   3   8   1   -0.50    4.60
  -3  -8  -1    0.50    2.60
  -3  -8  -1    2.00    5.80
  -3  -8  -1   -6.00    4.10
   2   8   1  186.78   11.30
   2   8   1  208.68   13.30
   2   8   1  192.18   11.50
  -2  -8  -1  205.68   11.80
  -2  -8  -1  196.28   13.00
   1   8   1    0.80    2.60
   1   8   1    6.30    4.30
   1   8   1   -3.00    6.60
   1   8   1    3.00    2.90
  -1  -8  -1   -2.40    3.00
  -1  -8  -1    0.10    2.40
  -1  -8  -1    2.40    3.90
   0   8   1   -1.10    7.80
   0   8   1    4.00    2.90
   0   8   1    2.80    4.10
   0   8   1    0.60    2.80
   0  -8  -1    2.00    3.20
   0  -8  -1    0.30    3.60
   0  -8  -1    3.60    2.50
  -1   8   1  178.08   12.10
  -1   8   1  165.68   10.90
  -1   8   1  165.98   16.80
  -1   8   1  192.28   11.10
   1  -8  -1  176.38   11.00
   1  -8  -1  191.48   12.10
   1  -8  -1  188.68   10.90
   1  -8  -1  179.98   16.00
  -2   8   1   22.00    9.00
  -2   8   1   10.80    3.70
  -2   8   1   12.70    3.90
  -2   8   1   15.90    4.70
   2  -8  -1   12.20    3.90
   2  -8  -1   15.10    4.60
   2  -8  -1    6.40    9.60
   2  -8  -1   18.70    3.90
  -3   8   1   69.59   20.90
  -3   8   1   69.59    7.60
  -3   8   1   65.89    6.60
  -3   8   1   65.79    7.90
   3  -8  -1   79.59    7.40
   3  -8  -1   76.79    7.80
   3  -8  -1   86.19   14.20
  -4   8   1  154.48   11.00
  -4   8   1  154.08   11.10
  -4   8   1  147.19   11.20
  -4   8   1  138.69   17.70
   4  -8  -1  146.29   11.20
  -5   8   1   26.80    5.50
  -5   8   1   37.00    6.40
  -5   8   1   43.50   14.50
  -5   8   1   28.10    5.40
   5  -8  -1   23.10    6.00
   5  -8  -1   30.40   15.60
  -6   8   1   14.40    6.40
  -6   8   1   24.60    7.00
  -6   8   1   26.70    5.20
   6  -8  -1   10.20   16.30
   6  -8  -1   27.00    6.40
   6  -8  -1   28.90    6.90
  -7   8   1   22.60    7.10
  -7   8   1   -0.90    5.30
   7  -8  -1   -7.90   17.10
   7  -8  -1   10.30    7.10
   7  -8  -1    7.90    6.50
   7   8   0    5.30    4.50
   7   8   0   -1.50    5.80
   7   8   0   36.10   18.80
   7   8   0   -0.80    4.00
  -7  -8   0    8.80    3.60
  -7  -8   0   -2.80    3.70
   6   8   0    0.50    3.70
   6   8   0    6.40    5.60
   6   8   0    1.50    5.10
  -6  -8   0    0.20    2.80
   5   8   0   77.89    6.80
   5   8   0   91.79    9.60
   5   8   0   79.89    9.30
   5   8   0   68.09    6.70
  -5  -8   0   77.59    5.90
  -5  -8   0   88.99    6.20
  -5  -8   0   82.29   11.90
   4   8   0   22.90    3.80
   4   8   0   22.10    3.50
   4   8   0   26.20    5.40
  -4  -8   0   17.70    2.90
  -4  -8   0   12.90    5.80
  -4  -8   0   19.20    3.30
   3   8   0   -0.60    2.40
   3   8   0   -4.90    2.70
   3   8   0   -0.90    4.10
  -3  -8   0    0.80    2.40
  -3  -8   0    2.30    4.20
   2   8   0    1.70    2.50
   2   8   0    2.70    2.40
   2   8   0    4.40    4.20
  -2  -8   0    2.10    2.10
  -2  -8   0   -3.00    3.90
  -2  -8   0   -2.10    2.60
   1   8   0    1.30    2.40
   1   8   0    1.90    2.50
   1   8   0   -3.80    3.70
  -1  -8   0   -3.80    3.50
  -1  -8   0    1.70    2.20
   0   8   0  146.19   10.40
   0   8   0  148.09    9.00
   0   8   0  144.69    8.80
   0   8   0  137.19   14.00
   0  -8   0  146.89   10.30
   0  -8   0  149.69    8.70
   0  -8   0  131.69    8.80
  -1   8   0   -2.90    2.70
  -1   8   0   -1.70    3.40
  -1   8   0    6.10    3.10
  -1   8   0   -6.30    6.60
   1  -8   0    1.80    2.80
   1  -8   0    7.60    3.20
  -2   8   0    3.10    7.00
  -2   8   0    7.90    3.40
  -2   8   0   -0.90    3.70
  -2   8   0    0.10    3.20
   2  -8   0    6.70    3.70
   2  -8   0   -4.80    8.80
   2  -8   0    3.50    3.10
  -3   8   0   -4.70    3.50
  -3   8   0   -0.10    4.00
  -3   8   0   -5.40    3.70
  -3   8   0    1.10    7.50
   3  -8   0  -12.50   10.20
   3  -8   0    2.20    4.20
   3  -8   0    1.40    4.00
  -4   8   0   12.80    4.80
  -4   8   0   19.20   10.40
  -4   8   0   19.90    5.10
  -4   8   0   18.70    4.70
   4  -8   0   19.80    5.20
   4  -8   0   35.00   12.90
   4  -8   0   19.50    5.10
  -5   8   0   80.59    8.70
  -5   8   0   89.69    9.40
  -5   8   0  101.49   18.40
   5  -8   0   67.49    7.70
   5  -8   0   60.69    7.80
   5  -8   0   84.19   19.60
  -6   8   0    4.80    4.80
  -6   8   0   -1.80    6.10
  -6   8   0    7.70    6.90
   6  -8   0  -20.00   13.90
   6  -8   0   -2.30    5.70
   6  -8   0   -6.40    5.30
  -7   8   0    3.90    4.40
  -7   8   0  -11.40    6.40
   7  -8   0   -3.80    6.70
   7  -8   0    4.90    6.60
   7  -8   0  -26.00   16.30
   7   8  -1   10.90    7.30
   7   8  -1   25.70   12.70
   7   8  -1    6.50    5.10
   7   8  -1   13.10    4.00
   7   8  -1   11.00    3.50
   6   8  -1   23.60    5.70
   6   8  -1   21.90    3.70
   6   8  -1   29.00    4.50
   5   8  -1   36.40    7.90
   5   8  -1   28.80    5.60
   4   8  -1  142.49    8.30
   4   8  -1  153.58   11.10
   4   8  -1  141.69    8.40
   4   8  -1  140.09   16.80
   3   8  -1   66.59    5.00
   3   8  -1   66.39    4.70
   3   8  -1   68.99    7.60
   2   8  -1   14.70    4.40
   2   8  -1   17.80    2.70
   2   8  -1   16.30    2.50
  -2  -8   1   16.20    2.30
  -2  -8   1   16.00    2.70
   1   8  -1  179.38   10.20
   1   8  -1  191.18   12.20
   1   8  -1  176.38   10.30
  -1  -8   1  185.58   10.20
  -1  -8   1  186.18   10.10
   0   8  -1    7.50    2.60
   0   8  -1    2.90    2.50
   0   8  -1    4.60    3.90
   0   8  -1   -6.10    5.80
   0  -8   1    5.00    2.10
   0  -8   1    5.80    2.50
  -1   8  -1   -1.30    2.80
  -1   8  -1   -0.70    2.80
  -1   8  -1    3.90    3.90
  -1   8  -1   -0.90    6.20
   1  -8   1    0.90    3.10
   1  -8   1    3.20    2.70
  -2   8  -1  195.48   11.80
  -2   8  -1  197.08   14.90
  -2   8  -1  193.08   12.80
  -2   8  -1  186.88   11.80
   2  -8   1  199.68   11.80
   2  -8   1  199.18   12.80
   2  -8   1  191.18   16.10
  -3   8  -1    3.40    4.50
  -3   8  -1   -0.70    6.80
  -3   8  -1   -0.10    3.50
  -3   8  -1   -5.20    3.90
   3  -8   1   -5.00    9.60
   3  -8   1    1.50    4.10
   3  -8   1   -7.80    3.40
  -4   8  -1   -3.00   16.40
  -5   8  -1   53.59    7.10
  -5   8  -1   78.19    8.90
   5  -8   1   68.49    7.70
   5  -8   1   83.29   15.70
   5  -8   1   63.29    7.40
  -6   8  -1   31.90    6.10
  -6   8  -1   17.00    6.70
   6  -8   1   17.20    6.60
   6  -8   1   11.90   15.50
   6  -8   1   17.70    6.30
  -7   8  -1   15.30    7.70
  -7   8  -1   23.40    5.60
   7  -8   1   12.40    7.10
   7  -8   1   12.80    7.20
   7   8  -2   23.50   13.20
   7   8  -2  -11.00    6.60
   7   8  -2   -6.00    4.60
   6   8  -2    0.40    4.70
   6   8  -2    2.80    6.60
   6   8  -2   16.20   11.60
   5   8  -2    0.80    4.20
   5   8  -2   -0.50    6.00
   5   8  -2    2.10   15.30
   4   8  -2  112.99   10.80
   4   8  -2   97.49    9.20
   3   8  -2   32.50    5.40
   3   8  -2   29.90    7.30
   2   8  -2   17.20    2.30
   2   8  -2   13.00    4.60
   2   8  -2   12.10    2.20
   1   8  -2    6.20    4.00
   1   8  -2    6.50    2.30
   1   8  -2    4.60    2.30
  -1  -8   2    4.40    2.20
  -1  -8   2    3.10    2.20
   0   8  -2    4.50    2.60
   0   8  -2    5.10    4.10
   0   8  -2    7.80    2.60
  -1   8  -2   79.49    9.00
  -1   8  -2   78.69    8.40
  -1   8  -2   86.39    6.70
  -1   8  -2   82.79    6.70
   1  -8   2   93.09    7.00
   1  -8   2   94.49    6.70
  -2   8  -2   -1.90    3.30
  -2   8  -2    0.00    5.20
  -2   8  -2   -3.50    3.10
  -2   8  -2   -2.20    4.60
   2  -8   2   -0.50    3.20
   2  -8   2  -14.70   10.00
   2  -8   2    3.40    3.90
  -3   8  -2   -5.30    3.80
  -3   8  -2   -1.70    5.10
  -3   8  -2    3.10    4.40
  -3   8  -2    5.00    7.70
   3  -8   2    4.60    4.40
   3  -8   2   -0.60    3.90
  -4   8  -2    3.60    5.00
  -4   8  -2    3.90    4.90
  -4   8  -2   23.40    9.60
   4  -8   2   32.80   12.10
   4  -8   2   12.90    5.20
   4  -8   2    0.20    4.70
  -5   8  -2   -0.70    5.30
  -5   8  -2    0.20    5.60
   5  -8   2   28.60   14.20
   5  -8   2    8.20    5.30
   5  -8   2    9.70    5.80
  -6   8  -2   22.00    6.60
  -6   8  -2   22.50    7.20
   6  -8   2   16.40    6.70
   6  -8   2   20.30    6.50
   6  -8   2   40.00   16.90
  -7   8  -2   -1.70    5.50
  -7   8  -2  -11.70    7.00
   7  -8   2    0.50    6.90
   7  -8   2   -9.80    6.90
   7   8  -3   24.00    5.40
   7   8  -3   19.90    8.80
   6   8  -3   17.50   12.60
   6   8  -3    4.90    4.70
   6   8  -3    7.10    7.30
   5   8  -3   30.90    7.90
   5   8  -3   26.10    5.40
   5   8  -3   34.30   20.90
   4   8  -3   23.60    6.90
   4   8  -3   35.80   10.20
   4   8  -3   26.10    5.20
   3   8  -3  148.39   11.40
   3   8  -3  149.59   15.10
   3   8  -3  152.28   13.10
   2   8  -3  124.49   10.20
   2   8  -3  123.59    6.90
   2   8  -3  120.69   11.90
   1   8  -3   59.29    8.40
   1   8  -3   57.39    4.80
   1   8  -3   62.89    8.00
  -1  -8   3   51.89    4.50
  -1  -8   3   53.49    5.50
   0   8  -3   47.30    8.40
   0   8  -3   47.30    5.20
  -1   8  -3    9.10    6.60
  -1   8  -3    3.30    3.20
   1  -8   3    4.80    3.60
   1  -8   3    2.50    2.90
  -2   8  -3   -0.10    3.70
   2  -8   3    0.40    3.50
   2  -8   3   -2.10    4.20
   2  -8   3   -9.30    6.70
  -3   8  -3  114.69    9.60
   3  -8   3   95.59    9.00
   3  -8   3  116.59    9.90
  -4   8  -3   11.70    7.30
   4  -8   3   10.80    4.90
   4  -8   3   15.70    5.70
  -5   8  -3    1.00    5.30
  -5   8  -3    8.70    6.60
  -5   8  -3    4.80    5.70
   5  -8   3   -4.50   13.20
   5  -8   3   -2.60    5.80
   5  -8   3   -2.50    5.10
  -6   8  -3   35.50    9.70
  -6   8  -3   29.50   11.30
  -6   8  -3    6.40    7.20
  -6   8  -3    7.20    6.50
   6  -8   3   20.60    8.30
   6  -8   3   19.80    7.60
   6  -8   3   -8.60   14.90
   6   8  -4    0.60    4.40
   6   8  -4  -14.60    7.70
   6   8  -4   22.80   12.30
   5   8  -4   -0.60    6.70
   5   8  -4    2.10    4.20
   5   8  -4    2.10   11.70
   4   8  -4   -0.60    6.20
   4   8  -4   -0.70    4.30
   4   8  -4   -0.40    9.00
   3   8  -4   71.99   12.20
   3   8  -4   69.39    8.50
   3   8  -4   60.79    9.10
   2   8  -4    9.90    2.70
   2   8  -4    7.40    6.10
   2   8  -4   12.20    2.30
   1   8  -4   20.60    3.30
   1   8  -4   22.20    6.30
   1   8  -4   18.80    3.30
   1   8  -4   23.00    4.00
   1   8  -4   15.10    5.30
  -1  -8   4   18.00    3.10
  -1  -8   4   17.90    3.70
   0   8  -4    7.00    3.30
   0   8  -4    8.90    3.50
   0   8  -4    3.30    6.10
   0  -8   4    5.30    2.90
   0  -8   4    4.10    4.30
  -1   8  -4    2.00    3.60
  -1   8  -4   -2.40    3.70
  -1   8  -4   -7.60    5.50
   1  -8   4   -0.90    3.90
   1  -8   4   -1.30    3.20
  -2   8  -4   29.30    5.50
  -2   8  -4   30.40    7.30
  -2   8  -4   32.60    5.00
   2  -8   4   30.60    5.70
   2  -8   4   22.50    4.50
  -3   8  -4   -3.80    5.00
  -3   8  -4   -1.30    6.40
  -3   8  -4    1.30    4.40
   3  -8   4    1.80    4.30
   3  -8   4   -0.90    5.40
  -4   8  -4    9.80    6.70
  -4   8  -4    3.80    5.00
  -4   8  -4   -2.20    5.40
   4  -8   4   -5.50    5.90
   4  -8   4    3.60    5.10
  -5   8  -4    9.10    7.10
  -5   8  -4   12.70    6.70
  -5   8  -4    0.50    5.60
   5  -8   4    5.20    6.70
   5  -8   4    8.70   15.40
   5  -8   4   -3.30    8.80
  -6   8  -4  -14.20    5.40
  -6   8  -4   15.60    7.50
  -6   8  -4    3.50    7.40
   6  -8   4   -8.70    7.30
   6  -8   4   -3.50    7.70
   6   8  -5   79.09   15.30
   6   8  -5   74.89    8.90
   5   8  -5   -2.80    8.10
   5   8  -5   -1.70    4.10
   5   8  -5    6.30   11.10
   4   8  -5   22.80    9.30
   4   8  -5   -0.70    4.60
   3   8  -5    6.00    5.60
   3   8  -5    2.60    6.70
   2   8  -5   61.99    9.40
   2   8  -5   69.19    6.00
   2   8  -5   72.19    8.80
   2   8  -5   68.19    5.40
   1   8  -5   79.29    6.80
   1   8  -5   79.89    6.80
  -1  -8   5   86.89    5.90
  -1  -8   5   82.49    6.30
   0   8  -5   52.99    5.30
   0   8  -5   37.60    7.80
   0   8  -5   45.40    6.70
   0  -8   5   41.50    6.30
   0  -8   5   43.20    4.50
  -1   8  -5    3.10    4.20
  -1   8  -5    4.00    5.90
  -1   8  -5    7.40    4.20
   1  -8   5    0.30    4.50
   1  -8   5   -3.30    2.70
  -2   8  -5    3.10    6.20
  -2   8  -5   -3.30    4.30
  -2   8  -5   -4.30    4.60
   2  -8   5   -8.10    5.00
  -3   8  -5    1.00    6.30
  -3   8  -5   -9.00    5.20
  -3   8  -5   -6.00    4.60
   3  -8   5   -4.00    5.90
   3  -8   5   14.60    9.20
   3  -8   5    1.70    4.60
  -4   8  -5   34.10    7.50
  -4   8  -5   15.60    6.00
  -4   8  -5   34.70    8.40
   4  -8   5   27.40    6.20
   4  -8   5   42.30   12.00
   4  -8   5   22.10    7.50
  -5   8  -5    9.20    7.70
  -5   8  -5    4.50    7.00
  -5   8  -5   -4.50    5.80
   5  -8   5    8.10   13.10
   5  -8   5  -10.90   13.10
   5   8  -6  -16.70   10.20
   5   8  -6    3.80    5.00
   4   8  -6   -7.50    5.40
   4   8  -6   -9.40    8.40
   4   8  -6   -5.80    7.30
   3   8  -6    2.50    7.00
   2   8  -6   26.60    4.00
   2   8  -6   27.20    4.10
   1   8  -6    1.10    3.80
   1   8  -6   -0.60    3.50
  -1  -8   6    1.20    3.60
  -1  -8   6    2.70    2.80
   0   8  -6    2.80    4.40
   0   8  -6   12.30    4.30
   0  -8   6    1.30    3.00
   0  -8   6    3.80    5.30
  -1   8  -6    3.70    5.30
  -1   8  -6    3.20    4.70
  -1   8  -6    4.90    4.40
   1  -8   6   -5.70    5.00
  -2   8  -6    1.40    5.60
  -2   8  -6    3.20    5.50
  -2   8  -6    2.10    4.80
   2  -8   6    0.30    6.40
  -3   8  -6   10.00    6.40
  -3   8  -6    5.40    5.50
  -3   8  -6   11.10    7.30
   3  -8   6   11.20    4.90
   3  -8   6   12.80    7.10
  -4   8  -6   -5.40    6.60
  -4   8  -6   -4.20    7.50
  -4   8  -6   -5.60    5.60
   4  -8   6  -11.40    7.50
  -5   8  -6   -2.10    8.80
   5  -8   6  -19.90   15.30
   5  -8   6   -8.20    8.60
   3   8  -7  -19.30   11.10
   3   8  -7    3.00    3.20
   3   8  -7    1.70    2.80
   2   8  -7    4.50    4.10
   2   8  -7    0.70    3.60
   1   8  -7    5.40    7.50
   1   8  -7   24.30    4.60
   1   8  -7   17.70    4.90
  -1  -8   7    8.90    4.40
   0   8  -7   23.50    5.10
   0   8  -7   20.40    5.60
   0   8  -7   27.60    8.10
   0  -8   7   26.90    7.40
   0  -8   7   21.00    4.20
  -1   8  -7   20.70    5.60
  -1   8  -7   29.60    6.20
  -1   8  -7   24.20    8.70
   1  -8   7   32.20    7.00
   1  -8   7   28.80    4.80
  -2   8  -7    3.20    6.00
  -2   8  -7    3.70    5.40
  -2   8  -7   -7.40    7.70
  -3   8  -7   -6.70    8.80
  -3   8  -7    1.30    5.50
  -3   8  -7   -0.20    7.00
   3  -8   7   -2.00    7.10
  -4   8  -7   -2.50    6.10
  -4   8  -7    3.80    9.00
   4  -8   7   -3.20    8.20
   3   8  -8    3.90    3.50
   3   8  -8   -1.30    4.10
   2   8  -8    5.20    4.10
   2   8  -8    3.40    4.60
   1   8  -8   10.30    4.60
   1   8  -8    4.40    5.20
  -1  -8   8    3.50    5.00
  -1  -8   8   11.40    3.20
   0   8  -8   -2.60    5.30
   0   8  -8    2.70    4.80
  -1   8  -8    4.60    5.30
   1  -8   8   -7.80    6.20
  -2   8  -8   -0.30    6.40
  -2   8  -8    1.90    5.80
   2  -8   8    4.20    7.90
   1   9   8    0.80    7.70
   1   9   8    3.50    6.10
   1   9   8   -4.70   11.50
  -1  -9  -8    0.20    7.50
   0   9   8    5.00    8.80
   0   9   8    1.40    7.20
   0   9   8    6.10   11.40
   0  -9  -8   10.30    7.60
   0  -9  -8    0.80    6.00
  -1   9   8   -1.30    7.80
  -1   9   8   -8.70    9.70
  -1   9   8   -1.10   11.70
   1  -9  -8    5.70    7.10
  -2   9   8   -2.10   18.30
  -2   9   8    6.50    8.00
   2  -9  -8    2.50    6.90
   2  -9  -8   -6.70    8.70
   3   9   7   14.10    7.30
   3   9   7   -9.40    9.80
   3   9   7   -3.40    7.10
   3   9   7  -11.90    9.90
  -3  -9  -7    5.70   11.30
   2   9   7   12.90   10.80
   2   9   7    2.40    6.90
   2   9   7    9.80    6.60
   2   9   7   -2.70    8.50
  -2  -9  -7   16.00    5.80
  -2  -9  -7   38.00   15.00
   1   9   7   19.10    7.20
   1   9   7    9.00    6.10
   1   9   7    3.40    8.50
   1   9   7   -5.90   16.40
  -1  -9  -7   10.20    6.10
  -1  -9  -7   18.00    7.30
   0   9   7    1.60    5.50
   0   9   7    2.10    8.70
   0   9   7  -22.90   17.10
   0   9   7   -2.00    6.60
   0  -9  -7    0.20    5.80
   0  -9  -7    5.60    5.50
   0  -9  -7    6.80    6.60
  -1   9   7    5.30    9.10
  -1   9   7   -2.40    8.20
  -1   9   7   12.40   18.40
  -1   9   7   -2.20    7.10
   1  -9  -7   -2.80    6.50
   1  -9  -7    2.60    6.20
   1  -9  -7    6.60    6.00
  -2   9   7   46.50    8.80
  -2   9   7   27.50    9.10
  -2   9   7   21.10    6.20
   2  -9  -7   18.00    8.10
   2  -9  -7   29.60    7.10
   2  -9  -7   20.40    7.90
  -3   9   7   10.80    7.30
  -3   9   7   -7.10    8.10
   3  -9  -7   12.30    6.80
   3  -9  -7    9.10    8.80
   3  -9  -7   14.30    7.90
  -4   9   7   25.40    7.90
  -4   9   7    6.30   11.70
   4  -9  -7   10.60   12.00
   4  -9  -7   21.30    8.80
   4  -9  -7   40.70   14.30
   4  -9  -7   17.00    8.30
   4   9   6    9.30    6.70
   4   9   6  -14.50    8.40
   4   9   6    3.90    7.00
   4   9   6   -1.30    9.30
  -4  -9  -6   -3.30    7.60
   3   9   6   -7.30    8.50
   3   9   6   -4.10    6.20
   3   9   6   -1.00    5.80
  -3  -9  -6    5.60    7.10
  -3  -9  -6    1.10    9.10
   2   9   6   12.40    6.00
   2   9   6    6.20    7.90
   2   9   6   11.10    6.20
  -2  -9  -6   10.10    6.20
  -2  -9  -6   22.10    7.30
  -2  -9  -6    4.20    6.70
   1   9   6   12.90    6.40
   1   9   6    9.30    5.50
   1   9   6   -1.20    7.30
  -1  -9  -6   18.40    6.80
  -1  -9  -6    9.10    5.40
   0   9   6    9.20    5.30
   0   9   6   16.50   11.80
   0   9   6   -0.70   18.50
   0   9   6   11.60    8.00
   0  -9  -6    5.10    6.70
   0  -9  -6   12.30    6.10
   0  -9  -6   12.40    5.50
  -1   9   6   18.70    5.70
  -1   9   6   35.70    6.90
  -1   9   6   19.30    8.00
   1  -9  -6   13.30    6.40
   1  -9  -6   17.40    5.80
   1  -9  -6   43.10    9.00
  -2   9   6   -4.40    4.80
  -2   9   6  -10.70   17.60
  -2   9   6    8.40    7.80
  -2   9   6    6.30    6.20
   2  -9  -6   -0.90    5.50
   2  -9  -6   -4.20    6.10
   2  -9  -6    1.10    6.00
  -3   9   6    0.10    6.40
  -3   9   6    1.70    6.20
  -3   9   6   -1.90    7.20
  -3   9   6   -3.10   17.40
   3  -9  -6    4.50    5.80
   3  -9  -6    2.60    6.80
   3  -9  -6   17.30   11.60
   3  -9  -6    6.30    6.80
  -4   9   6  -14.20    6.20
  -4   9   6    0.60    7.00
  -4   9   6   -5.10    7.50
   4  -9  -6    6.60   13.20
   4  -9  -6   -5.30    6.60
   4  -9  -6    4.40    5.90
   4  -9  -6    1.90    6.60
  -5   9   6   -1.90    6.70
  -5   9   6   -4.10   11.00
   5  -9  -6    4.20    8.30
   5  -9  -6    8.80    6.50
   5  -9  -6    5.00   14.80
   5  -9  -6   -2.70    6.80
   5   9   5   -4.30    8.60
   5   9   5    2.10    6.40
   5   9   5  -15.10    8.40
  -5  -9  -5   -7.60    6.90
   4   9   5   -2.00    8.40
   4   9   5    9.00    6.20
   4   9   5   -6.00    5.60
  -4  -9  -5    1.50    6.90
  -4  -9  -5    6.70    6.80
   3   9   5   10.60    6.10
   3   9   5   15.40    5.90
   3   9   5    2.10    7.60
  -3  -9  -5   19.70    6.80
  -3  -9  -5    8.00    9.30
  -3  -9  -5   13.00    5.50
   2   9   5   11.30    5.60
   2   9   5   18.80    5.60
   2   9   5    8.00    7.80
  -2  -9  -5   20.30    6.60
  -2  -9  -5   13.00    5.00
   1   9   5   41.00    9.20
   1   9   5   60.59    9.40
  -1  -9  -5   38.90    6.20
  -1  -9  -5   57.69    7.30
   0   9   5   73.19    7.50
   0   9   5   52.59    6.70
   0   9   5   62.09    9.30
   0  -9  -5   73.49    7.80
   0  -9  -5   43.60    6.60
   0  -9  -5   56.49    8.10
  -1   9   5   -5.20    7.30
  -1   9   5    0.90    4.70
  -1   9   5    4.50    5.50
   1  -9  -5   -3.00    5.00
   1  -9  -5    0.10    5.10
   1  -9  -5   -1.40    4.70
  -2   9   5   16.70   10.50
  -2   9   5    1.00    4.50
  -2   9   5    1.40    5.40
   2  -9  -5    0.60    5.30
   2  -9  -5    3.10    5.60
   2  -9  -5  -15.90   10.30
   2  -9  -5    6.20    5.20
  -3   9   5   47.70    7.30
  -3   9   5   38.50    8.00
  -3   9   5   38.30    6.40
   3  -9  -5   41.70    6.60
   3  -9  -5   30.80   14.00
   3  -9  -5   31.30    7.00
   3  -9  -5   42.10    7.30
  -4   9   5    6.10    6.30
  -4   9   5    6.70   15.60
  -4   9   5   19.40    7.20
  -4   9   5    3.20    5.90
   4  -9  -5   10.40    6.10
   4  -9  -5    4.10   14.30
   4  -9  -5   15.30    5.90
   4  -9  -5   17.10    6.40
  -5   9   5   49.00    7.90
   5  -9  -5   35.70    8.20
   5  -9  -5   35.00    7.00
   5  -9  -5   25.00   16.30
   5  -9  -5   32.00    7.00
  -6   9   5   25.70    7.50
   6  -9  -5   20.00   18.50
   6  -9  -5   -1.30    7.50
   6  -9  -5    7.10    6.90
   6   9   4    0.80    5.90
   6   9   4    3.10    7.00
  -6  -9  -4    0.00    6.60
   5   9   4    2.50    7.90
   5   9   4   19.30    6.90
   5   9   4    9.30    5.80
  -5  -9  -4   14.70    8.70
  -5  -9  -4   19.80    6.50
   4   9   4   -4.10    5.20
   4   9   4   -3.30    7.00
   4   9   4    1.30    5.10
  -4  -9  -4    8.60    7.90
   3   9   4    8.80    6.80
   3   9   4    1.90    4.90
   3   9   4    7.80    5.10
  -3  -9  -4    3.80    6.30
  -3  -9  -4   -4.70    4.20
   2   9   4  -11.80    5.80
   2   9   4   -1.40    4.30
   2   9   4   -2.60    4.80
  -2  -9  -4    2.60    4.10
  -2  -9  -4   -5.50    5.10
  -2  -9  -4   -2.10    5.10
   1   9   4   19.20    9.10
   1   9   4   23.20    6.30
   1   9   4   25.20    5.70
   1   9   4   23.60    4.90
  -1  -9  -4   30.80    5.80
  -1  -9  -4   22.40    4.80
   0   9   4   18.00    5.20
   0   9   4   -1.30   10.90
   0   9   4   21.90    7.00
   0   9   4   16.60    4.60
   0  -9  -4   16.50    5.10
   0  -9  -4   16.80    4.80
   0  -9  -4   10.70    5.30
  -1   9   4   48.80    6.80
  -1   9   4   36.20   14.20
  -1   9   4   48.40    6.40
  -1   9   4   40.70    7.40
   1  -9  -4   35.70    6.90
   1  -9  -4   53.39    6.40
   1  -9  -4   47.10    6.50
  -2   9   4   33.30    6.00
  -2   9   4   44.00    6.20
  -2   9   4   37.50    7.20
   2  -9  -4   33.50    5.80
   2  -9  -4   18.90   18.20
   2  -9  -4   33.00    6.60
   2  -9  -4   45.80    6.20
  -3   9   4    6.60    5.30
  -3   9   4    0.40    4.80
  -3   9   4    1.80    5.70
   3  -9  -4   -3.80    4.80
   3  -9  -4    5.00    5.30
   3  -9  -4   14.80   13.60
   3  -9  -4    1.00    4.80
  -4   9   4   -4.30    5.50
  -4   9   4    2.50    5.70
  -4   9   4   -4.10   25.90
  -4   9   4   -5.80    5.00
   4  -9  -4   -7.90   14.10
   4  -9  -4   -8.10    4.70
   4  -9  -4   -7.10    5.10
   4  -9  -4    2.40    5.40
  -5   9   4   -3.00   14.00
  -5   9   4  -13.90    5.00
  -5   9   4    0.60    5.80
  -5   9   4   -1.30    6.10
   5  -9  -4    4.00   16.00
   5  -9  -4   -3.80    6.20
   5  -9  -4   -1.60    5.20
  -6   9   4   -4.20    6.30
  -6   9   4  -11.80    5.10
   6  -9  -4   -9.70    7.00
   6  -9  -4   -9.90   22.30
   6  -9  -4    1.60    5.80
   6   9   3   22.20    6.50
   6   9   3   -3.50    7.80
  -6  -9  -3    2.20    4.70
   5   9   3   27.00    5.90
   5   9   3   15.50    7.80
   5   9   3   21.10    6.20
  -5  -9  -3   25.60    4.90
  -5  -9  -3   35.70    6.20
   4   9   3   15.50    5.10
   4   9   3   15.80    7.00
   4   9   3   28.30    5.40
  -4  -9  -3   21.10    7.00
  -4  -9  -3   19.90    6.00
   3   9   3   11.30    4.50
   3   9   3   10.40    4.60
  -3  -9  -3   16.20    5.40
  -3  -9  -3    5.30    5.40
   2   9   3   20.20    4.80
   2   9   3   19.00    4.90
   2   9   3   35.80    6.90
  -2  -9  -3   34.30    5.50
  -2  -9  -3   24.70    4.40
  -2  -9  -3   23.00    6.30
   1   9   3   11.40    5.90
   1   9   3   12.70    9.60
   1   9   3   13.20    4.50
   1   9   3   12.40    4.10
  -1  -9  -3    9.20    4.80
  -1  -9  -3   19.50    4.20
  -1  -9  -3   14.00    8.10
   0   9   3   96.39   10.40
   0   9   3  110.99    9.00
   0   9   3   96.09    8.60
   0   9   3  110.69   16.50
   0  -9  -3  109.99    8.70
   0  -9  -3  127.39    9.20
   0  -9  -3   91.19    9.80
  -1   9   3  208.78   12.80
  -1   9   3  189.88   12.40
  -1   9   3  186.48   14.00
   1  -9  -3  202.38   12.70
   1  -9  -3  188.48   12.20
   1  -9  -3  179.48   13.30
  -2   9   3   20.90   12.40
  -2   9   3   14.50    4.70
  -2   9   3    9.70    4.60
  -2   9   3   10.60    5.60
   2  -9  -3   17.10    4.90
   2  -9  -3   14.10    4.90
   2  -9  -3   -4.70   10.70
  -3   9   3    2.90    5.30
  -3   9   3    6.70    4.70
  -3   9   3   -9.20    4.60
  -3   9   3   14.00   12.30
   3  -9  -3    5.60    4.50
   3  -9  -3    1.60    4.90
   3  -9  -3   -4.00    4.20
   3  -9  -3   18.00   22.40
  -4   9   3   34.90    6.60
  -4   9   3   29.70    6.00
  -4   9   3   42.40    6.50
  -4   9   3   35.90   13.70
   4  -9  -3   25.30    6.50
   4  -9  -3   31.70    7.40
   4  -9  -3   55.29   16.10
  -5   9   3    7.70    8.60
  -5   9   3   19.30   15.50
  -5   9   3   13.00    5.80
  -5   9   3   20.00    6.50
   5  -9  -3    8.20    6.00
   5  -9  -3   -3.60   15.10
   5  -9  -3   10.10    5.60
  -6   9   3   34.20    7.60
  -6   9   3   25.80    5.70
   6  -9  -3   30.30    6.90
   6  -9  -3   16.40    7.80
   6  -9  -3   20.30   19.30
   6   9   2   -3.60    4.70
   6   9   2   -2.90    4.70
   6   9   2  -12.70    6.70
  -6  -9  -2    0.70    4.90
  -6  -9  -2    9.10    6.70
   5   9   2    5.60    4.70
   5   9   2   12.50    5.00
   5   9   2    0.60    7.40
  -5  -9  -2    2.50    4.90
  -5  -9  -2   11.10    6.30
  -5  -9  -2   10.60    6.90
   4   9   2   37.60    7.20
   4   9   2   45.50    5.50
   4   9   2   43.30    5.70
  -4  -9  -2   42.40    7.10
   3   9   2    1.20    5.50
   3   9   2   -0.80    3.70
   3   9   2   -2.60    4.10
  -3  -9  -2    0.00    4.50
  -3  -9  -2    2.30    3.30
  -3  -9  -2    4.20    4.30
   2   9   2    7.60    5.70
   2   9   2   13.50    3.80
   2   9   2    6.90    3.90
  -2  -9  -2   13.90    3.50
  -2  -9  -2    8.20    4.60
  -2  -9  -2   13.00    4.40
   1   9   2    7.80    5.20
   1   9   2    0.50    3.30
   1   9   2    3.70    7.50
   1   9   2    0.10    3.40
  -1  -9  -2   -1.80    3.60
  -1  -9  -2    0.80    2.90
  -1  -9  -2   -2.60    3.90
   0   9   2   40.30    5.00
   0   9   2   12.20   19.30
   0   9   2   31.00    5.80
   0   9   2   41.60    5.00
   0  -9  -2   42.40    4.80
   0  -9  -2   28.40    5.40
   0  -9  -2   39.10    5.00
  -1   9   2   16.30    5.10
  -1   9   2    7.10    3.80
  -1   9   2   -1.30   12.70
  -1   9   2   12.00    4.00
   1  -9  -2    7.10    4.60
   1  -9  -2   14.30    4.20
   1  -9  -2   11.50    5.30
  -2   9   2  107.19    9.00
  -2   9   2  119.89   10.10
  -2   9   2  110.39    9.00
  -2   9   2  104.29   17.10
   2  -9  -2  104.69    9.00
   2  -9  -2  115.89    9.10
   2  -9  -2   95.29   17.00
  -3   9   2   39.80    6.00
  -3   9   2   50.09   12.70
  -3   9   2   39.60    6.30
  -3   9   2   48.20    6.70
   3  -9  -2   44.10    7.80
   3  -9  -2   40.60    5.80
   3  -9  -2   45.80   13.60
   3  -9  -2   35.50    5.70
  -4   9   2   -2.20    4.60
  -4   9   2   -3.00    4.70
  -4   9   2   -2.50    4.50
  -4   9   2    8.10   11.30
   4  -9  -2   18.40   18.30
   4  -9  -2    2.30    4.60
   4  -9  -2    3.90    5.00
  -5   9   2   -1.00    5.00
  -5   9   2    2.80   13.50
  -5   9   2   -9.20    5.00
  -5   9   2   -2.70    4.80
   5  -9  -2   -3.50    5.40
   5  -9  -2    5.60    5.00
   5  -9  -2    1.90   16.20
  -6   9   2   35.50   19.70
  -6   9   2    3.60    5.20
  -6   9   2    5.90    6.30
  -6   9   2    1.50    5.00
   6  -9  -2   -9.70    6.20
   6  -9  -2   -5.30    5.70
   6  -9  -2   22.90   17.90
  -7   9   2    2.40    6.70
  -7   9   2   -9.20    6.30
   7  -9  -2    3.80    9.50
   7  -9  -2   -6.40   19.20
   7  -9  -2    1.80    7.30
   7   9   1    1.20    5.40
  -7  -9  -1    0.30    4.30
   6   9   1   11.00    5.70
   6   9   1   -7.00    6.70
   6   9   1    2.10    4.60
  -6  -9  -1    4.40    3.80
  -6  -9  -1    3.20    6.30
  -6  -9  -1   -3.00    3.90
   5   9   1   18.70    4.50
   5   9   1   17.00    6.30
   5   9   1   14.50    4.50
  -5  -9  -1   19.80    6.30
  -5  -9  -1   21.30    5.50
   4   9   1   60.69    6.30
   4   9   1   60.39    5.90
   4   9   1   46.20    7.30
  -4  -9  -1   55.89    5.60
  -4  -9  -1   60.79    7.60
  -4  -9  -1   64.89    6.60
   3   9   1  102.59    7.80
   3   9   1  106.49   10.60
   3   9   1  100.09    8.10
  -3  -9  -1  112.09   10.00
  -3  -9  -1  106.69    8.10
  -3  -9  -1  109.69    7.50
   2   9   1   62.39    5.50
   2   9   1   55.79    5.10
   2   9   1   51.89    6.90
  -2  -9  -1   50.39    5.30
  -2  -9  -1   56.49    6.90
   1   9   1   18.00    5.30
   1   9   1   10.30    3.50
   1   9   1   23.50    3.90
   1   9   1   17.40    7.50
  -1  -9  -1   16.00    3.80
  -1  -9  -1   11.20    3.10
  -1  -9  -1   19.90    5.10
   0   9   1   -8.40    8.30
   0   9   1    0.30    3.10
   0   9   1    0.10    2.90
   0   9   1   -0.20    4.20
   0  -9  -1   -2.90    7.90
   0  -9  -1   -7.10    3.20
  -1   9   1  111.09    8.50
  -1   9   1  114.79    9.90
  -1   9   1   98.59   16.10
  -1   9   1  125.99    8.70
   1  -9  -1  131.49   10.40
   1  -9  -1  114.29    8.60
  -2   9   1  241.48   13.90
  -2   9   1  231.98   14.90
  -2   9   1  239.88   20.90
  -2   9   1  211.08   13.70
   2  -9  -1  224.48   15.00
   2  -9  -1  191.18   20.00
   2  -9  -1  224.08   13.70
   2  -9  -1  251.07   14.70
  -3   9   1   50.89    6.30
  -3   9   1   49.80    6.40
  -3   9   1   54.59   11.70
  -3   9   1   67.59    8.50
   3  -9  -1   54.19    6.30
   3  -9  -1   57.59    6.10
  -4   9   1   11.80    4.90
  -4   9   1    4.30    4.70
  -4   9   1   10.20    5.10
  -4   9   1    7.00   10.40
   4  -9  -1    6.30    4.70
   4  -9  -1   15.10   14.40
   4  -9  -1    6.80    4.80
  -5   9   1    8.70    5.20
  -5   9   1   11.60    5.40
  -5   9   1    9.50    5.70
  -5   9   1   21.00   14.40
   5  -9  -1   38.90   16.10
   5  -9  -1    5.20    5.50
   5  -9  -1   17.40    6.20
  -6   9   1   -1.80    5.30
  -6   9   1   -1.70    4.80
  -6   9   1    1.10    6.20
   6  -9  -1    8.00   17.30
   6  -9  -1    3.10    6.20
   6  -9  -1   -4.00    5.50
  -7   9   1   15.40    5.10
   7  -9  -1   17.40    7.80
   7  -9  -1   18.40    7.60
   7  -9  -1   11.40   24.00
   7   9   0  -12.40    5.60
   7   9   0   -6.60    5.70
   7   9   0    2.20    4.30
   6   9   0   -2.20    5.50
   6   9   0    2.50    4.20
  -6  -9   0   -2.20    2.70
   5   9   0   13.10    6.20
   5   9   0   -2.10    3.30
   5   9   0    0.80    3.40
   5   9   0    2.00    5.30
  -5  -9   0   -7.20    2.60
  -5  -9   0    3.70    5.90
  -5  -9   0   -1.40    2.60
   4   9   0   27.30    6.00
   4   9   0   21.20    4.00
   4   9   0   29.40    3.90
  -4  -9   0   29.80    3.70
  -4  -9   0   30.90    3.30
  -4  -9   0   30.80    6.70
   3   9   0   92.39    6.90
   3   9   0   97.09    7.20
   3   9   0  120.69   10.10
  -3  -9   0   93.39    6.40
  -3  -9   0   90.39    9.50
  -3  -9   0  117.39    9.90
   2   9   0   -0.70    2.70
   2   9   0   -4.70    4.10
   2   9   0    2.50    2.60
  -2  -9   0    4.80    5.20
  -2  -9   0   -0.40    3.00
  -2  -9   0   -1.60    2.80
   1   9   0   40.20    4.20
   1   9   0   38.30    4.10
   1   9   0   36.50    8.40
   1   9   0   27.00    5.50
  -1  -9   0   36.40    4.10
  -1  -9   0   17.00    8.90
   0   9   0    1.60    2.80
   0   9   0    5.40    3.50
   0   9   0  -11.90    7.30
   0   9   0   -3.90    3.80
   0  -9   0    2.10    4.90
   0  -9   0    0.40    3.00
   0  -9   0    2.70    2.90
  -1   9   0   30.80    5.30
  -1   9   0   25.50    4.00
  -1   9   0   28.70    9.30
  -1   9   0   30.70    4.40
   1  -9   0   31.70    4.40
  -2   9   0    4.10    3.60
  -2   9   0   -1.80    4.40
  -2   9   0    3.10    3.60
  -2   9   0    0.20    7.70
   2  -9   0    3.20    3.40
   2  -9   0    4.10    3.90
  -3   9   0  106.99    9.60
  -3   9   0   94.79   15.10
  -3   9   0   83.79    8.60
  -3   9   0   95.69    9.00
   3  -9   0  106.69    9.00
   3  -9   0   89.69    8.70
  -4   9   0   17.30    5.50
  -4   9   0   29.40   10.70
  -4   9   0   28.30    5.60
  -4   9   0   21.20    5.50
   4  -9   0   27.00    5.60
   4  -9   0   42.30   14.20
   4  -9   0   35.80    5.80
  -5   9   0   22.30   14.40
  -5   9   0   -2.50    5.00
  -5   9   0   -2.10    5.10
  -5   9   0   -3.60    5.00
   5  -9   0   -3.80   10.00
   5  -9   0   -6.00    5.10
   5  -9   0   12.50   16.30
  -6   9   0   -1.20    5.00
  -6   9   0    2.00   11.30
  -6   9   0   -8.90    5.20
   6  -9   0   -5.10    5.80
   6  -9   0   -5.80    6.10
   6  -9   0   30.80   18.20
  -7   9   0    2.60    7.20
  -7   9   0   -2.10    4.90
   7  -9   0   -4.20    6.80
   7  -9   0  -12.70   19.30
   7  -9   0  -12.00   10.70
   7   9  -1   23.30    7.70
   7   9  -1   15.80    3.60
   7   9  -1   25.20    4.70
   7   9  -1   55.79   20.50
   7   9  -1   14.10    6.00
   6   9  -1   11.30    3.50
   6   9  -1    6.20    6.60
   6   9  -1   32.90   13.40
   6   9  -1    1.00    5.30
   6   9  -1    4.80    3.10
   5   9  -1   20.50    6.70
   5   9  -1   10.80    5.20
   5   9  -1   11.90    3.20
   4   9  -1   16.00    6.50
   4   9  -1    9.70    3.00
   4   9  -1    6.60    4.70
   4   9  -1    6.50    2.80
   3   9  -1   49.30    4.50
   3   9  -1   44.80    4.70
   3   9  -1   56.59    6.80
   2   9  -1  236.18   14.60
   2   9  -1  219.48   12.40
   2   9  -1  205.28   12.20
  -2  -9   1  219.88   12.00
  -2  -9   1  258.57   12.50
   1   9  -1  110.69    7.20
   1   9  -1  110.99    7.30
   1   9  -1  110.49    9.60
   1   9  -1  118.09   11.80
  -1  -9   1  116.29    7.30
  -1  -9   1  106.09    7.00
   0   9  -1    0.80    2.70
   0   9  -1   -2.90    3.70
   0   9  -1  -12.60    6.30
   0   9  -1   -1.10    2.60
   0  -9   1   -2.80    2.50
   0  -9   1   -0.10    3.70
  -1   9  -1   15.40    3.60
  -1   9  -1   13.10    7.80
  -1   9  -1   18.20    4.90
  -1   9  -1   16.30    3.60
   1  -9   1   16.50    3.60
   1  -9   1   13.30    3.80
  -2   9  -1   53.09    5.70
  -2   9  -1   46.50    6.60
  -2   9  -1   65.09   11.10
  -2   9  -1   53.59    5.60
   2  -9   1   54.39    5.50
   2  -9   1   84.89   10.50
   2  -9   1   49.20   10.30
  -3   9  -1   99.69   10.20
  -3   9  -1  109.29    9.50
  -3   9  -1  108.89   13.80
  -3   9  -1  101.79    9.10
   3  -9   1  133.09   17.00
   3  -9   1  115.19    9.60
   3  -9   1  103.19    8.80
  -4   9  -1   55.59    6.90
  -4   9  -1   61.09    7.10
  -4   9  -1   48.40    6.40
   4  -9   1   43.30    6.40
   4  -9   1   50.59    6.60
  -5   9  -1   17.50    7.20
  -5   9  -1   16.00    5.60
  -5   9  -1    9.80    5.40
   5  -9   1   17.60    5.90
   5  -9   1   20.30   15.10
   5  -9   1   13.90    6.00
  -6   9  -1   -5.50    6.20
  -6   9  -1    5.50    5.60
   6  -9   1   21.10   17.80
   6  -9   1    1.10    6.50
   6  -9   1   -5.70    5.80
   7  -9   1  -21.00   18.60
   7  -9   1  -10.70    6.70
   7   9  -2   -8.00    4.90
   7   9  -2  -11.80    7.50
   6   9  -2   -3.00    4.90
   6   9  -2   26.00   12.70
   6   9  -2   -1.00    6.90
   5   9  -2    5.90   10.50
   5   9  -2    5.90    6.50
   5   9  -2   -1.00    4.50
   4   9  -2    4.60    5.80
   4   9  -2    4.60    4.50
   3   9  -2   33.90    3.60
   3   9  -2   43.10    6.40
   3   9  -2   54.99    8.90
   3   9  -2   41.40    4.30
   2   9  -2  121.19    9.80
   2   9  -2   95.69    6.60
   2   9  -2  108.99    6.60
  -2  -9   2  109.39    6.10
  -2  -9   2  111.29    6.10
   1   9  -2   12.80    2.80
   1   9  -2    6.60    4.90
   1   9  -2    4.30    5.50
   1   9  -2   11.90    2.70
  -1  -9   2    8.60    2.70
  -1  -9   2   11.00    2.50
   0   9  -2   38.20    6.20
   0   9  -2   42.30    4.30
   0   9  -2   42.50    8.10
   0   9  -2   38.50    4.20
   0  -9   2   36.50    4.20
  -1   9  -2    4.10    5.60
  -1   9  -2   -1.80    3.00
  -1   9  -2   -1.40    3.10
  -1   9  -2   -6.00    4.40
   1  -9   2   -2.60    2.70
   1  -9   2    1.50    3.60
  -2   9  -2   11.40    3.90
  -2   9  -2   19.90    6.60
  -2   9  -2   11.50    5.60
  -2   9  -2   11.90    4.10
   2  -9   2    1.30    7.90
   2  -9   2    5.60    3.80
   2  -9   2   14.50    4.70
  -3   9  -2    5.60    8.70
  -3   9  -2   -1.10    5.40
  -3   9  -2    5.00    4.30
  -3   9  -2    3.10    4.50
   3  -9   2    4.50    4.20
   3  -9   2    8.70    4.90
  -4   9  -2   42.50    8.30
  -4   9  -2   45.80    6.90
   4  -9   2   40.40    6.70
   4  -9   2   44.40    6.40
  -5   9  -2   13.10    5.90
  -5   9  -2    9.50    5.90
   5  -9   2   -2.60   14.00
   5  -9   2    8.30    5.90
   5  -9   2    5.00    5.50
  -6   9  -2   -9.50    6.40
  -6   9  -2   -1.70    6.20
   6  -9   2   -9.70   10.10
   6  -9   2  -16.30   17.80
   6  -9   2   -5.60    6.30
   6   9  -3   29.90    6.30
   6   9  -3   59.59   14.00
   6   9  -3   46.80    9.60
   5   9  -3   18.30   11.00
   5   9  -3   20.30    7.50
   4   9  -3   29.60    7.60
   4   9  -3   41.40   10.80
   4   9  -3   31.70    5.80
   3   9  -3   -8.30    6.10
   3   9  -3   -1.30    4.50
   2   9  -3   11.30    5.20
   2   9  -3   14.80    2.50
   2   9  -3   13.90    7.10
   1   9  -3  179.38   13.20
   1   9  -3  194.28   13.70
   1   9  -3  189.88   10.90
  -1  -9   3  217.78   11.30
   0   9  -3   96.99    9.70
   0   9  -3   82.89    9.40
   0   9  -3  107.29    7.40
   0   9  -3   96.59    7.30
   0  -9   3  114.79    7.20
  -1   9  -3   17.30    4.10
  -1   9  -3   21.50    5.20
   1  -9   3   10.60    3.50
   1  -9   3   14.80    4.30
  -2   9  -3   19.40    4.80
   2  -9   3   16.80    4.30
   2  -9   3   19.50    5.10
  -3   9  -3    5.90    7.00
   3  -9   3    9.70    5.40
   3  -9   3   15.80   10.00
   3  -9   3   15.30    4.80
  -4   9  -3   29.00    6.20
   4  -9   3   13.60    5.30
   4  -9   3   24.80    6.30
  -5   9  -3   16.60    6.30
  -5   9  -3   10.50    6.00
  -5   9  -3   23.80    6.90
   5  -9   3   13.40   15.00
   5  -9   3   21.70    7.30
  -6   9  -3    2.70    6.60
  -6   9  -3   -1.50    6.80
  -6   9  -3    2.90    6.20
   6  -9   3   21.00    7.90
   6  -9   3  -11.80   16.20
   6  -9   3    8.60    6.10
   6   9  -4   -4.90    4.60
   6   9  -4   14.40   12.50
   6   9  -4   -8.80    8.50
   5   9  -4  -10.00   11.80
   5   9  -4   -0.60   15.80
   5   9  -4   -6.00    4.20
   4   9  -4    7.90    9.80
   4   9  -4    0.40    4.50
   4   9  -4    4.60    7.30
   3   9  -4   13.90    8.50
   3   9  -4    5.10    5.10
   3   9  -4    2.20    6.30
   2   9  -4   37.80    4.00
   2   9  -4   39.80    6.90
   2   9  -4   38.00    8.10
   2   9  -4   34.40   15.20
   1   9  -4   53.29    8.20
   1   9  -4   51.39    4.70
   1   9  -4   55.39    5.50
   1   9  -4   46.50   11.10
  -1  -9   4   51.79    4.90
  -1  -9   4   51.39    4.70
   0   9  -4   24.20    4.00
   0   9  -4   15.20    7.30
   0   9  -4   15.60    3.90
   0  -9   4   13.10    3.40
   0  -9   4   15.60    4.00
  -1   9  -4   31.10    7.60
  -1   9  -4   23.60    7.30
  -1   9  -4   30.70    4.70
   1  -9   4   19.80    4.70
   1  -9   4   25.60    4.30
  -2   9  -4    8.30    6.60
  -2   9  -4    6.40    4.70
  -2   9  -4    3.10    4.20
   2  -9   4   -5.20    4.80
  -3   9  -4   10.10    7.30
  -3   9  -4    4.10    4.90
  -3   9  -4    1.00    4.60
   3  -9   4    5.50    5.50
   3  -9   4    4.00    4.60
   3  -9   4    5.00   14.00
  -4   9  -4    1.00    5.20
  -4   9  -4    0.00    5.40
  -4   9  -4    6.70    7.30
   4  -9   4   -8.40    5.80
   4  -9   4   -5.90    6.60
   4  -9   4    3.70   11.40
  -5   9  -4   20.40    7.80
  -5   9  -4   -1.80    5.90
  -5   9  -4   11.70    6.70
   5  -9   4   11.80    5.80
   5  -9   4    8.90   10.70
   5  -9   4   11.00   16.30
  -6   9  -4   -8.20    6.90
  -6   9  -4  -18.80    6.20
   6  -9   4   -6.50    7.90
   6  -9   4  -31.80   19.00
   6   9  -5   24.70   13.50
   5   9  -5   16.00    7.80
   5   9  -5   18.90    6.40
   5   9  -5   39.30   20.10
   4   9  -5   15.50    7.90
   4   9  -5   16.90    9.80
   4   9  -5    0.90    5.20
   3   9  -5   37.80    7.10
   3   9  -5   24.20   12.10
   2   9  -5    4.70    7.00
   2   9  -5    4.40    5.60
   2   9  -5    1.80    2.60
   1   9  -5   -0.60    3.20
   1   9  -5   -7.90    4.10
  -1  -9   5    0.80    3.00
  -1  -9   5   -3.90    2.30
   0   9  -5   62.79    9.30
   0   9  -5   59.99    6.00
   0   9  -5   71.09    7.20
   0  -9   5   75.49    7.00
   0  -9   5   60.29    6.30
  -1   9  -5   51.49    5.90
  -1   9  -5   46.40    6.00
  -1   9  -5   44.50    8.40
   1  -9   5   57.79    6.50
  -2   9  -5   11.70    5.10
  -2   9  -5   12.50    5.20
  -2   9  -5   15.60    7.20
   2  -9   5    7.40    5.90
  -3   9  -5   19.30    6.20
  -3   9  -5   25.40    8.00
  -3   9  -5   20.60    5.80
   3  -9   5   17.60    6.80
   3  -9   5    9.70    4.90
  -4   9  -5    7.20    6.60
  -4   9  -5   11.00    7.90
  -4   9  -5    3.50    5.70
   4  -9   5    4.50    5.00
   4  -9   5    1.60    6.90
  -5   9  -5   -5.10    5.90
  -5   9  -5   14.30    8.30
  -5   9  -5    0.60    7.20
   5  -9   5   20.00   14.80
   5  -9   5   -9.70    7.50
   5   9  -6  -15.80   12.10
   5   9  -6   -2.50    4.90
   4   9  -6   -2.80    5.70
   4   9  -6  -13.90    8.90
   3   9  -6   -4.00    9.70
   2   9  -6    4.40    3.40
   2   9  -6    1.50    6.60
   1   9  -6   28.80    5.10
   1   9  -6   21.10    4.40
  -1  -9   6   20.30    3.50
  -1  -9   6   29.70    4.10
   0   9  -6    8.50    7.80
   0   9  -6   15.20    4.50
   0   9  -6    6.70    4.70
   0  -9   6   14.10    4.70
  -1   9  -6   10.40    4.90
  -1   9  -6    4.20    4.80
   1  -9   6   11.20    5.40
   1  -9   6    7.50    5.20
  -2   9  -6   10.00    5.80
  -2   9  -6    9.30    5.10
   2  -9   6   12.70    6.30
   2  -9   6   20.00    4.90
  -3   9  -6   -3.20    6.00
  -3   9  -6   -8.80    5.10
   3  -9   6  -13.30    6.40
  -4   9  -6   -0.60    6.90
  -4   9  -6   -2.00    5.90
   4  -9   6  -14.70    7.60
   4   9  -7   12.50    6.90
   3   9  -7    0.90    4.00
   2   9  -7   19.20    4.60
   2   9  -7   25.70    7.20
   1   9  -7   -3.30    4.00
   1   9  -7   -2.50    4.50
  -1  -9   7   -3.10    3.90
   0   9  -7    3.70    4.60
   0   9  -7   -5.10    4.90
   0  -9   7    6.30    3.60
   0  -9   7    3.50    5.00
  -1   9  -7    5.10    5.80
  -1   9  -7    3.20    5.20
   1  -9   7   -2.30    5.60
  -2   9  -7   13.30    5.80
  -2   9  -7   13.50    6.70
   2  -9   7    8.70    8.50
  -3   9  -7    1.10    6.00
  -3   9  -7   12.60   13.70
   3  -9   7   -3.10    7.40
   2   9  -8   -5.60    5.20
   2   9  -8    1.40    4.60
   1   9  -8   -5.10    5.90
   1   9  -8    4.30    4.30
  -1  -9   8   -2.70    5.20
   0   9  -8    4.90    5.10
   0  -9   8    3.60    5.80
  -1   9  -8    2.50    5.50
  -1   9  -8    6.70    6.60
   1  -9   8   -4.50    6.40
   0  10   8    6.30    8.30
   0  10   8  -12.10    9.80
   0 -10  -8   -4.30    7.40
  -1  10   8   -9.70    7.10
  -1  10   8   -8.80   12.80
   1 -10  -8   -2.40    7.00
   1 -10  -8   -1.30    5.60
   2  10   7   -9.60    9.80
   2  10   7   -3.70    6.80
   2  10   7    3.70    6.80
  -2 -10  -7    2.20    8.70
   1  10   7   -2.00    9.00
   1  10   7   15.20    6.80
   1  10   7   22.90    7.20
  -1 -10  -7   22.90    7.80
  -1 -10  -7   19.00    6.40
   0  10   7   13.20    8.80
   0  10   7   10.80    6.90
   0  10   7   -2.60    9.10
   0 -10  -7    1.80    7.00
   0 -10  -7   -0.40    5.60
  -1  10   7   -1.50    9.20
  -1  10   7    9.20    7.70
  -1  10   7    6.50    6.60
   1 -10  -7   28.10    7.30
  -2  10   7    4.30    7.00
  -2  10   7   -6.30    5.50
  -2  10   7    4.70    8.50
   2 -10  -7   -3.70    8.00
   2 -10  -7   -2.10    6.40
   2 -10  -7    5.90    6.70
  -3  10   7   22.50    7.50
  -3  10   7   -6.80    8.50
   3 -10  -7    7.60    8.50
   3 -10  -7    7.80    6.80
   3 -10  -7   19.50    8.00
   4  10   6   -8.50    6.40
   4  10   6   -7.30   10.20
   4  10   6   -2.80    6.40
  -4 -10  -6   -0.60    7.90
   3  10   6   21.10    7.00
   3  10   6   12.80    6.80
   3  10   6   12.00    9.80
  -3 -10  -6   24.80    7.80
   2  10   6   11.10    6.60
   2  10   6    9.10   14.20
   2  10   6    6.90    6.00
   2  10   6   -0.50    8.10
  -2 -10  -6   22.80    7.20
  -2 -10  -6    6.70    5.20
   1  10   6    4.00    7.80
   1  10   6   17.30    6.80
   1  10   6   11.90    6.10
   1  10   6   25.70   17.00
  -1 -10  -6    3.80    6.50
  -1 -10  -6   17.20    8.10
  -1 -10  -6   15.20    7.00
   0  10   6   16.50    6.10
   0  10   6   15.10    6.70
   0  10   6    9.90    8.50
   0  10   6   -4.50   16.20
   0 -10  -6   12.80    6.60
   0 -10  -6    6.00    5.70
   0 -10  -6   28.50    6.80
  -1  10   6   22.30    6.90
  -1  10   6    2.00    5.50
  -1  10   6  -20.30   16.00
  -1  10   6    9.70    8.10
   1 -10  -6    9.60    7.20
   1 -10  -6   11.80    6.60
   1 -10  -6   11.10    7.20
  -2  10   6  -23.50   17.60
  -2  10   6   -8.20    7.60
  -2  10   6   -0.80    5.90
  -2  10   6   -2.90   11.70
   2 -10  -6    1.80   11.30
   2 -10  -6    3.20    5.80
   2 -10  -6    2.50    6.80
  -3  10   6  -11.30    5.40
  -3  10   6   -9.80    7.80
  -3  10   6    4.90    9.40
   3 -10  -6   -8.20    5.90
   3 -10  -6   -4.60    6.70
   3 -10  -6    6.40   12.00
   3 -10  -6    6.90    7.00
  -4  10   6   10.50    7.00
  -4  10   6    1.10    7.80
   4 -10  -6    4.80    6.60
   4 -10  -6    2.00    7.20
   4 -10  -6    0.50    6.80
   4 -10  -6   46.50   27.70
   5  10   5   -8.20    6.00
  -5 -10  -5   13.00    7.70
   4  10   5   10.00    8.80
   4  10   5   11.90    6.30
   4  10   5   17.70    7.10
  -4 -10  -5   30.20    7.80
   3  10   5   25.10    8.90
   3  10   5   25.70    6.60
   3  10   5   25.80    6.90
  -3 -10  -5   35.30    7.50
  -3 -10  -5   55.19    8.00
  -3 -10  -5   30.50    6.00
   2  10   5    3.60    5.80
   2  10   5   17.90    8.20
   2  10   5    8.60    6.40
  -2 -10  -5   15.00    6.70
  -2 -10  -5    6.20    6.20
   1  10   5   14.20    5.90
   1  10   5    7.60    7.50
   1  10   5    3.50    5.90
  -1 -10  -5    4.30    4.90
  -1 -10  -5    0.20    5.90
   0  10   5   48.20    8.90
   0  10   5   54.09    7.10
   0  10   5   76.59    8.50
   0 -10  -5   41.40    7.80
   0 -10  -5   65.19    7.80
   0 -10  -5   50.99    6.80
  -1  10   5   13.90    6.80
  -1  10   5   16.00    7.70
  -1  10   5    5.10    5.10
   1 -10  -5    4.90    5.80
   1 -10  -5    8.70    5.70
   1 -10  -5    9.80    5.60
  -2  10   5   37.90    8.30
  -2  10   5   44.50    7.10
  -2  10   5   23.30    5.90
   2 -10  -5   27.10    6.80
   2 -10  -5   30.60    6.40
   2 -10  -5   46.20    6.90
  -3  10   5    6.20    5.70
  -3  10   5   13.30    6.40
  -3  10   5  -18.40   21.80
  -3  10   5    9.70    7.20
   3 -10  -5    7.60    6.10
   3 -10  -5    9.90    6.20
   3 -10  -5   24.20   12.90
   3 -10  -5    3.30    5.70
  -4  10   5   -2.30    5.70
  -4  10   5    6.80    6.70
  -4  10   5  -18.10   12.00
   4 -10  -5   -1.30    5.60
   4 -10  -5    9.10   14.40
   4 -10  -5   -4.90    6.30
   4 -10  -5   12.00    6.60
  -5  10   5    0.50    7.10
  -5  10   5   13.10    7.20
   5 -10  -5   20.10    6.70
   5 -10  -5   31.00   31.10
   5 -10  -5   27.10    7.10
   5 -10  -5    2.50    7.40
   5  10   4   -0.90    8.30
   5  10   4    5.50    6.00
  -5 -10  -4    0.10    6.20
  -5 -10  -4    2.30    7.00
   4  10   4   -0.40    5.50
   4  10   4    8.10    7.90
   4  10   4   11.40    6.40
  -4 -10  -4   13.50    6.50
  -4 -10  -4   11.20    4.50
  -4 -10  -4   17.80    7.50
   3  10   4   16.80    5.30
   3  10   4   17.20    5.60
   3  10   4    6.70    7.30
  -3 -10  -4   18.40    7.40
   2  10   4   43.30    8.40
   2  10   4   50.19    6.80
   2  10   4   56.59    6.90
  -2 -10  -4   46.90    6.10
  -2 -10  -4   57.79    7.40
   1  10   4   29.50    5.40
   1  10   4   20.70    7.10
   1  10   4   27.30    6.20
  -1 -10  -4   24.00    5.20
  -1 -10  -4   35.70    6.30
   0  10   4    1.40    4.70
   0  10   4   18.10    6.80
   0  10   4   -4.40   12.20
   0  10   4    6.30    5.30
   0 -10  -4   10.80    5.30
   0 -10  -4    7.20    5.50
   0 -10  -4   12.70    4.80
  -1  10   4   -1.60   13.30
  -1  10   4   27.90    5.70
  -1  10   4   22.20    6.40
   1 -10  -4   26.50    5.70
   1 -10  -4   21.20    5.40
   1 -10  -4   15.40    6.10
  -2  10   4   34.90    7.70
  -2  10   4   32.50    6.20
  -2  10   4   21.30    5.70
  -2  10   4   28.60   16.60
   2 -10  -4   37.50    6.20
   2 -10  -4   28.50    6.50
   2 -10  -4   33.80    6.10
  -3  10   4   -2.80    5.00
  -3  10   4   -7.80   15.00
  -3  10   4    2.20    6.00
  -3  10   4   -1.10    5.30
   3 -10  -4    0.70    5.30
   3 -10  -4   -3.00   12.10
   3 -10  -4   -6.40    4.80
   3 -10  -4    0.60    5.60
  -4  10   4   -2.90    6.00
  -4  10   4    7.20   16.30
  -4  10   4   -4.10    5.20
  -4  10   4   -5.20    5.60
   4 -10  -4   10.80   14.70
   4 -10  -4    2.30    5.30
   4 -10  -4   -3.10    5.70
   4 -10  -4    1.30    5.90
  -5  10   4   -9.10    5.30
  -5  10   4   -3.80    6.40
  -5  10   4   -6.80    6.10
   5 -10  -4   -1.90    5.70
   5 -10  -4    5.40    6.80
   5 -10  -4   30.00   16.70
  -6  10   4    4.90    7.30
   6 -10  -4   29.00   19.80
   6 -10  -4   17.30    8.20
   6 -10  -4   22.90   11.90
   6  10   3   -5.40    7.90
   6  10   3   -5.40    5.90
   6  10   3   -1.80    5.40
  -6 -10  -3   11.80    8.00
   5  10   3   20.00    5.90
   5  10   3   14.60    8.00
   5  10   3   19.70    5.70
  -5 -10  -3   24.30    5.90
   4  10   3    8.10    7.10
   4  10   3   18.80    5.20
   4  10   3   10.00    5.20
  -4 -10  -3   15.00    5.00
  -4 -10  -3   24.90    6.10
   3  10   3   63.39    6.90
   3  10   3   51.59    6.50
   3  10   3   52.89    8.70
  -3 -10  -3   68.99    7.30
  -3 -10  -3   42.30    7.80
   2  10   3  139.39   19.30
   2  10   3   97.29   12.10
   2  10   3  121.79    9.60
   2  10   3  116.09    9.70
  -2 -10  -3  131.29   10.10
  -2 -10  -3  111.39   11.60
   1  10   3   68.79    6.80
   1  10   3   73.99    7.00
   1  10   3   57.99   13.70
   1  10   3   63.99    9.60
  -1 -10  -3   91.29   11.70
  -1 -10  -3   55.99    6.30
   0  10   3    1.20    4.20
   0  10   3  -18.60   10.40
   0  10   3    2.20    4.20
   0  10   3   -0.90    6.00
   0 -10  -3    4.00    4.10
   0 -10  -3   -3.30    4.50
   0 -10  -3   -4.90    4.50
  -1  10   3  107.89    9.30
  -1  10   3   84.59   17.10
  -1  10   3   91.29    8.90
  -1  10   3   97.19   11.00
   1 -10  -3  103.99    8.70
   1 -10  -3   87.89    9.90
   1 -10  -3   97.49    9.10
  -2  10   3   69.19   16.10
  -2  10   3   37.80    5.90
  -2  10   3   47.00    8.20
  -2  10   3   39.70    7.40
   2 -10  -3   27.30    5.40
   2 -10  -3   38.10    6.40
   2 -10  -3   41.40    6.10
  -3  10   3   61.69    7.90
  -3  10   3   52.69    7.00
  -3  10   3   66.79    7.50
  -3  10   3   84.69   16.80
   3 -10  -3   57.09    7.60
   3 -10  -3   46.00    6.50
   3 -10  -3   60.19    7.10
   3 -10  -3   87.49   17.10
  -4  10   3   34.20    6.30
  -4  10   3   20.60    6.10
  -4  10   3   28.20   15.90
  -4  10   3   30.10    6.80
   4 -10  -3   17.30    6.20
   4 -10  -3   23.30   15.70
   4 -10  -3   13.90    6.00
   4 -10  -3   32.20    6.60
  -5  10   3    5.90   17.00
  -5  10   3   -1.80    5.90
  -5  10   3  -11.10    5.60
  -5  10   3   -2.90    6.20
   5 -10  -3   -0.80    5.40
   5 -10  -3   -1.80    6.40
   5 -10  -3   13.30   17.00
  -6  10   3    6.30    7.40
  -6  10   3   -5.00    5.30
   6 -10  -3    6.40    6.40
   6 -10  -3    9.10   20.30
   6 -10  -3   -6.60    7.10
   6  10   2    4.30    7.40
   6  10   2    4.70    5.70
  -6 -10  -2    4.80    7.90
   5  10   2    1.30    7.00
   5  10   2   -4.80    4.60
   5  10   2    2.50    4.80
  -5 -10  -2    4.60    4.70
  -5 -10  -2   -0.90    4.00
   4  10   2    7.40    6.50
   4  10   2   -2.50    4.30
   4  10   2   -0.70    4.10
  -4 -10  -2   -4.00    5.60
   3  10   2    8.70    4.50
   3  10   2   21.10    4.60
  -3 -10  -2   12.30    5.60
  -3 -10  -2   10.20    4.60
  -3 -10  -2    9.00    3.80
   2  10   2   41.90    7.40
   2  10   2   54.49    5.70
   2  10   2   41.50    5.70
  -2 -10  -2   44.70    5.20
  -2 -10  -2   62.99    6.20
  -2 -10  -2   38.00    6.60
   1  10   2  130.49    9.40
   1  10   2  124.89   17.30
   1  10   2  112.79   11.50
   1  10   2  120.39    9.30
  -1 -10  -2  118.49    8.70
  -1 -10  -2  124.19   10.70
  -1 -10  -2  140.49    9.60
   0  10   2   77.29   14.50
   0  10   2   68.89    6.60
   0  10   2   68.79    7.40
   0  10   2   72.19    8.20
   0 -10  -2   76.29    7.70
   0 -10  -2   57.09    7.70
   0 -10  -2   71.49    6.90
  -1  10   2    3.80    5.00
  -1  10   2   -0.80    3.80
  -1  10   2   -0.90    3.90
  -1  10   2  -16.50   10.50
   1 -10  -2    1.50    3.50
   1 -10  -2   -0.40    4.80
   1 -10  -2    1.00    4.30
  -2  10   2   -1.10   12.30
  -2  10   2    1.70    4.30
  -2  10   2    9.90    5.50
  -2  10   2    1.10    4.30
   2 -10  -2    5.10    4.10
   2 -10  -2   10.50    5.10
   2 -10  -2  -15.00   10.60
   2 -10  -2    9.00    4.50
  -3  10   2   38.10   13.50
  -3  10   2   40.30    5.90
  -3  10   2   37.80    6.10
  -3  10   2   36.80    6.60
   3 -10  -2   44.00    6.10
   3 -10  -2   21.20   14.40
   3 -10  -2   34.10    6.00
   3 -10  -2   51.79    7.10
  -4  10   2   11.70   13.20
  -4  10   2    3.10    5.20
  -4  10   2    5.40    5.30
  -4  10   2    4.60    5.20
   4 -10  -2   18.60   15.00
   4 -10  -2    7.80    5.10
   4 -10  -2    4.00    4.90
  -5  10   2    6.80   16.00
  -5  10   2   -7.80    5.30
  -5  10   2   13.20    5.90
  -5  10   2    5.20    6.00
   5 -10  -2    1.90    6.10
   5 -10  -2   -6.10   16.10
   5 -10  -2   -1.20    5.10
  -6  10   2   -6.00    5.10
   6 -10  -2   -2.20    6.00
   6 -10  -2   -4.80    6.70
   6 -10  -2  -19.00   17.50
   6  10   1    5.20    6.80
   6  10   1    4.90    4.50
   6  10   1   13.80    5.20
  -6 -10  -1   12.50    4.20
  -6 -10  -1    7.10    3.70
  -6 -10  -1   22.00    7.10
   5  10   1    1.30    4.20
   5  10   1    4.70    6.30
   5  10   1    7.40    4.40
  -5 -10  -1    5.70    4.00
  -5 -10  -1    7.00    6.60
   4  10   1   53.49    5.70
   4  10   1   41.40   10.20
   4  10   1   51.79    5.50
  -4 -10  -1   49.60    7.60
  -4 -10  -1   57.99    6.70
  -4 -10  -1   45.00    4.90
   3  10   1   49.40    5.20
   3  10   1   49.50    7.60
  -3 -10  -1   55.09    7.40
  -3 -10  -1   50.09    5.60
  -3 -10  -1   50.49    5.50
   2  10   1   61.49    6.70
   2  10   1   66.89    6.60
   2  10   1   78.09    9.40
  -2 -10  -1   64.09    6.10
  -2 -10  -1   80.69    9.00
   1  10   1  238.38   15.60
   1  10   1  255.87   20.00
   1  10   1  215.58   13.50
  -1 -10  -1  233.38   15.30
  -1 -10  -1  212.98   13.20
  -1 -10  -1  254.77   13.80
   0  10   1  191.38   12.10
   0  10   1  199.08   13.70
   0  10   1  197.38   12.10
   0  10   1  211.58   23.40
   0 -10  -1  187.58   11.60
   0 -10  -1  186.08   13.60
   0 -10  -1  217.88   12.30
  -1  10   1   27.10    4.60
  -1  10   1   13.60   20.30
  -1  10   1   32.50    4.70
  -1  10   1   24.20    5.80
   1 -10  -1   30.90    6.00
   1 -10  -1   19.30    4.20
  -2  10   1  108.09   15.10
  -2  10   1  101.09    8.80
  -2  10   1   77.49    8.50
  -2  10   1   92.59    9.90
   2 -10  -1   96.79    8.50
   2 -10  -1   89.69    8.60
  -3  10   1   60.39    7.60
  -3  10   1   59.59    6.70
  -3  10   1   73.69   14.00
  -3  10   1   73.39    9.60
   3 -10  -1   43.20    6.40
   3 -10  -1   66.39    6.80
  -4  10   1   41.30   13.70
  -4  10   1   18.00    5.50
  -4  10   1   32.80    6.30
  -4  10   1   31.00    5.80
   4 -10  -1   19.00    5.30
   4 -10  -1   18.10    5.50
  -5  10   1   23.00    6.30
  -5  10   1   26.80    6.50
  -5  10   1   19.70    6.10
   5 -10  -1   12.20    6.20
   5 -10  -1   25.30   16.90
   5 -10  -1   18.30    5.70
  -6  10   1   -2.30    5.30
  -6  10   1   -6.10    5.60
  -6  10   1    6.10    6.80
   6 -10  -1  -12.50   17.20
   6 -10  -1    1.90    6.30
   6 -10  -1    0.10    6.60
   6  10   0   12.60    6.50
   6  10   0    2.50    6.80
   5  10   0   10.90    3.80
   5  10   0    9.70    3.90
   5  10   0   12.80    7.30
  -5 -10   0   11.30    2.80
  -5 -10   0    8.90    2.70
  -5 -10   0   20.50    6.80
   4  10   0   14.60    3.90
   4  10   0   19.70    3.60
   4  10   0   16.20    6.20
  -4 -10   0   15.40    2.80
  -4 -10   0   22.60    6.70
  -4 -10   0   18.30    3.50
   3  10   0    0.80    5.20
   3  10   0   -1.50    3.00
   3  10   0   -3.90    3.10
  -3 -10   0   -1.00    4.10
  -3 -10   0   -3.10    4.80
  -3 -10   0   -1.20    2.30
   2  10   0   12.00    3.30
   2  10   0    6.20    3.30
   2  10   0   15.70    5.40
  -2 -10   0   10.00    2.70
  -2 -10   0   14.90    5.40
  -2 -10   0    8.50    3.40
   1  10   0   84.89    9.00
   1  10   0   96.19   13.50
   1  10   0   82.39    6.60
   1  10   0   74.69    6.60
  -1 -10   0   70.29    6.10
  -1 -10   0   76.49    8.70
   0  10   0  179.38   12.70
   0  10   0  164.78   10.80
   0  10   0  179.58   17.20
   0  10   0  177.08   11.30
   0 -10   0  189.58   11.00
   0 -10   0  175.08   10.70
  -1  10   0   64.89    7.00
  -1  10   0   89.49   12.80
  -1  10   0   86.89    7.40
  -1  10   0   72.19    8.80
   1 -10   0   87.99    7.70
   1 -10   0   67.19    6.80
  -2  10   0    8.00    4.00
  -2  10   0   12.90    4.20
  -2  10   0   12.60    5.50
  -2  10   0    5.00   10.00
   2 -10   0    8.30    4.20
   2 -10   0    7.40    3.90
  -3  10   0    3.50    4.40
  -3  10   0   -1.30    9.90
  -3  10   0   -7.10    4.80
  -3  10   0    0.00    4.30
   3 -10   0   -4.50   14.60
   3 -10   0   -4.90    3.90
   3 -10   0   10.20    4.80
  -4  10   0   27.20   12.20
  -4  10   0   17.10    5.70
  -4  10   0   18.10    5.60
  -4  10   0   12.50    5.40
   4 -10   0   24.40    5.70
   4 -10   0   12.50    5.40
  -5  10   0    8.30    5.80
  -5  10   0   13.00    6.50
  -5  10   0    2.20    5.50
   5 -10   0   15.00    6.10
   5 -10   0   10.60    6.70
   5 -10   0   18.90   16.20
  -6  10   0   -5.00    6.60
   6 -10   0    0.50   17.00
   6 -10   0    3.00    6.40
   6  10  -1    5.60    7.00
   6  10  -1    3.90    3.10
   6  10  -1    5.60    6.90
   5  10  -1   36.80    7.80
   5  10  -1   22.40    3.30
   5  10  -1   21.50    6.20
   4  10  -1   27.20    6.10
   4  10  -1   30.20    3.70
   3  10  -1   64.79    5.30
   3  10  -1   72.29    8.80
   3  10  -1   51.69    5.40
  -3 -10   1   55.09    4.60
  -3 -10   1   67.59    5.20
   2  10  -1  108.79    9.70
   2  10  -1   79.89    6.60
   2  10  -1   83.59    6.40
  -2 -10   1   93.39    6.60
  -2 -10   1   89.69    6.00
   1  10  -1   27.20    5.80
   1  10  -1   35.60    8.60
   1  10  -1   35.80    4.10
   1  10  -1   32.00    3.90
  -1 -10   1   39.50    4.20
  -1 -10   1   28.60    3.60
   0  10  -1  180.58   17.00
   0  10  -1  195.78   11.70
   0  10  -1  206.58   13.70
   0  10  -1  192.78   11.60
   0 -10   1  219.88   11.70
   0 -10   1  187.88   11.40
  -1  10  -1  236.98   13.80
  -1  10  -1  200.78   18.30
  -1  10  -1  214.68   13.60
  -1  10  -1  245.48   15.30
   1 -10   1  229.68   13.40
   1 -10   1  267.97   14.00
  -2  10  -1   62.09    6.70
  -2  10  -1   72.89    8.20
  -2  10  -1   59.89    6.40
  -2  10  -1   92.29   13.90
   2 -10   1   55.69   11.70
   2 -10   1   75.69    7.50
   2 -10   1   80.79    8.20
  -3  10  -1   55.19    6.60
  -3  10  -1   58.69   11.60
  -3  10  -1   51.39    7.30
  -3  10  -1   38.00    6.00
   3 -10   1   52.59   13.90
   3 -10   1   50.59    6.60
   3 -10   1   49.50    6.10
  -4  10  -1   41.80   10.10
  -4  10  -1   45.00    6.70
  -4  10  -1   49.90    7.00
   4 -10   1   41.80    6.30
   4 -10   1   49.20    6.90
  -5  10  -1    8.60    5.90
  -5  10  -1   59.09   14.90
   5 -10   1   29.90   20.10
   6  10  -2   -0.50    5.30
   6  10  -2   21.80   11.30
   6  10  -2    5.50    7.60
   5  10  -2    6.20    5.10
   5  10  -2   13.60    6.90
   4  10  -2    4.40    6.60
   4  10  -2    5.60    4.90
   3  10  -2   53.19    4.50
   3  10  -2   36.10    4.20
   3  10  -2   49.30    7.20
   2  10  -2    8.80    2.70
   2  10  -2   12.40    5.40
   2  10  -2   10.50    2.70
  -2 -10   2    3.90    2.30
   1  10  -2    0.90    4.50
   1  10  -2   -0.40    2.80
   1  10  -2    0.00    2.60
   1  10  -2    4.10    6.40
  -1 -10   2   -2.50    2.40
  -1 -10   2    0.50    3.00
   0  10  -2   80.59    9.20
   0  10  -2   71.79    6.60
   0  10  -2   59.19   11.30
   0  10  -2   75.49    6.60
   0 -10   2   73.69    6.00
  -1  10  -2  119.49    8.80
  -1  10  -2  124.79    8.90
  -1  10  -2  117.19   12.90
  -1  10  -2  119.89   10.80
   1 -10   2  144.99    9.40
   1 -10   2  107.09    8.40
  -2  10  -2   38.40    5.60
  -2  10  -2   57.09    9.20
  -2  10  -2   36.90    5.40
  -2  10  -2   46.90    7.40
   2 -10   2   36.40    5.20
   2 -10   2   49.20    6.50
  -3  10  -2   13.50    6.20
  -3  10  -2   31.40   10.20
  -3  10  -2    9.10    4.80
  -3  10  -2    9.90    6.30
   3 -10   2   23.10   11.60
   3 -10   2   17.20    5.70
   3 -10   2   23.70    5.00
  -4  10  -2   -4.80    6.00
  -4  10  -2   -2.90    4.80
  -4  10  -2   -1.40    5.10
  -4  10  -2   27.80   12.00
   4 -10   2   -1.40    4.70
   4 -10   2    0.70    5.60
  -5  10  -2    1.80    5.80
  -5  10  -2    8.10    9.80
   5 -10   2    8.00   11.30
   5 -10   2   13.20   14.50
   5 -10   2    8.60    8.30
  -6  10  -2    6.00    6.50
  -6  10  -2    4.20    7.30
   6 -10   2    2.10    6.50
   6 -10   2   10.50   17.90
   6 -10   2    1.20    7.40
   6  10  -3    7.10    7.10
   6  10  -3   40.70   12.90
   5  10  -3   -4.20    5.00
   5  10  -3    8.60   10.30
   5  10  -3   -3.50    6.90
   4  10  -3   41.20   11.40
   4  10  -3   32.30    6.30
   4  10  -3   30.10    8.20
   3  10  -3   46.80    7.10
   3  10  -3   57.19    9.70
   2  10  -3   39.70    6.90
   2  10  -3   39.10    8.40
   2  10  -3   40.60    3.80
   1  10  -3   94.49    6.80
   1  10  -3   75.19   10.60
   1  10  -3   94.59    6.90
   1  10  -3   96.49   10.30
  -1 -10   3   91.29    6.30
  -1 -10   3  100.99    6.70
   0  10  -3    3.70    3.30
   0  10  -3   -2.70    5.30
   0  10  -3   -0.50    3.30
   0 -10   3   -2.90    2.90
   0 -10   3    2.90    4.40
  -1  10  -3   65.39    9.40
  -1  10  -3   75.29    9.20
  -1  10  -3   71.99    7.40
  -1  10  -3   67.19    9.10
   1 -10   3   78.49    7.60
   1 -10   3   70.39    6.90
  -2  10  -3  119.59    9.90
  -2  10  -3  138.69   12.30
   2 -10   3  122.29   10.50
  -3  10  -3   64.29    8.00
   3 -10   3   68.59   12.20
   3 -10   3   38.70    6.10
   3 -10   3   61.09    7.50
  -4  10  -3   13.60    6.40
  -4  10  -3   10.70    5.80
   4 -10   3   18.10    6.70
   4 -10   3    6.30    8.90
   4 -10   3   19.60   12.90
  -5  10  -3   22.10    7.10
  -5  10  -3    9.90    7.00
   5 -10   3   23.60    6.30
   5 -10   3   35.50   10.30
  -6  10  -3   -4.40    7.10
  -6  10  -3    7.50    7.10
   6 -10   3   34.60   20.10
   6 -10   3   -1.30    7.80
   6  10  -4   26.70   13.10
   6  10  -4    6.80    5.60
   6  10  -4   10.30    8.40
   5  10  -4   -3.00    7.50
   5  10  -4   13.80   11.50
   5  10  -4    2.20    4.90
   4  10  -4   17.90   10.40
   4  10  -4    5.50    8.30
   4  10  -4   -1.40    4.90
   3  10  -4   15.40    8.60
   3  10  -4    1.90    5.50
   3  10  -4    6.10    7.80
   2  10  -4   37.90    3.50
   2  10  -4   29.50    8.00
   2  10  -4   39.50    7.60
   1  10  -4   21.30    6.90
   1  10  -4   26.90    3.80
   1  10  -4   22.50    4.20
  -1 -10   4   22.80    3.20
  -1 -10   4   16.30    3.30
   0  10  -4    8.10    5.90
   0  10  -4   18.80    6.30
   0  10  -4    8.10    3.90
   0 -10   4   11.10    4.00
   0 -10   4   11.20    3.40
  -1  10  -4   35.70    8.40
  -1  10  -4   15.60    4.50
   1 -10   4   31.70    5.20
   1 -10   4   15.70    3.80
  -2  10  -4   71.99   10.00
  -2  10  -4   49.70    6.40
   2 -10   4   56.89    7.00
  -3  10  -4   34.30    8.60
  -3  10  -4   21.10    5.70
  -3  10  -4    8.20    5.30
   3 -10   4    4.60    8.80
   3 -10   4   15.20    6.20
  -4  10  -4    0.10    5.50
  -4  10  -4   29.10    8.50
  -4  10  -4    3.50    5.90
   4 -10   4   29.10   12.70
   4 -10   4    9.40    5.10
   4 -10   4   14.50    7.00
  -5  10  -4  -10.10    5.80
  -5  10  -4   31.90    8.30
  -5  10  -4   -4.60    6.80
   5 -10   4   21.90   14.20
   5  10  -5   29.60   13.30
   5  10  -5   14.60    5.60
   4  10  -5   17.00   10.00
   4  10  -5    5.00    8.20
   4  10  -5    1.40    5.40
   3  10  -5    2.00    6.90
   3  10  -5    4.00    6.00
   2  10  -5   33.40    8.40
   2  10  -5   41.90    4.70
   2  10  -5   47.80    8.30
   2  10  -5   34.50    3.90
   2  10  -5   36.90    7.70
   1  10  -5   12.50    3.80
   1  10  -5    8.00    3.80
  -1 -10   5   11.50    2.90
  -1 -10   5   12.00    3.30
   0  10  -5   70.89    7.70
   0  10  -5   59.89    6.20
   0 -10   5   68.49    7.10
  -1  10  -5   -1.60    4.30
  -1  10  -5    0.70    4.40
   1 -10   5    7.00    5.00
  -2  10  -5    7.90    5.70
  -2  10  -5    6.60    4.80
   2 -10   5   11.20    5.70
  -3  10  -5   25.90    6.40
  -3  10  -5   32.10    6.50
   3 -10   5   33.80    5.80
   3 -10   5   39.50    7.60
  -4  10  -5   15.20    6.70
  -4  10  -5    5.10    6.30
   4 -10   5   39.00   16.40
   4 -10   5   20.50    7.60
   5 -10   5   69.49   17.40
   4  10  -6    0.90    5.90
   4  10  -6    3.50    9.70
   3  10  -6  -18.10   13.50
   3  10  -6   -2.20    6.50
   2  10  -6   -3.70    3.20
   2  10  -6    1.40    3.30
   1  10  -6    9.40    8.90
   1  10  -6   13.60    4.20
   1  10  -6   11.30    4.50
  -1 -10   6    7.40    3.40
   0  10  -6   12.00    4.60
   0  10  -6    7.40    4.70
   0  10  -6   21.90    7.50
   0 -10   6   15.40    4.80
  -1  10  -6    9.30    5.70
  -1  10  -6    4.00    4.90
  -1  10  -6   21.10    7.50
   1 -10   6   10.10    4.20
   1 -10   6    9.00    5.40
  -2  10  -6   11.40    7.60
  -2  10  -6    1.00    5.10
  -2  10  -6    0.00    5.60
   2 -10   6    0.60    5.90
  -3  10  -6   25.50    8.90
  -3  10  -6    9.00    6.50
  -3  10  -6   20.40    6.90
   3 -10   6    4.60    7.10
  -4  10  -6    0.00    6.20
  -4  10  -6   19.90    9.30
  -4  10  -6    1.30    7.70
   4 -10   6  -10.30    7.50
   3  10  -7   -0.60    7.00
   2  10  -7   -0.40    4.00
   2  10  -7    3.30    3.60
   1  10  -7    9.00    4.40
   1  10  -7    7.10    5.10
  -1 -10   7   11.90    4.20
  -1 -10   7   13.20    3.40
   0  10  -7   -4.40    5.20
   0  10  -7    0.00    4.80
   0 -10   7    8.80    4.00
   0 -10   7   -5.80    6.70
  -1  10  -7   16.50    5.60
  -1  10  -7   17.90    6.90
   1 -10   7   17.00    6.10
  -2  10  -7   -5.10    7.20
  -2  10  -7    1.90    5.60
   2 -10   7   -3.30    6.80
   1  10  -8    0.80    4.30
   1  10  -8   -0.10    6.00
  -1 -10   8   -4.40    4.20
   0  10  -8   -0.70    5.90
   0  10  -8    3.80    5.00
   2  11   7   -0.30    7.30
  -2 -11  -7   15.60    8.10
   1  11   7    7.50    7.40
   1  11   7  -11.30    9.50
   1  11   7   11.70    9.80
  -1 -11  -7    6.40    7.40
   0  11   7    1.80    7.60
   0  11   7    4.30    7.30
   0  11   7   -0.30   14.70
   0 -11  -7    4.80    7.20
  -1  11   7   26.20    7.70
  -1  11   7   -1.20    6.30
  -1  11   7   -3.10    9.20
   1 -11  -7   -2.20    7.00
   1 -11  -7    7.40    7.10
  -2  11   7   14.90    7.60
  -2  11   7   -3.90    8.80
   2 -11  -7   -1.90    8.00
   2 -11  -7    7.30    7.00
   3  11   6    3.50   10.20
   3  11   6    6.90    7.40
   3  11   6    9.40   10.30
  -3 -11  -6   22.50    7.60
   2  11   6   17.90    9.30
   2  11   6   15.70    7.10
   2  11   6   21.30    7.10
  -2 -11  -6   27.70    7.50
   1  11   6   11.30    6.70
   1  11   6    3.30    8.50
   1  11   6    3.40    6.00
  -1 -11  -6    8.10    7.10
  -1 -11  -6    4.30    5.60
   0  11   6  -43.80   25.00
   0  11   6  -10.00    5.90
   0  11   6   -5.60    8.60
   0  11   6    4.40    6.30
   0 -11  -6   -3.10    6.80
   0 -11  -6   -7.90    5.20
   0 -11  -6   -9.90    5.00
  -1  11   6   -5.50    6.00
  -1  11   6  -10.00    8.40
  -1  11   6   -4.20    5.70
   1 -11  -6    6.70    6.40
   1 -11  -6    4.90    6.20
  -2  11   6    4.10    8.30
  -2  11   6   10.80    7.10
  -2  11   6   -2.00    8.60
   2 -11  -6    9.10    7.00
   2 -11  -6    9.60    6.30
   2 -11  -6   -7.90    9.10
  -3  11   6   59.99    9.10
  -3  11   6   47.30   10.30
  -3  11   6   41.60    8.40
   3 -11  -6   57.79   11.50
   3 -11  -6   55.39    9.40
   3 -11  -6   54.09    8.10
  -4  11   6   28.60    7.90
   4 -11  -6   55.69   15.20
   4 -11  -6   12.10    7.20
   4 -11  -6   33.60    9.50
   4  11   5   -0.70    9.80
   4  11   5   14.80    7.30
   4  11   5   12.70    7.60
  -4 -11  -5   25.00    7.70
   3  11   5   12.80    9.40
   3  11   5   -2.10    6.60
   3  11   5    0.90    5.70
  -3 -11  -5   11.80    6.80
   2  11   5    7.00    7.80
   2  11   5   11.30    6.20
  -2 -11  -5   12.50    5.90
  -2 -11  -5    8.90    5.30
  -2 -11  -5   14.30    6.80
   1  11   5   30.50    8.50
   1  11   5   42.90    7.20
   1  11   5   36.60    6.90
  -1 -11  -5    8.70    8.70
  -1 -11  -5   50.09    7.60
  -1 -11  -5   27.90    7.30
   0  11   5   -1.20    5.30
   0  11   5   14.90    7.80
   0  11   5   11.70    6.10
   0 -11  -5   11.50    6.30
   0 -11  -5    1.30    7.50
   0 -11  -5    3.40    5.40
  -1  11   5   14.10    8.10
  -1  11   5    4.40    5.80
  -1  11   5   14.50    5.90
   1 -11  -5    0.70    5.40
   1 -11  -5    8.00   10.40
   1 -11  -5    4.20    6.00
  -2  11   5   26.10    7.90
  -2  11   5   38.20    6.80
  -2  11   5  -11.10   18.70
  -2  11   5   35.20    7.10
   2 -11  -5   30.20   10.50
   2 -11  -5   16.70    6.10
   2 -11  -5   16.20    6.60
  -3  11   5   17.20    6.90
  -3  11   5    2.60    7.40
  -3  11   5   12.10   11.20
  -3  11   5   12.90   21.50
   3 -11  -5   12.30    6.70
   3 -11  -5    5.90    6.00
   3 -11  -5   18.70   13.10
   3 -11  -5   20.00    7.30
  -4  11   5    0.80    7.40
  -4  11   5   -1.50    6.30
  -4  11   5    3.00    6.90
   4 -11  -5    5.40    6.90
   4 -11  -5   -8.30    6.60
   4 -11  -5   -0.90    5.90
   4 -11  -5   15.80   13.90
  -5  11   5   -7.70    7.10
  -5  11   5    7.20    7.20
   5 -11  -5    3.40    6.50
   5 -11  -5    3.10    6.60
   5 -11  -5    0.00   11.10
   5 -11  -5   36.40   16.80
   5  11   4    1.10    5.80
   5  11   4    9.40    6.70
   5  11   4   -9.40    8.20
  -5 -11  -4   -0.40    6.60
   4  11   4    6.90    5.70
   4  11   4    3.00    5.50
   4  11   4    3.80    8.40
  -4 -11  -4   15.20    6.80
  -4 -11  -4    3.80    6.20
   3  11   4   21.40    6.00
   3  11   4   12.10    5.50
   3  11   4   12.20    7.90
  -3 -11  -4    2.30    5.90
  -3 -11  -4    4.30    4.40
  -3 -11  -4   17.60    8.60
   2  11   4   20.50    8.30
   2  11   4   26.30    6.00
   2  11   4   21.80    5.90
  -2 -11  -4   27.20    6.50
   1  11   4   81.59   20.20
   1  11   4   57.09    7.20
   1  11   4   54.09    8.90
   1  11   4   63.49    7.50
  -1 -11  -4   45.30    6.50
  -1 -11  -4   80.99    8.20
   0  11   4   31.40    6.10
   0  11   4   19.90   15.90
   0  11   4   39.70    6.50
   0  11   4   16.30    7.40
   0 -11  -4   30.50    5.80
   0 -11  -4   30.60    6.30
   0 -11  -4   19.70    6.20
  -1  11   4   -2.40    6.70
  -1  11   4    7.60    5.30
  -1  11   4    2.90    5.00
   1 -11  -4    1.30    5.30
   1 -11  -4   -0.10    4.50
   1 -11  -4   10.90    5.90
  -2  11   4  -13.80   16.80
  -2  11   4   -9.00    9.80
  -2  11   4   -5.40    5.00
  -2  11   4    9.30    7.10
   2 -11  -4    1.40    4.80
   2 -11  -4    0.60    5.60
   2 -11  -4   -1.40    5.20
  -3  11   4   -2.70    5.30
  -3  11   4  -20.90   16.40
  -3  11   4    3.90    6.50
  -3  11   4   -5.40    7.40
   3 -11  -4    4.50    6.10
   3 -11  -4    3.90   10.30
   3 -11  -4    6.70   12.50
   3 -11  -4   -1.80    5.30
  -4  11   4  109.69   24.30
  -4  11   4   82.59   10.30
  -4  11   4   78.19   11.20
  -4  11   4   56.39   13.20
   4 -11  -4   74.49    9.30
   4 -11  -4   75.49    8.80
   4 -11  -4   64.09    9.00
   4 -11  -4   71.39   17.80
  -5  11   4   51.99    8.60
  -5  11   4   26.60    9.00
   5 -11  -4   45.20    8.90
   5 -11  -4   81.49   24.30
   5 -11  -4   38.00    7.40
   5  11   3    9.90    7.80
   5  11   3   -2.10    7.50
   5  11   3    2.20    5.80
  -5 -11  -3    5.30    4.30
  -5 -11  -3    2.80    7.00
   4  11   3    7.50    5.60
   4  11   3   15.40    7.70
   4  11   3   -2.10    4.80
  -4 -11  -3   -1.40    3.80
  -4 -11  -3    5.00    5.50
  -4 -11  -3    4.40    6.80
   3  11   3   48.20    6.50
   3  11   3   44.90    6.40
   3  11   3   53.99    9.00
  -3 -11  -3   64.99    7.20
   2  11   3    1.20    6.50
   2  11   3   -1.10    4.50
   2  11   3    0.60    4.50
  -2 -11  -3   -1.40    5.10
   1  11   3   35.50    5.80
   1  11   3   23.50    7.10
   1  11   3   34.60    5.80
   1  11   3   36.90   14.00
  -1 -11  -3   30.10    7.00
  -1 -11  -3   20.90    4.90
   0  11   3   87.79   11.10
   0  11   3   72.99   16.00
   0  11   3   98.19   12.20
   0  11   3   86.69    9.00
   0 -11  -3   82.49   10.20
   0 -11  -3  114.99    9.50
   0 -11  -3   93.39    8.90
  -1  11   3    5.30    6.60
  -1  11   3    5.90    8.80
  -1  11   3   11.30    5.10
   1 -11  -3    4.30    4.40
   1 -11  -3    6.80    5.10
   1 -11  -3    4.50    5.50
  -2  11   3    1.30    5.30
  -2  11   3    0.80    5.00
  -2  11   3   19.00   16.40
   2 -11  -3    9.10    5.20
   2 -11  -3    6.00    5.70
   2 -11  -3   -1.60    4.50
  -3  11   3   54.89    9.10
  -3  11   3   55.29    8.30
  -3  11   3   54.19   17.70
  -3  11   3   47.50    7.10
   3 -11  -3   46.50    7.00
   3 -11  -3   55.69    7.10
   3 -11  -3   36.20   14.80
   3 -11  -3   51.99    8.00
  -4  11   3    5.20   10.80
  -4  11   3    8.90   16.90
  -4  11   3    7.40    6.40
  -4  11   3   -1.60    5.50
   4 -11  -3   16.00   15.30
   4 -11  -3    1.90    5.90
   4 -11  -3   13.70    5.80
  -5  11   3    2.80    6.50
  -5  11   3   -0.30    6.40
  -5  11   3   -5.40    6.00
   5 -11  -3   -3.00    6.60
   5 -11  -3    7.90   16.60
   5 -11  -3    3.00    5.90
  -6  11   3    6.40    7.30
   6 -11  -3   44.00   20.90
   6 -11  -3   -8.30    6.30
   6 -11  -3  -14.10   12.10
   6  11   2    7.20    5.40
   6  11   2   20.80    6.30
   6  11   2    0.00    7.60
  -6 -11  -2   13.80    8.00
  -6 -11  -2   11.70    5.20
   5  11   2   -0.30    7.10
   5  11   2   10.80    5.50
   5  11   2   13.10    5.40
  -5 -11  -2   10.00    5.10
   4  11   2   19.10    5.20
   4  11   2   11.70    4.90
   4  11   2   11.50    7.50
  -4 -11  -2   14.60    4.60
   3  11   2   26.50    5.90
   3  11   2   29.40    5.10
   3  11   2   29.40    7.30
  -3 -11  -2   18.60    4.50
  -3 -11  -2    9.30    5.50
   2  11   2   59.59    6.20
   2  11   2   54.69    6.20
   2  11   2   55.49    8.30
  -2 -11  -2   46.60    7.60
  -2 -11  -2   67.99    6.80
   1  11   2   16.60    9.60
   1  11   2   14.20    4.60
   1  11   2    1.20   11.90
  -1 -11  -2   32.90    5.30
   0  11   2  134.09   12.90
   0  11   2  122.69    9.70
   0  11   2  153.88   19.70
   0  11   2  125.09   10.00
   0 -11  -2  119.89    9.30
   0 -11  -2  143.49   14.30
   0 -11  -2  117.79   10.80
  -1  11   2   48.00    7.40
  -1  11   2   48.30    6.30
  -1  11   2   53.59    6.20
  -1  11   2   54.09   15.50
   1 -11  -2   51.79    7.60
   1 -11  -2   51.39    6.50
   1 -11  -2   43.40    5.70
  -2  11   2   14.30    4.90
  -2  11   2   -3.40   13.50
  -2  11   2   12.20    6.10
  -2  11   2   16.50    5.20
   2 -11  -2   16.20    5.20
   2 -11  -2   15.80    5.90
   2 -11  -2    4.00    4.60
  -3  11   2   -2.40   13.70
  -3  11   2    3.70    5.60
  -3  11   2    3.80    4.80
  -3  11   2   14.70    5.80
   3 -11  -2  -12.50   12.80
   3 -11  -2    4.10    5.20
   3 -11  -2    2.80    4.90
  -4  11   2   -1.90    5.50
  -4  11   2   25.70   15.90
  -4  11   2    2.40    5.80
  -4  11   2    1.00    6.90
   4 -11  -2    5.10    6.00
   4 -11  -2    3.70   14.70
   4 -11  -2   -1.80    5.40
  -5  11   2   37.20    7.50
  -5  11   2   51.49    8.10
  -5  11   2   32.80    9.50
   5 -11  -2   29.00    7.50
   5 -11  -2   38.20    7.00
  -6  11   2   31.40    7.10
  -6  11   2   40.50    8.10
   6 -11  -2   26.70    7.70
   6 -11  -2   39.50   12.20
   6  11   1    0.30    4.90
   6  11   1    2.10    6.90
   6  11   1  -16.10    6.50
  -6 -11  -1   -4.70    3.70
   5  11   1   14.30    7.30
   5  11   1   20.30    5.00
   5  11   1   12.40    4.80
  -5 -11  -1   22.30    4.20
  -5 -11  -1   16.90    4.40
   4  11   1    4.10    6.30
   4  11   1    8.00    4.20
   4  11   1   13.20    4.40
  -4 -11  -1   11.30    7.40
  -4 -11  -1    3.20    6.10
   3  11   1    4.40    3.90
   3  11   1    3.30    3.80
   3  11   1    4.70    5.90
  -3 -11  -1    7.10    3.40
  -3 -11  -1    6.80    5.50
  -3 -11  -1   12.00    4.40
   2  11   1  119.09    8.60
   2  11   1  106.29   10.20
  -2 -11  -1  121.19   10.90
  -2 -11  -1  104.09    7.90
   1  11   1    8.00    4.00
   1  11   1    5.30    3.90
   1  11   1    2.10    9.20
   1  11   1    3.00    5.40
  -1 -11  -1   11.80    4.20
  -1 -11  -1    9.80    3.30
  -1 -11  -1    8.90    5.30
   0  11   1   27.00    4.70
   0  11   1   36.80    5.10
   0  11   1   16.10   12.10
   0  11   1   23.20    6.30
   0 -11  -1   27.60    4.20
   0 -11  -1   26.90    6.10
   0 -11  -1   26.50    5.00
  -1  11   1  144.59   10.30
  -1  11   1  128.59   12.10
  -1  11   1  105.19   19.10
  -1  11   1  151.08   10.30
   1 -11  -1  166.58   11.20
   1 -11  -1  134.79   11.70
   1 -11  -1  129.19    9.80
  -2  11   1   14.60    4.90
  -2  11   1   12.10    5.80
  -2  11   1   10.50    4.70
  -2  11   1   36.50   13.60
   2 -11  -1   20.30    5.00
   2 -11  -1    6.20    4.30
  -3  11   1    8.90    5.10
  -3  11   1    9.10    5.60
  -3  11   1    6.90    5.60
  -3  11   1   12.20   12.80
   3 -11  -1  -11.20   14.20
   3 -11  -1    9.70    4.90
   3 -11  -1    6.60    4.90
  -4  11   1   61.29   15.90
  -4  11   1   41.10    7.00
  -4  11   1   50.49    7.50
  -4  11   1   62.99    8.00
   4 -11  -1   59.49    7.50
   4 -11  -1   50.19    7.30
   4 -11  -1   71.19   17.60
  -5  11   1   48.50   24.60
  -5  11   1   -0.20    6.20
  -5  11   1   -1.00    6.00
  -5  11   1   -3.00    5.80
   5 -11  -1    3.90    6.50
   5 -11  -1  -11.50    5.40
  -6  11   1   -1.60    5.80
  -6  11   1    4.00    6.80
   6 -11  -1   -6.60    7.10
   6 -11  -1   15.80   19.30
   6 -11  -1   -6.40    6.30
   6  11   0    6.50    6.80
   6  11   0    7.40    5.00
   5  11   0   18.50    6.90
   5  11   0   13.30    4.10
   5  11   0    1.00    3.70
  -5 -11   0    5.90    3.10
  -5 -11   0   12.30    3.10
   4  11   0   10.50    3.90
   4  11   0    7.50    6.00
   4  11   0   15.40    3.90
  -4 -11   0    8.30    2.80
  -4 -11   0   17.10    3.40
  -4 -11   0   24.70    7.20
   3  11   0   20.20    4.20
   3  11   0   20.10    3.90
  -3 -11   0   23.90    6.40
  -3 -11   0   16.90    3.20
  -3 -11   0   24.00    4.30
   2  11   0   65.89    6.50
   2  11   0   60.69    8.10
   2  11   0   58.69    5.50
  -2 -11   0   58.19    5.60
  -2 -11   0   54.19    7.60
  -2 -11   0   50.19    5.30
   1  11   0  117.49    8.70
   1  11   0  127.89   20.10
   1  11   0  128.69   11.40
   1  11   0  135.09    8.90
  -1 -11   0  110.79    8.20
  -1 -11   0  124.79   11.10
   0  11   0    1.10    3.40
   0  11   0   -6.60    4.50
   0  11   0   -4.80    3.40
   0  11   0  -15.10   10.00
   0 -11   0   -5.50    3.00
   0 -11   0    5.50    3.90
  -1  11   0   93.99   17.20
  -1  11   0  139.19    9.60
  -1  11   0  130.99   11.40
  -1  11   0  131.79    9.50
   1 -11   0  127.89    9.60
   1 -11   0  113.89    8.90
  -2  11   0   73.99   14.70
  -2  11   0   64.19    7.00
  -2  11   0   60.69    6.70
  -2  11   0   63.49    8.00
   2 -11   0   61.49    7.00
   2 -11   0   46.00    5.90
  -3  11   0   25.90    6.30
  -3  11   0   18.20    5.70
  -3  11   0   33.80   11.00
  -3  11   0   32.00   12.70
   3 -11   0   18.50    5.40
   3 -11   0   15.90    5.00
   3 -11   0   -3.00   14.10
  -4  11   0   32.60   14.40
  -4  11   0    5.70    5.40
  -4  11   0   13.30    5.90
  -4  11   0   14.40    5.70
   4 -11   0   13.80    6.00
   4 -11   0    0.80    5.20
  -5  11   0   -2.10    5.60
  -5  11   0    3.70    5.80
  -5  11   0    5.40    6.20
   5 -11   0   15.20    9.50
   5 -11   0   10.70    6.50
  -6  11   0    9.10    7.30
  -6  11   0    1.50    8.00
  -6  11   0   11.80    6.50
   6 -11   0   26.70   20.50
   6 -11   0    6.80    7.00
   6 -11   0    7.60    7.10
   6  11  -1    2.30    3.00
   6  11  -1   25.00    8.00
   6  11  -1    1.70    6.10
   5  11  -1   27.10    7.80
   5  11  -1    0.80    5.80
   4  11  -1   46.50    4.60
   4  11  -1   48.00    7.50
   3  11  -1   15.50    6.00
   3  11  -1   10.10    3.10
  -3 -11   1    7.50    2.70
  -3 -11   1    9.80    2.40
   2  11  -1   15.40    3.50
   2  11  -1   13.10    3.30
   2  11  -1   13.40    5.80
  -2 -11   1   13.30    2.80
  -2 -11   1    9.70    3.40
   1  11  -1  140.69    9.20
   1  11  -1  155.18   12.20
   1  11  -1  144.39    9.40
   1  11  -1  151.78   15.10
  -1 -11   1  134.09    9.20
  -1 -11   1  139.29    8.90
   0  11  -1   17.30    5.90
   0  11  -1   27.10    4.30
   0  11  -1   32.50    4.50
   0  11  -1   10.20    9.80
   0 -11   1   29.00    4.50
   0 -11   1   26.00    4.10
  -1  11  -1    6.50    3.80
  -1  11  -1    2.10    3.90
  -1  11  -1    5.20    5.50
  -1  11  -1   -8.70    9.90
   1 -11   1   10.80    3.50
   1 -11   1    2.70    4.00
  -2  11  -1  110.49    9.50
  -2  11  -1  122.79   15.50
  -2  11  -1  107.79   10.80
   2 -11   1  115.49    9.80
   2 -11   1   99.59    8.90
  -3  11  -1    5.90    4.80
  -3  11  -1    8.70    6.20
  -3  11  -1    8.00    4.80
  -3  11  -1   23.90   11.50
   3 -11   1   12.20    5.20
   3 -11   1   13.00    4.70
   3 -11   1  -11.70   13.20
  -4  11  -1   -4.60    5.10
  -4  11  -1    3.40    5.60
   4 -11   1    8.20    6.00
   4 -11   1    6.60    5.10
   4 -11   1   20.70   13.80
  -5  11  -1   25.60    6.90
  -5  11  -1    9.70    6.20
  -5  11  -1   16.50    7.50
   5 -11   1   10.20    6.70
   5 -11   1    4.20    6.30
   6 -11   1   63.39   22.20
   6  11  -2   76.49   18.10
   5  11  -2   57.39    8.00
   5  11  -2   57.49    9.50
   4  11  -2    8.10    7.20
   4  11  -2    2.70    5.20
   3  11  -2    8.90    6.30
   3  11  -2    8.90    2.80
   3  11  -2    9.50    3.20
   2  11  -2   15.70    3.30
   2  11  -2   15.40    3.10
  -2 -11   2   13.00    2.50
  -2 -11   2   16.80    2.90
   1  11  -2   69.09   11.40
   1  11  -2   53.39    5.90
   1  11  -2   53.09    5.10
  -1 -11   2   63.59    5.80
  -1 -11   2   51.59    5.20
   0  11  -2  148.89   10.00
   0  11  -2  131.29   15.90
   0  11  -2  129.29    9.10
   0  11  -2  107.39   14.30
   0 -11   2  122.59    8.50
  -1  11  -2   14.10    6.20
  -1  11  -2   19.30    4.30
   1 -11   2   16.20    4.60
  -2  11  -2   49.00    8.70
  -2  11  -2   40.40    5.90
  -2  11  -2   52.29    6.10
   2 -11   2   55.89    8.90
   2 -11   2   50.49    6.30
  -3  11  -2   45.70   11.30
  -3  11  -2   19.30    5.50
  -3  11  -2   20.50    5.40
  -3  11  -2   27.00    6.70
   3 -11   2   29.50    6.20
   3 -11   2   24.60    5.30
   3 -11   2    5.20   11.90
  -4  11  -2   19.00    6.10
  -4  11  -2   11.60    6.40
  -4  11  -2    9.70    5.60
   4 -11   2   14.30    6.40
   4 -11   2   15.00   13.50
   4 -11   2   10.30    9.90
  -5  11  -2    8.70    6.70
  -5  11  -2    4.90    6.00
   5 -11   2    9.00    9.40
   5 -11   2    4.30    5.80
   5 -11   2   16.90   23.80
  -6  11  -2    4.90    7.40
   6 -11   2   11.60    8.00
   6  11  -3   43.80   14.00
   5  11  -3   25.40   10.90
   5  11  -3    7.10    7.40
   5  11  -3    6.40    5.50
   4  11  -3   45.70   11.30
   4  11  -3   11.80    5.60
   3  11  -3   54.49    9.40
   3  11  -3   49.99    7.40
   2  11  -3   -2.20    5.20
   2  11  -3    6.70    2.70
   2  11  -3   21.30    7.90
   1  11  -3    7.70    5.70
   1  11  -3   -1.20    7.70
   1  11  -3    8.90    3.30
  -1 -11   3   13.50    3.00
  -1 -11   3   13.40    3.40
   0  11  -3   97.79   10.80
   0  11  -3   98.59    7.70
   0  11  -3   75.49   11.70
   0  11  -3   99.69    7.80
   0 -11   3   89.49    7.30
   0 -11   3  109.79    8.60
  -1  11  -3   30.20    7.30
  -1  11  -3   28.90    4.90
  -1  11  -3   26.90    4.90
  -1  11  -3   35.80    7.50
   1 -11   3   30.40    5.40
  -2  11  -3   -0.60    4.30
  -2  11  -3    1.10    5.90
   2 -11   3   -2.10    4.90
  -3  11  -3   55.19    8.10
  -3  11  -3   40.10    6.50
   3 -11   3   39.30   10.90
   3 -11   3   64.59    7.90
  -4  11  -3   10.20    6.70
  -4  11  -3    2.70    5.70
   4 -11   3    7.80   13.10
   4 -11   3    1.20    4.90
   4 -11   3    5.50    6.50
  -5  11  -3    3.50    7.10
  -5  11  -3   -2.60    6.40
   5 -11   3    1.90    9.90
   5 -11   3   24.40   15.90
[truncated: 55,762 more chars]
