# Supplementary material for: Crystal structure and Hirshfeld surface analysis of 1-(2-amino-4-methyl-1,3-thia­zol-5-yl)ethan-1-one
Source: Acta Crystallogr E Crystallogr Commun. 2023 Sep 8;79(Pt 10):890–4. doi: 10.1107/S2056989023007181 (PMC10561208; doi:10.1107/S2056989023007181)
Supplement: Supplementary file 2 [file e-79-00890-Isup2.hkl]

data_I                                                                          
_shelx_title ' AK-25 in P2(1)/c'                                                
_shelx_refln_list_code          4                                               
_shelx_F_calc_maximum      204.95                                               
_exptl_crystal_F_000       328.00                                               
_reflns_d_resolution_high  0.7981                                               
                                                                                
loop_                                                                           
 _space_group_symop_operation_xyz                                               
 'x, y, z'                                                                      
 '-x, y+1/2, -z+1/2'                                                            
 '-x, -y, -z'                                                                   
 'x, -y-1/2, z-1/2'                                                             
                                                                                
_cell_length_a     6.7445                                                       
_cell_length_b    13.4976                                                       
_cell_length_c     8.0105                                                       
_cell_angle_alpha  90.000                                                       
_cell_angle_beta   94.421                                                       
_cell_angle_gamma  90.000                                                       
                                                                                
_shelx_F_squared_multiplier     1.000                                           
                                                                                
loop_                                                                           
 _refln_index_h                                                                 
 _refln_index_k                                                                 
 _refln_index_l                                                                 
 _refln_F_squared_calc                                                          
 _refln_F_squared_meas                                                          
 _refln_F_squared_sigma                                                         
 _refln_observed_status                                                         
   2   0   0        101.84         95.19         4.39 o                         
   3   0   0          9.87          8.72         3.48 o                         
   4   0   0         13.88         20.67         4.51 o                         
   5   0   0          5.10         -1.82         4.66 o                         
   6   0   0        968.83        960.38        31.85 o                         
   7   0   0         89.41         99.82        11.19 o                         
   8   0   0         14.93         37.22        35.68 o                         
   1   1   0       6888.15       6562.35       215.15 o                         
   2   1   0       1426.24       1402.20        21.92 o                         
   3   1   0        594.12        503.84        12.09 o                         
   4   1   0         54.70         50.88         3.58 o                         
   5   1   0        103.12         95.29         4.69 o                         
   6   1   0         23.53         28.49         6.84 o                         
   7   1   0        195.71        206.83         9.87 o                         
   8   1   0          7.44         12.04        12.93 o                         
   0   2   0       1207.91        623.05        35.70 o                         
   1   2   0         25.73         35.32         2.41 o                         
   2   2   0       2429.54       2373.21        37.82 o                         
   3   2   0         81.01        105.71         6.68 o                         
   4   2   0        597.24        603.47        12.52 o                         
   5   2   0         20.89         26.39         3.68 o                         
   6   2   0         86.02         89.76         6.80 o                         
   7   2   0          1.21          4.48         8.57 o                         
   8   2   0          3.22          0.23        19.32 o                         
   1   3   0        557.02        558.37         9.03 o                         
   2   3   0         47.94         47.92         3.60 o                         
   3   3   0         57.84         67.85         3.37 o                         
   4   3   0          5.36          3.21         3.29 o                         
   5   3   0         16.12         20.43         4.57 o                         
   6   3   0         62.26         61.26         6.61 o                         
   7   3   0         11.68          0.78         6.81 o                         
   8   3   0         14.94          8.21        10.01 o                         
   0   4   0        601.87        639.86        13.99 o                         
   1   4   0       2553.45       2642.01        38.54 o                         
   2   4   0       2476.16       2731.21        38.39 o                         
   3   4   0          0.22         -2.68         3.07 o                         
   4   4   0        211.45        213.36         8.07 o                         
   5   4   0         45.81         53.03         4.69 o                         
   6   4   0         31.19         35.14         6.12 o                         
   7   4   0          8.72          3.14         6.27 o                         
   8   4   0          6.84        -11.06        12.04 o                         
   1   5   0        150.59        154.81         5.10 o                         
   2   5   0       1726.11       1728.47        26.02 o                         
   3   5   0       2038.45       2014.21        29.38 o                         
   4   5   0         20.63         16.44         3.73 o                         
   5   5   0         20.07         28.16         4.69 o                         
   6   5   0         36.00         33.98         5.64 o                         
   7   5   0          6.19          2.78         7.22 o                         
   8   5   0         40.92         36.66        13.34 o                         
   0   6   0       1150.14       1058.55        22.26 o                         
   1   6   0       1876.86       2013.07        30.43 o                         
   2   6   0        444.48        457.39         9.11 o                         
   3   6   0        127.30        154.03         5.34 o                         
   4   6   0        282.83        283.94        10.07 o                         
   5   6   0        238.43        233.21         8.02 o                         
   6   6   0         22.34         33.81         5.73 o                         
   7   6   0         29.30         28.98         6.16 o                         
   1   7   0         52.10         66.49         4.22 o                         
   2   7   0        701.51        704.03        12.46 o                         
   3   7   0        242.92        256.74         8.67 o                         
   4   7   0        370.37        389.86         9.53 o                         
   5   7   0         58.86         51.84         6.22 o                         
   6   7   0         42.25         49.22         6.15 o                         
   7   7   0          6.37         11.50         9.17 o                         
   0   8   0        521.64        598.30        15.14 o                         
   1   8   0          0.63          2.76         4.56 o                         
   2   8   0          7.43          7.69         3.64 o                         
   3   8   0          0.61         -4.23         4.23 o                         
   4   8   0         78.67         83.38         5.18 o                         
   5   8   0        314.19        329.65        10.04 o                         
   6   8   0          1.17          0.88         7.09 o                         
   7   8   0         15.18          4.19        12.69 o                         
   1   9   0        119.61        138.50         7.17 o                         
   2   9   0          0.41          4.20         4.16 o                         
   3   9   0        392.99        409.78        11.41 o                         
   4   9   0        104.44        118.41         5.78 o                         
   5   9   0          1.00         -2.09         6.75 o                         
   6   9   0          0.03         -6.32         9.26 o                         
   7   9   0          0.02         -9.04         9.04 o                         
   0  10   0        743.43        736.90        20.02 o                         
   1  10   0        366.33        323.84        10.65 o                         
   2  10   0         30.62         41.80         4.76 o                         
   3  10   0          3.46         -4.47         4.59 o                         
   4  10   0         68.06         73.35         5.50 o                         
   5  10   0         36.16         45.51         5.45 o                         
   6  10   0          6.82         12.73        13.39 o                         
   1  11   0        514.63        519.53        12.22 o                         
   2  11   0        231.39        243.49         8.01 o                         
   3  11   0         89.02         84.74         7.68 o                         
   4  11   0         42.27         53.28         7.60 o                         
   5  11   0         38.20         33.95         7.76 o                         
   6  11   0         31.00         34.22        10.30 o                         
   0  12   0         55.71         44.77        11.67 o                         
   1  12   0        286.09        277.84        10.29 o                         
   2  12   0         48.03         36.81         5.71 o                         
   3  12   0         12.74          1.74         5.34 o                         
   4  12   0         21.24         15.38         7.96 o                         
   5  12   0        239.37        238.13        12.69 o                         
   1  13   0          0.01         -3.66         4.90 o                         
   2  13   0         46.75         41.81         7.05 o                         
   3  13   0         71.14         80.68         7.33 o                         
   4  13   0         40.22         39.30         7.04 o                         
   5  13   0          1.48        -11.98        31.16 o                         
   0  14   0         59.82         50.37        10.60 o                         
   1  14   0          5.21         -2.18         6.48 o                         
   2  14   0         11.33          4.58         7.35 o                         
   3  14   0          0.41         -9.92        10.47 o                         
   4  14   0          0.10          0.18         9.75 o                         
   1  15   0          1.37         -9.12        10.71 o                         
   2  15   0         42.30         41.25         7.84 o                         
   3  15   0         16.15          2.45        13.17 o                         
   0  16   0         50.09         45.55        20.97 o                         
   1  16   0         26.47         11.80        16.44 o                         
   2  16   0          0.60        -11.43        11.43 o                         
  -8   1   1         14.48         22.14        10.49 o                         
  -7   1   1         85.90         80.37         9.66 o                         
  -6   1   1        324.60        304.58        11.11 o                         
  -5   1   1          5.17         -5.23         5.23 o                         
  -4   1   1         95.50         94.45         4.55 o                         
  -3   1   1        116.26        119.65         3.90 o                         
  -2   1   1         31.97         32.88         1.88 o                         
  -1   1   1        128.75        116.65         4.60 o                         
   0   1   1       1147.92       1189.81        28.13 o                         
   1   1   1        320.04        339.15         6.91 o                         
   2   1   1        204.52        186.77         5.93 o                         
   3   1   1        105.18         97.33         4.93 o                         
   4   1   1         85.78         77.40         4.97 o                         
   5   1   1         83.34         83.92         5.36 o                         
   6   1   1         42.33         30.85         6.27 o                         
   7   1   1         80.10         77.29        12.54 o                         
   8   1   1         30.28         22.02        13.39 o                         
  -8   2   1          0.01         -5.61        11.55 o                         
  -7   2   1          0.01          9.15         6.40 o                         
  -6   2   1        239.77        214.23         8.24 o                         
  -5   2   1       1402.94       1383.15        24.11 o                         
  -4   2   1        521.13        488.31         9.40 o                         
  -3   2   1       2471.73       2556.47        36.47 o                         
  -2   2   1        312.35        305.67         5.60 o                         
  -1   2   1        571.83        639.76        12.96 o                         
   0   2   1          7.18          4.86         2.09 o                         
   1   2   1        165.43        152.58         5.00 o                         
   2   2   1        145.61        176.25         5.60 o                         
   3   2   1        330.62        335.04         9.32 o                         
   4   2   1        591.43        600.62        13.37 o                         
   5   2   1        164.45        167.27         7.01 o                         
   6   2   1        616.47        644.12        15.59 o                         
   7   2   1        168.93        179.35        10.51 o                         
   8   2   1          1.65         -6.40        10.10 o                         
  -8   3   1        118.49        107.76        11.36 o                         
  -7   3   1        154.57        166.84        13.73 o                         
  -6   3   1        298.10        288.89        10.85 o                         
  -5   3   1         47.36         55.24         4.62 o                         
  -4   3   1          3.58         -0.02         2.90 o                         
  -3   3   1       1406.99       1371.86        20.90 o                         
  -2   3   1       1377.41       1392.53        23.08 o                         
  -1   3   1        263.34        250.05         6.14 o                         
   0   3   1         49.42         80.92         3.23 o                         
   1   3   1         34.39         43.83         2.94 o                         
   2   3   1          0.85          5.26         3.03 o                         
   3   3   1        919.32        920.16        21.38 o                         
   4   3   1        980.19        993.70        18.54 o                         
   5   3   1        113.86        112.24         6.68 o                         
   6   3   1          0.64         -4.74         5.98 o                         
   7   3   1         76.45         77.84         8.94 o                         
   8   3   1         37.72         24.04        10.32 o                         
  -8   4   1          4.45         -3.14         9.82 o                         
  -7   4   1          0.07          2.81         7.13 o                         
  -6   4   1         98.55        103.66         7.70 o                         
  -5   4   1        468.86        433.94         9.43 o                         
  -4   4   1        246.75        219.66         5.92 o                         
  -3   4   1        950.87        985.06        17.00 o                         
  -2   4   1        206.29        286.81        14.81 o                         
  -1   4   1         94.06        121.56         4.78 o                         
   0   4   1       1039.97       1049.77        17.00 o                         
   1   4   1       1335.96       1299.11        20.57 o                         
   2   4   1          3.91          1.78         3.11 o                         
   3   4   1        321.11        350.06         8.89 o                         
   4   4   1        248.50        254.91         8.91 o                         
   5   4   1        103.91         96.74         7.16 o                         
   6   4   1        186.67        181.61        10.84 o                         
   7   4   1         67.40         61.81         6.52 o                         
   8   4   1          4.79        -11.12        11.12 o                         
  -8   5   1          0.01        -10.44        17.07 o                         
  -7   5   1         57.21         55.43        11.88 o                         
  -6   5   1          6.08          6.61         5.11 o                         
  -5   5   1         14.60         11.84         3.98 o                         
  -4   5   1          5.00          1.88         3.72 o                         
  -3   5   1        136.44        136.84         5.29 o                         
  -2   5   1        134.92        139.80         5.09 o                         
  -1   5   1       1031.04       1014.46        17.98 o                         
   0   5   1         76.23        114.56         4.28 o                         
   1   5   1        246.84        277.82         6.79 o                         
   2   5   1        316.35        320.58         8.29 o                         
   3   5   1        168.05        157.06         5.91 o                         
   4   5   1         57.78         63.09         5.48 o                         
   5   5   1          4.00          2.69         5.21 o                         
   6   5   1          5.54          2.72         7.35 o                         
   7   5   1         11.12         -8.15         8.60 o                         
  -7   6   1          0.26          0.94         7.21 o                         
  -6   6   1         76.18         68.32         5.55 o                         
  -5   6   1        301.81        265.67         9.69 o                         
  -4   6   1         54.24         51.43         5.32 o                         
  -3   6   1         50.33         53.01         4.32 o                         
  -2   6   1        341.34        339.54         7.24 o                         
  -1   6   1        996.93       1045.97        16.75 o                         
   0   6   1          0.19         -2.10         2.17 o                         
   1   6   1          3.87          3.08         3.28 o                         
   2   6   1        370.90        389.23         9.06 o                         
   3   6   1        229.05        228.68         7.24 o                         
   4   6   1         21.41         17.16         4.69 o                         
   5   6   1          9.04          5.56         5.48 o                         
   6   6   1        132.65        134.60         8.05 o                         
   7   6   1         32.57         30.11         8.98 o                         
  -7   7   1         80.86         62.51        12.77 o                         
  -6   7   1        241.65        215.36        10.84 o                         
  -5   7   1         21.55         22.08         7.02 o                         
  -4   7   1         86.67         98.67         5.58 o                         
  -3   7   1         26.89         31.83         5.57 o                         
  -2   7   1        159.56        146.15         4.86 o                         
  -1   7   1         17.19         11.55         3.20 o                         
   0   7   1        480.01        553.92        11.45 o                         
   1   7   1        247.92        259.53         7.06 o                         
   2   7   1         23.04         13.59         2.68 o                         
   3   7   1        127.43        118.45         6.10 o                         
   4   7   1         78.12         95.27         9.73 o                         
   5   7   1         62.27         71.67         6.29 o                         
   6   7   1         47.71         61.01         7.66 o                         
   7   7   1         52.54         44.11        11.35 o                         
  -7   8   1         50.48         42.30         9.36 o                         
  -6   8   1        114.12        102.18         7.79 o                         
  -5   8   1        116.67        126.68         9.89 o                         
  -4   8   1        638.74        609.85        15.07 o                         
  -3   8   1        314.96        289.73         9.26 o                         
  -2   8   1         57.13         65.53         4.03 o                         
  -1   8   1        766.61        756.58        13.16 o                         
   0   8   1         14.99         13.15         3.45 o                         
   1   8   1          3.39          4.03         3.67 o                         
   2   8   1        815.52        813.87        15.03 o                         
   3   8   1          1.25         -4.41         4.41 o                         
   4   8   1         37.30         25.09         6.46 o                         
   5   8   1        287.46        275.46         9.52 o                         
   6   8   1         75.05         96.86         7.61 o                         
   7   8   1         56.70         72.22         9.53 o                         
  -7   9   1         82.71         82.15        11.60 o                         
  -6   9   1         13.48         17.25         8.31 o                         
  -5   9   1         43.33         54.08         9.15 o                         
  -4   9   1         24.28         35.42         5.67 o                         
  -3   9   1        218.19        218.41         8.49 o                         
  -2   9   1        928.94        950.23        17.75 o                         
  -1   9   1        508.38        474.65        10.41 o                         
   0   9   1          0.04         -4.10         4.10 o                         
   1   9   1         56.71         67.88         4.73 o                         
   2   9   1        219.10        232.67         8.16 o                         
   3   9   1        434.74        444.10        10.76 o                         
   4   9   1        231.25        232.88         8.18 o                         
   5   9   1         55.22         70.08         7.24 o                         
   6   9   1          2.38          5.78         7.88 o                         
   7   9   1          1.44        -16.28        19.89 o                         
  -6  10   1          8.19          5.10         7.76 o                         
  -5  10   1         77.91         95.13         7.98 o                         
  -4  10   1        106.21        113.77        10.40 o                         
  -3  10   1        234.36        254.51        10.37 o                         
  -2  10   1        373.39        378.14        10.66 o                         
  -1  10   1        103.57        129.25         6.96 o                         
   0  10   1        867.44        823.97        14.79 o                         
   1  10   1       1026.64        975.35        20.07 o                         
   2  10   1        264.28        288.82        11.51 o                         
   3  10   1        209.27        208.91         8.00 o                         
   4  10   1        195.62        203.54         8.25 o                         
   5  10   1         29.43         41.75        18.54 o                         
   6  10   1         37.16         43.05         9.62 o                         
  -6  11   1          5.92         11.15        11.92 o                         
  -5  11   1          7.73         13.44        19.79 o                         
  -4  11   1        173.90        214.72        11.48 o                         
  -3  11   1         41.67         36.51         5.19 o                         
  -2  11   1         55.94         56.82         5.92 o                         
  -1  11   1        633.40        591.34        13.29 o                         
   0  11   1        103.51        114.97         5.93 o                         
   1  11   1         21.47         25.64         5.03 o                         
   2  11   1        484.45        461.04        13.51 o                         
   3  11   1         34.21         31.81         5.99 o                         
   4  11   1         35.07         27.48         7.33 o                         
   5  11   1         80.12         68.65         7.31 o                         
   6  11   1          1.12         -2.67        36.21 o                         
  -5  12   1         47.44         27.91        14.22 o                         
  -4  12   1         14.49         13.45         7.06 o                         
  -3  12   1         65.41         66.91         6.08 o                         
  -2  12   1         40.97         39.21         6.02 o                         
  -1  12   1         20.76         22.66         5.94 o                         
   0  12   1          1.32         -0.46         5.41 o                         
   1  12   1          0.04         -5.22         5.22 o                         
   2  12   1          5.04         12.01         5.79 o                         
   3  12   1         39.93         32.40         7.22 o                         
   4  12   1         39.44         42.25         7.09 o                         
   5  12   1          3.53          6.48         8.74 o                         
  -5  13   1          0.65          3.11        18.16 o                         
  -4  13   1         39.57         27.77        10.06 o                         
  -3  13   1         96.86         99.59         6.16 o                         
  -2  13   1         34.89         38.84         9.69 o                         
  -1  13   1         86.51         84.84         9.45 o                         
   0  13   1        122.75        117.56        10.48 o                         
   1  13   1         41.45         30.49         7.08 o                         
   2  13   1         42.71         37.32         7.66 o                         
   3  13   1         27.23         26.22         6.30 o                         
   4  13   1         67.71         69.09         7.45 o                         
   5  13   1         32.34         40.49        31.57 o                         
  -4  14   1        161.03        178.94        12.71 o                         
  -3  14   1         15.74         18.46         6.82 o                         
  -2  14   1          0.64          2.96         6.39 o                         
  -1  14   1         73.68         67.29         6.91 o                         
   0  14   1        207.92        204.51        13.17 o                         
   1  14   1        189.49        188.39         9.92 o                         
   2  14   1        114.30        104.86         7.62 o                         
   3  14   1         18.57          6.38        12.76 o                         
   4  14   1          0.01         -6.76         8.54 o                         
  -3  15   1         88.12         88.07        22.08 o                         
  -2  15   1        210.12        219.99        11.48 o                         
  -1  15   1         69.36         71.23         8.43 o                         
   0  15   1         19.41         18.49         6.99 o                         
   1  15   1          0.12         -7.40         7.40 o                         
   2  15   1         23.03         30.75        11.31 o                         
   3  15   1        127.18        136.20        13.17 o                         
  -2  16   1          0.36         -4.39        14.33 o                         
  -1  16   1         58.13         53.47        12.69 o                         
   0  16   1         34.26         18.75        10.53 o                         
   1  16   1         36.76         28.71         9.44 o                         
   2  16   1         93.19         87.90        10.60 o                         
  -8   0   2         53.93         57.83        15.88 o                         
  -7   0   2         93.96         85.92        10.97 o                         
  -6   0   2        420.23        389.80        17.85 o                         
  -5   0   2       1300.59       1291.73        44.13 o                         
  -4   0   2         56.85         39.57         5.88 o                         
  -3   0   2          1.16         22.81         3.70 o                         
  -2   0   2         20.99         30.59         7.55 o                         
  -1   0   2        508.11        445.41        10.99 o                         
   0   0   2        132.46        149.11         9.47 o                         
   1   0   2      42006.48      40394.71      1433.56 o                         
   2   0   2       1250.94       1139.67        38.52 o                         
   3   0   2         26.94         25.93         6.78 o                         
   4   0   2         10.52          0.66         6.95 o                         
   5   0   2          9.82          5.05         7.85 o                         
   6   0   2          2.51         -8.13         9.03 o                         
   7   0   2        397.04        464.71        31.07 o                         
   8   0   2          9.90          5.95        11.61 o                         
  -8   1   2         14.99         22.59        13.28 o                         
  -7   1   2          5.42         -4.05         9.19 o                         
  -6   1   2        447.60        450.11        15.64 o                         
  -5   1   2         82.02         71.45         5.19 o                         
  -4   1   2         16.59         25.70         3.71 o                         
  -3   1   2         59.19         50.67         2.89 o                         
  -2   1   2        628.89        561.27         8.82 o                         
  -1   1   2       1416.15       1440.90        18.30 o                         
   0   1   2       8623.48       9050.21       123.34 o                         
   1   1   2        134.87        121.66         7.37 o                         
   2   1   2       1238.41       1224.34        20.63 o                         
   3   1   2        297.94        272.71         7.85 o                         
   4   1   2        271.39        249.82         8.68 o                         
   5   1   2         21.97         32.26         5.74 o                         
   6   1   2        100.41         84.16         8.24 o                         
   7   1   2          1.04         19.90         7.33 o                         
   8   1   2         46.52         54.47         9.36 o                         
  -8   2   2         63.16         51.09         9.67 o                         
  -7   2   2          0.75          6.57         6.72 o                         
  -6   2   2          0.58         -2.55         5.81 o                         
  -5   2   2         92.64         77.90         5.28 o                         
  -4   2   2         72.54         86.87         4.03 o                         
  -3   2   2        912.22        953.20        16.06 o                         
  -2   2   2        734.05        702.26        11.56 o                         
  -1   2   2       2140.68       2116.81        26.98 o                         
   0   2   2          6.71          0.81         3.76 o                         
   1   2   2        741.64        756.61        13.60 o                         
   2   2   2          6.08          3.56         3.48 o                         
   3   2   2        645.55        618.83        10.96 o                         
   4   2   2          3.66          5.22         5.21 o                         
   5   2   2        144.97        136.08         7.15 o                         
   6   2   2          8.96          0.82         6.63 o                         
   7   2   2         52.43         52.38         7.44 o                         
   8   2   2          0.58         -6.09         8.27 o                         
  -8   3   2          4.60         15.46         8.56 o                         
  -7   3   2         25.40         37.97         6.88 o                         
  -6   3   2         45.62         37.94         5.60 o                         
  -5   3   2        112.80        104.60         4.95 o                         
  -4   3   2         45.34         53.50         3.38 o                         
  -3   3   2         19.90         18.87         3.76 o                         
  -2   3   2        105.99        137.09         5.62 o                         
  -1   3   2          0.20          4.99         2.84 o                         
   0   3   2        271.89        264.04         6.54 o                         
   1   3   2         59.32         59.42         3.58 o                         
   2   3   2        142.20        139.25         5.12 o                         
   3   3   2         15.76          8.24         4.14 o                         
   4   3   2          7.36          4.62         4.48 o                         
   5   3   2          1.33         -2.50         5.77 o                         
   6   3   2          1.39          3.72         7.28 o                         
   7   3   2         20.46          7.88         7.56 o                         
  -8   4   2         28.19         26.61        12.01 o                         
  -7   4   2          4.07         -6.38         6.38 o                         
  -6   4   2         29.18         23.19         4.45 o                         
  -5   4   2         86.28         85.70         5.52 o                         
  -4   4   2         17.45         11.68         3.57 o                         
  -3   4   2        485.33        489.07        10.97 o                         
  -2   4   2        118.64        126.37         6.53 o                         
  -1   4   2       1624.64       1794.08        27.04 o                         
   0   4   2       1839.81       1825.50        30.07 o                         
   1   4   2        431.92        462.60         9.28 o                         
   2   4   2       1006.31       1005.33        18.24 o                         
   3   4   2       1022.80        947.70        17.81 o                         
   4   4   2         13.34         10.67         4.80 o                         
   5   4   2         40.43         35.46         5.73 o                         
   6   4   2         31.75         21.48         7.86 o                         
   7   4   2          5.61          6.94        11.73 o                         
  -7   5   2         76.46         67.79        12.67 o                         
  -6   5   2         21.43         15.23         6.26 o                         
  -5   5   2        142.78        117.38         5.70 o                         
  -4   5   2        107.50        121.58         5.32 o                         
  -3   5   2          0.26         -3.80         4.63 o                         
  -2   5   2       2349.67       2492.09        41.84 o                         
  -1   5   2       2118.38       2148.94        32.18 o                         
   0   5   2        463.15        393.46         8.99 o                         
   1   5   2        328.13        305.32         7.62 o                         
   2   5   2          8.35         -3.19         4.27 o                         
   3   5   2        402.94        447.55        11.33 o                         
   4   5   2        874.99        872.02        18.64 o                         
   5   5   2         33.37         27.18         6.20 o                         
   6   5   2          1.50         -7.08         7.08 o                         
   7   5   2          2.59         -5.94         9.14 o                         
  -7   6   2         19.61          5.54         8.56 o                         
  -6   6   2          3.37         -6.97         6.97 o                         
  -5   6   2         20.95         30.26         4.61 o                         
  -4   6   2        369.44        367.07        11.87 o                         
  -3   6   2        524.39        499.40        12.42 o                         
  -2   6   2        451.54        463.38        10.87 o                         
  -1   6   2        138.52        151.85         5.07 o                         
   0   6   2        931.72        941.13        16.56 o                         
   1   6   2        528.46        479.98        10.36 o                         
   2   6   2       1405.93       1385.60        22.30 o                         
   3   6   2        465.25        493.79        14.68 o                         
   4   6   2          3.65         -1.43         6.85 o                         
   5   6   2         84.96         90.48         7.55 o                         
   6   6   2         79.47         72.72         7.92 o                         
   7   6   2          4.23         21.25        19.04 o                         
  -7   7   2        127.42        114.35        11.25 o                         
  -6   7   2         41.81         47.58        12.38 o                         
  -5   7   2        129.11        116.88         8.54 o                         
  -4   7   2        254.19        230.55        10.33 o                         
  -3   7   2        220.81        226.84         8.88 o                         
  -2   7   2        149.85        171.71         6.85 o                         
  -1   7   2        934.67        909.14        14.88 o                         
   0   7   2          1.09          6.40         3.75 o                         
   1   7   2          0.18         -0.75         3.88 o                         
   2   7   2         87.16         92.26         5.14 o                         
   3   7   2        213.52        215.32         7.85 o                         
   4   7   2        146.39        144.81         7.51 o                         
   5   7   2        268.41        268.23        11.46 o                         
   6   7   2          5.48          8.33         6.42 o                         
   7   7   2          4.93         26.51        11.56 o                         
  -7   8   2          0.57        -13.81        13.81 o                         
  -6   8   2         20.54          8.44         8.21 o                         
  -5   8   2          0.00          3.44         7.41 o                         
  -4   8   2        421.91        431.04        15.14 o                         
  -3   8   2        123.09        133.27         7.95 o                         
  -2   8   2         54.49         58.32         4.78 o                         
  -1   8   2         18.10         15.48         3.57 o                         
   0   8   2          8.27         15.27         4.46 o                         
   1   8   2        383.91        379.01         8.94 o                         
   2   8   2          3.53         -4.24         4.24 o                         
   3   8   2          0.50         -2.19         4.81 o                         
   4   8   2         13.80         24.25         8.65 o                         
   5   8   2         11.40         18.65         8.45 o                         
   6   8   2        123.17        109.82         8.32 o                         
   7   8   2          0.58        -10.98        11.20 o                         
  -7   9   2          0.05        -11.12        11.12 o                         
  -6   9   2          0.22         11.11        15.42 o                         
  -5   9   2          1.22         -1.45         7.72 o                         
  -4   9   2          7.08          8.12         7.35 o                         
  -3   9   2        180.22        169.90         7.20 o                         
  -2   9   2        433.07        453.44         9.90 o                         
  -1   9   2         46.01         43.46         4.33 o                         
   0   9   2        140.76        160.37         6.61 o                         
   1   9   2          2.48         -1.12         4.14 o                         
   2   9   2         54.96         45.61         5.12 o                         
   3   9   2          6.50          9.68         5.31 o                         
   4   9   2        175.58        179.19         9.65 o                         
   5   9   2         39.63         30.93         7.39 o                         
   6   9   2          0.02         -8.06         8.06 o                         
  -6  10   2          0.36         -3.34        14.04 o                         
  -5  10   2          7.08         15.19         8.89 o                         
  -4  10   2         22.55         24.77         8.07 o                         
  -3  10   2        144.78        178.90         9.92 o                         
  -2  10   2         40.21         26.16         6.82 o                         
  -1  10   2          1.33         -1.04         4.16 o                         
   0  10   2        314.45        297.51         9.08 o                         
   1  10   2        516.54        516.34        11.42 o                         
   2  10   2        208.51        191.63         8.89 o                         
   3  10   2         60.25         63.52         7.76 o                         
   4  10   2          0.99          0.31         7.46 o                         
   5  10   2         12.14         11.03         7.76 o                         
   6  10   2         17.67         17.74        10.63 o                         
  -6  11   2        171.65        161.03        24.74 o                         
  -5  11   2        154.55        187.73        18.01 o                         
  -4  11   2          8.50         13.41         9.04 o                         
  -3  11   2         20.91         25.34         7.57 o                         
  -2  11   2         48.93         58.46         5.09 o                         
  -1  11   2        234.64        220.51         7.75 o                         
   0  11   2        534.90        534.26        13.19 o                         
   1  11   2         62.28         82.08        12.14 o                         
   2  11   2        222.24        224.51         9.01 o                         
   3  11   2        105.36        100.72         9.46 o                         
   4  11   2         60.89         58.10         8.04 o                         
   5  11   2         33.08         33.54         8.88 o                         
   6  11   2         33.31         42.93        10.27 o                         
  -5  12   2         66.40         67.10        11.50 o                         
  -4  12   2        366.12        443.73        20.75 o                         
  -3  12   2        101.55         95.91         7.71 o                         
  -2  12   2         26.87         24.47         7.52 o                         
  -1  12   2        141.31        142.41         6.90 o                         
   0  12   2        118.97        111.29         6.95 o                         
   1  12   2         37.79         36.98         6.96 o                         
   2  12   2        289.95        280.88        13.71 o                         
   3  12   2          1.55          2.45         6.06 o                         
   4  12   2          1.08         -2.66         6.56 o                         
   5  12   2          0.43         13.69        15.38 o                         
  -5  13   2         33.17         40.91        24.18 o                         
  -4  13   2          5.09         25.90        10.11 o                         
  -3  13   2         13.20          7.80        10.93 o                         
  -2  13   2         52.61         48.83        11.48 o                         
  -1  13   2         62.99         52.03         7.13 o                         
   0  13   2          0.49         -7.28         7.28 o                         
   1  13   2          9.77         -6.79         6.79 o                         
   2  13   2          0.12         -6.75         6.75 o                         
   3  13   2         12.48          7.93        17.14 o                         
   4  13   2         29.73         34.35        10.21 o                         
  -4  14   2         28.85         23.68        10.51 o                         
  -3  14   2          3.38        -11.92        11.92 o                         
  -2  14   2          0.01         -4.99         6.15 o                         
  -1  14   2         25.98         19.00         6.40 o                         
   0  14   2          5.58         -4.86        10.07 o                         
   1  14   2         48.20         35.77         7.82 o                         
   2  14   2          2.03         -8.65         8.65 o                         
   3  14   2          1.37         -9.39        10.03 o                         
   4  14   2          1.01         35.29        17.70 o                         
  -3  15   2          6.49         -0.18        16.18 o                         
  -2  15   2         20.37         27.22         6.47 o                         
  -1  15   2         40.32         42.45         7.31 o                         
   0  15   2          0.11          4.65         8.45 o                         
   1  15   2          0.01          5.38         7.87 o                         
   2  15   2          1.93         -0.15         9.04 o                         
   3  15   2         25.06         14.17        11.98 o                         
  -2  16   2         12.97         11.41         9.25 o                         
  -1  16   2          0.55          6.40        10.83 o                         
   0  16   2          9.55         -4.71         9.91 o                         
   1  16   2         35.44         26.95         8.79 o                         
  -8   1   3          2.25          0.89         8.80 o                         
  -7   1   3         13.41         25.16         7.34 o                         
  -6   1   3        105.55         89.56         7.93 o                         
  -5   1   3        662.55        657.06        14.58 o                         
  -4   1   3         38.36         45.29         3.63 o                         
  -3   1   3         16.40         14.76         3.25 o                         
  -2   1   3        165.78        165.77         6.60 o                         
  -1   1   3         16.62         19.96         3.00 o                         
   0   1   3          8.80          8.46         3.13 o                         
   1   1   3       1046.07        983.94        15.87 o                         
   2   1   3         30.60         38.27         4.22 o                         
   3   1   3         42.73         47.83         4.87 o                         
   4   1   3         63.27         84.73         6.63 o                         
   5   1   3         27.72         21.32         6.67 o                         
   6   1   3         41.35         22.22         7.31 o                         
   7   1   3         34.35         41.65         9.53 o                         
  -8   2   3        150.12        134.25        11.55 o                         
  -7   2   3         13.27         12.75         6.60 o                         
  -6   2   3         18.32         20.41         5.63 o                         
  -5   2   3        118.79        125.82         7.50 o                         
  -4   2   3       1595.43       1589.35        22.83 o                         
  -3   2   3        649.61        638.69        10.38 o                         
  -2   2   3       2748.63       2736.99        35.00 o                         
  -1   2   3         28.42         28.83         3.01 o                         
   0   2   3        533.97        547.36         9.45 o                         
   1   2   3          0.55          0.08         3.38 o                         
   2   2   3        130.29        121.76         5.27 o                         
   3   2   3          0.08         -1.99         4.70 o                         
   4   2   3        214.48        227.40        10.72 o                         
   5   2   3         51.81         53.99         7.88 o                         
   6   2   3          9.57          9.73         9.70 o                         
   7   2   3        155.28        157.75        11.59 o                         
  -8   3   3         12.19         -7.44        21.39 o                         
  -7   3   3        162.17        186.29         9.21 o                         
  -6   3   3        315.08        331.71        13.50 o                         
  -5   3   3        577.16        568.47        13.97 o                         
  -4   3   3        200.37        193.16         5.89 o                         
  -3   3   3        175.12        189.71         6.15 o                         
  -2   3   3        622.77        617.34        12.01 o                         
  -1   3   3        879.36        799.49        12.72 o                         
   0   3   3        295.26        251.25         7.09 o                         
   1   3   3        133.96        136.10         5.40 o                         
   2   3   3          7.13          8.73         4.29 o                         
   3   3   3         35.85         41.48         4.59 o                         
   4   3   3        227.55        241.36         7.94 o                         
   5   3   3        347.03        399.11        13.66 o                         
   6   3   3        103.89        116.92        13.92 o                         
   7   3   3         11.77         21.12         9.71 o                         
  -7   4   3         43.25         40.66        11.04 o                         
  -6   4   3         14.60         11.09         5.95 o                         
  -5   4   3         44.11         46.49         6.07 o                         
  -4   4   3        550.62        510.41        12.88 o                         
  -3   4   3        255.82        237.79         8.72 o                         
  -2   4   3       1160.15       1192.30        19.54 o                         
  -1   4   3          7.81          9.16         4.31 o                         
   0   4   3         37.93         41.89         4.27 o                         
   1   4   3        152.49        150.77         5.68 o                         
   2   4   3        361.48        341.33         8.73 o                         
   3   4   3         72.79         66.71         5.23 o                         
   4   4   3        246.95        241.83         8.82 o                         
   5   4   3         28.81         28.58         7.06 o                         
   6   4   3         21.31         25.06         8.72 o                         
   7   4   3         33.39         35.54        10.41 o                         
  -7   5   3          6.39          2.92        11.06 o                         
  -6   5   3         78.61         71.28         9.46 o                         
  -5   5   3          0.53         -6.51         7.10 o                         
  -4   5   3         26.48         19.76         5.96 o                         
  -3   5   3          2.28         -5.48         5.48 o                         
  -2   5   3        196.55        205.54         8.19 o                         
  -1   5   3         47.82         55.43         5.01 o                         
   0   5   3        623.48        623.57        12.34 o                         
   1   5   3          3.66         -3.49         4.14 o                         
   2   5   3        161.25        170.52         6.11 o                         
   3   5   3         16.12         20.56         4.98 o                         
   4   5   3         75.84         73.71         6.61 o                         
   5   5   3         21.35          8.34         6.01 o                         
   6   5   3          1.31          5.44         7.43 o                         
   7   5   3          2.67         14.62        21.61 o                         
  -7   6   3          3.45         -7.37        17.77 o                         
  -6   6   3         10.11          7.75        11.81 o                         
  -5   6   3         90.46         80.98        10.01 o                         
  -4   6   3        350.17        334.56        10.96 o                         
  -3   6   3         77.95         65.41         7.00 o                         
  -2   6   3         44.49         45.26         5.87 o                         
  -1   6   3        139.46        135.33         5.39 o                         
   0   6   3        552.87        551.82        12.30 o                         
   1   6   3          0.06         -4.16         4.16 o                         
   2   6   3          3.58         -0.22         4.65 o                         
   3   6   3         41.68         36.39         5.44 o                         
   4   6   3         52.69         37.68         6.85 o                         
   5   6   3         10.98         10.88         6.79 o                         
   6   6   3          0.10          3.70         7.52 o                         
   7   6   3         34.72         28.19        12.11 o                         
  -7   7   3         80.15         22.72        18.04 o                         
  -6   7   3        130.19        112.65        11.51 o                         
  -5   7   3        485.98        464.69        14.89 o                         
  -4   7   3          3.67         -5.42         6.92 o                         
  -3   7   3         58.12         67.21         6.49 o                         
  -2   7   3          2.29          4.33         4.20 o                         
  -1   7   3        121.69        111.77         7.82 o                         
   0   7   3          2.28          9.83         4.36 o                         
   1   7   3        272.96        289.32         9.44 o                         
   2   7   3         22.09         22.45         5.20 o                         
   3   7   3          4.43          0.23         5.73 o                         
   4   7   3         39.40         32.18         6.68 o                         
   5   7   3         60.01         55.33         7.54 o                         
   6   7   3         25.89         30.99         8.59 o                         
   7   7   3         27.42         11.77        13.64 o                         
  -7   8   3        128.28        112.14        14.75 o                         
  -6   8   3         18.77         12.64         9.09 o                         
  -5   8   3        114.34        120.92         9.39 o                         
  -4   8   3         85.61        104.65         8.02 o                         
  -3   8   3        645.61        616.39        15.39 o                         
  -2   8   3        533.99        514.57        12.65 o                         
  -1   8   3        222.23        239.24         7.62 o                         
   0   8   3        216.83        215.90         8.94 o                         
   1   8   3         28.67         14.24         4.86 o                         
   2   8   3          1.11         -5.05         5.29 o                         
   3   8   3        405.74        430.21        13.92 o                         
   4   8   3         22.80         29.25         8.59 o                         
   5   8   3          1.32         -3.96         6.59 o                         
   6   8   3         55.96         60.76        11.43 o                         
  -6   9   3        130.17        134.66        16.23 o                         
  -5   9   3         29.04         53.73        10.34 o                         
  -4   9   3        132.74        142.68         9.75 o                         
  -3   9   3          0.00          2.04         9.77 o                         
  -2   9   3         53.73         55.00         6.26 o                         
  -1   9   3        749.43        810.28        16.46 o                         
   0   9   3        477.50        436.17        12.62 o                         
   1   9   3         61.13         61.68         5.89 o                         
   2   9   3         98.19         99.52         7.96 o                         
   3   9   3         49.25         46.54         7.94 o                         
   4   9   3         77.46         91.59         8.69 o                         
   5   9   3         90.62         97.20         8.55 o                         
   6   9   3         41.68         24.70        12.83 o                         
  -6  10   3         28.96         22.07        15.80 o                         
  -5  10   3          0.00         -7.56         8.80 o                         
  -4  10   3         79.26        117.15         9.14 o                         
  -3  10   3        177.89        242.21        13.99 o                         
  -2  10   3        145.89        165.61         8.21 o                         
  -1  10   3        409.41        396.97         9.79 o                         
   0  10   3          2.50         -2.76         4.97 o                         
   1  10   3        298.06        292.08         9.72 o                         
   2  10   3        494.50        505.72        15.25 o                         
   3  10   3        216.08        237.76        13.63 o                         
   4  10   3         73.30         62.37         8.21 o                         
   5  10   3         93.33         87.86         9.82 o                         
   6  10   3          2.80          5.98        14.73 o                         
  -6  11   3          3.41         31.19        46.21 o                         
  -5  11   3         10.30         14.64         9.50 o                         
  -4  11   3         25.14         45.73        12.46 o                         
  -3  11   3        196.28        213.59        11.11 o                         
  -2  11   3         33.38         21.05         9.58 o                         
  -1  11   3         44.64         36.69         5.68 o                         
   0  11   3        413.09        398.41        11.68 o                         
   1  11   3        116.07        124.80         7.57 o                         
   2  11   3          1.37         -1.73         7.77 o                         
   3  11   3        227.10        219.12        13.00 o                         
   4  11   3         16.08         17.27         7.12 o                         
   5  11   3         18.38         15.73         9.36 o                         
  -5  12   3         23.62         38.31        19.84 o                         
  -4  12   3         60.63         75.78        10.91 o                         
  -3  12   3         30.63         42.82        11.52 o                         
  -2  12   3         70.30         68.11         9.92 o                         
  -1  12   3         41.53         36.53         5.41 o                         
   0  12   3         24.02         14.99         6.88 o                         
   1  12   3          4.16          2.67         6.92 o                         
   2  12   3          0.01          7.73         9.98 o                         
   3  12   3          0.14          5.70         9.83 o                         
   4  12   3         32.99         19.77         8.90 o                         
   5  12   3         13.73          7.00        11.67 o                         
  -4  13   3         14.69         22.12        10.88 o                         
  -3  13   3         18.46          1.48         7.97 o                         
  -2  13   3         73.92         88.26         8.93 o                         
  -1  13   3         23.23         17.28         6.37 o                         
   0  13   3         68.03         58.84         7.20 o                         
   1  13   3        126.90        113.27        11.15 o                         
   2  13   3          1.74         -4.39         6.35 o                         
   3  13   3          4.80         13.72        10.96 o                         
   4  13   3         10.53          8.97        10.23 o                         
  -4  14   3         10.22          0.72        15.30 o                         
  -3  14   3        176.32        201.07        18.15 o                         
  -2  14   3         50.85         47.12         8.60 o                         
  -1  14   3         13.08         10.12         5.89 o                         
   0  14   3         10.79         10.28         6.31 o                         
   1  14   3        105.87        100.80        10.31 o                         
   2  14   3         86.22         84.16         9.51 o                         
   3  14   3         73.75         75.84        16.06 o                         
  -3  15   3         18.20         44.07        17.69 o                         
  -2  15   3         43.69         52.88        30.28 o                         
  -1  15   3        170.21        182.73        15.07 o                         
   0  15   3         75.97         75.76         9.38 o                         
   1  15   3         39.93         46.85        11.43 o                         
   2  15   3          7.66          2.75         9.28 o                         
  -1  16   3          0.11         -1.05         8.49 o                         
   0  16   3         14.18          0.76         9.83 o                         
  -7   0   4         92.75         97.62        10.93 o                         
  -6   0   4        197.66        221.55        20.78 o                         
  -5   0   4        857.39        828.62        19.72 o                         
  -4   0   4        773.32        769.19        18.02 o                         
  -3   0   4        126.34        111.90         6.26 o                         
  -2   0   4         17.99          5.67         4.96 o                         
  -1   0   4        155.86        161.39         7.45 o                         
   0   0   4        402.74        366.00        11.45 o                         
   1   0   4        197.49        268.63        15.34 o                         
   2   0   4       6449.89       6702.06       136.19 o                         
   3   0   4        491.32        516.80        16.01 o                         
   4   0   4         48.05         58.30        10.33 o                         
   5   0   4         11.05         -2.34        13.12 o                         
   6   0   4          2.97        -10.66        10.66 o                         
   7   0   4         11.34          9.15        24.74 o                         
  -7   1   4          3.71          9.94         6.85 o                         
  -6   1   4          1.47         -5.66         5.66 o                         
  -5   1   4        552.39        531.12        11.70 o                         
  -4   1   4        119.55        126.38         7.15 o                         
  -3   1   4          6.73          4.15         3.47 o                         
  -2   1   4          2.81          1.97         3.24 o                         
  -1   1   4        342.80        330.05         8.10 o                         
   0   1   4        370.14        314.57         8.61 o                         
   1   1   4       3021.20       3230.78        49.71 o                         
   2   1   4        193.65        265.38        29.66 o                         
   3   1   4        112.22        125.48         6.23 o                         
   4   1   4         38.79         39.04         6.84 o                         
   5   1   4         57.27         39.93         7.93 o                         
   6   1   4          1.85         -8.48         8.48 o                         
   7   1   4         48.92         62.11        17.20 o                         
  -7   2   4        136.44        157.21        16.97 o                         
  -6   2   4          4.35          4.93         5.31 o                         
  -5   2   4          0.01         -3.82         3.82 o                         
  -4   2   4         50.08         50.58         4.00 o                         
  -3   2   4         81.05        101.86         4.22 o                         
  -2   2   4        491.43        472.83         9.41 o                         
  -1   2   4        551.99        586.13        10.58 o                         
   0   2   4        204.07        212.45         9.47 o                         
   1   2   4          0.29         -2.26         4.33 o                         
   2   2   4        275.36        274.57         9.12 o                         
   3   2   4          0.07          4.62         5.18 o                         
   4   2   4        114.28        124.18         8.52 o                         
   5   2   4          9.04          2.56         7.17 o                         
   6   2   4         17.58         -2.25         8.17 o                         
   7   2   4          6.47         13.10        13.97 o                         
  -7   3   4          4.35          4.29        16.76 o                         
  -6   3   4         23.06         21.93         7.78 o                         
  -5   3   4         91.16         74.12         5.85 o                         
  -4   3   4        123.21        126.69         6.27 o                         
  -3   3   4         49.43         63.92         5.69 o                         
  -2   3   4         12.31         17.69         4.39 o                         
  -1   3   4         50.37         41.41         3.74 o                         
   0   3   4         43.46         50.93         6.64 o                         
   1   3   4         33.06         25.38         5.07 o                         
   2   3   4         53.50         47.73         5.14 o                         
   3   3   4         23.76         15.55         5.26 o                         
   4   3   4          2.47          7.96         5.90 o                         
   5   3   4          0.49         -6.84         6.84 o                         
   6   3   4          0.80         -8.11         8.11 o                         
   7   3   4          0.06         -5.05        11.99 o                         
  -7   4   4         71.53         63.89        14.57 o                         
  -6   4   4          0.47         -2.04         8.41 o                         
  -5   4   4         53.84         54.59         5.61 o                         
  -4   4   4        108.51        134.83         7.62 o                         
  -3   4   4          1.33          7.10         5.61 o                         
  -2   4   4        457.65        482.16         9.96 o                         
  -1   4   4        205.57        202.18         6.38 o                         
   0   4   4        180.97        180.46         6.33 o                         
   1   4   4        375.99        355.74         9.67 o                         
   2   4   4        144.20        164.95         6.44 o                         
   3   4   4        235.09        249.08         9.71 o                         
   4   4   4        235.30        195.65         9.13 o                         
   5   4   4          6.52         16.08         6.18 o                         
   6   4   4          3.80         -8.30         8.30 o                         
   7   4   4          8.36         20.49        12.31 o                         
  -7   5   4         10.56          0.65        11.77 o                         
  -6   5   4         57.07         52.43        11.93 o                         
  -5   5   4         15.29         11.76         9.93 o                         
  -4   5   4        230.29        204.75         8.81 o                         
  -3   5   4        230.57        250.84        10.06 o                         
  -2   5   4         38.53         45.96         4.53 o                         
  -1   5   4       1134.62       1155.04        19.14 o                         
   0   5   4        892.84        909.50        16.67 o                         
   1   5   4        301.88        277.26         8.37 o                         
   2   5   4        330.39        317.43         9.34 o                         
   3   5   4         17.89         20.91         5.57 o                         
   4   5   4         63.00         85.33         6.90 o                         
   5   5   4        211.96        207.99        11.83 o                         
   6   5   4         16.36         12.01         8.11 o                         
   7   5   4          0.23        -14.36        14.36 o                         
  -7   6   4        149.31        153.93        13.72 o                         
  -6   6   4         80.41         92.81        16.50 o                         
  -5   6   4         20.93         23.66         7.19 o                         
  -4   6   4          0.39         -3.59         6.99 o                         
  -3   6   4        283.48        275.56        10.48 o                         
  -2   6   4        516.69        532.93        12.94 o                         
  -1   6   4        458.74        439.11        10.47 o                         
   0   6   4          0.03          6.68         4.48 o                         
   1   6   4        198.03        184.41         6.79 o                         
   2   6   4         76.26         84.81         5.87 o                         
   3   6   4        439.08        484.61        15.29 o                         
   4   6   4        252.00        246.87        10.10 o                         
   5   6   4          6.49          8.69         6.90 o                         
   6   6   4         16.94         20.07         8.83 o                         
  -7   7   4          3.45        -10.86        17.73 o                         
  -6   7   4        142.86        146.41        13.10 o                         
  -5   7   4         76.08        101.11         9.06 o                         
  -4   7   4        174.44        187.15         9.53 o                         
  -3   7   4        350.54        362.06        18.84 o                         
  -2   7   4         11.30         12.07         4.43 o                         
  -1   7   4         32.44         35.56         5.04 o                         
   0   7   4        574.93        556.78        17.02 o                         
   1   7   4          2.69         -4.60         4.60 o                         
   2   7   4          6.88         -0.51         5.14 o                         
   3   7   4         65.39         46.29         9.28 o                         
   4   7   4         28.92         36.20         7.52 o                         
   5   7   4         34.16         28.89         7.97 o                         
   6   7   4        103.10        115.34        12.22 o                         
  -6   8   4          1.01        -14.56        14.56 o                         
  -5   8   4         13.57          7.17         7.61 o                         
  -4   8   4          5.33         -0.56         7.47 o                         
  -3   8   4        292.15        300.70        11.54 o                         
  -2   8   4         50.61         46.08         5.32 o                         
  -1   8   4         76.75         78.49         5.04 o                         
   0   8   4         21.17         24.25         5.09 o                         
   1   8   4         12.97         -1.61         5.09 o                         
   2   8   4        136.69        109.19         7.16 o                         
   3   8   4          3.57         -1.83         6.20 o                         
   4   8   4          0.04          2.06         7.44 o                         
   5   8   4         20.59         21.82         8.82 o                         
   6   8   4          0.06         -1.88         9.65 o                         
  -6   9   4          0.16         -9.70         9.70 o                         
  -5   9   4          0.12         -8.54         8.54 o                         
  -4   9   4          4.07         -7.49         7.49 o                         
  -3   9   4         16.48         14.64         7.40 o                         
  -2   9   4        172.92        157.91         8.18 o                         
  -1   9   4        195.39        207.31         7.26 o                         
   0   9   4         78.02         68.95         5.72 o                         
   1   9   4        111.96        106.20         6.89 o                         
   2   9   4          2.78         -2.99         6.58 o                         
   3   9   4         22.02         15.48         6.76 o                         
   4   9   4          8.00         -2.16         8.11 o                         
   5   9   4         51.71         47.66         8.99 o                         
   6   9   4         11.26        -15.19        15.19 o                         
  -6  10   4         50.72         57.60        14.53 o                         
  -5  10   4          1.87          0.25        12.40 o                         
  -4  10   4          5.54          3.03         8.06 o                         
  -3  10   4          0.90          1.59         7.73 o                         
  -2  10   4        125.36        142.63         8.01 o                         
  -1  10   4         88.13         92.24         6.45 o                         
   0  10   4         40.62         39.65         5.93 o                         
   1  10   4        113.37        108.80         9.41 o                         
   2  10   4        205.92        223.44        10.49 o                         
   3  10   4         60.37         67.72         9.26 o                         
   4  10   4         33.70         45.11         8.78 o                         
   5  10   4          2.16         19.02        16.02 o                         
  -5  11   4        178.10        182.82        22.21 o                         
  -4  11   4        269.49        315.26        15.40 o                         
  -3  11   4          4.52         -5.39         8.88 o                         
  -2  11   4          0.85         -3.02         6.94 o                         
  -1  11   4          7.90          7.41         5.45 o                         
   0  11   4        118.65        121.72         7.35 o                         
   1  11   4        273.67        258.36        17.41 o                         
   2  11   4         96.71         99.23        10.04 o                         
   3  11   4         41.04         50.16         7.77 o                         
   4  11   4         22.15         25.54         8.63 o                         
   5  11   4         14.86          8.56        11.75 o                         
  -5  12   4          1.89         11.97        22.30 o                         
  -4  12   4         21.40         24.30        17.59 o                         
  -3  12   4        278.37        299.03        13.80 o                         
  -2  12   4        136.17        147.81         8.22 o                         
  -1  12   4         16.84          6.73         8.04 o                         
   0  12   4        155.71        141.91        12.73 o                         
   1  12   4         14.88          9.37         6.99 o                         
   2  12   4         10.77         19.55         7.04 o                         
   3  12   4        136.59        139.82        12.75 o                         
   4  12   4          1.65         -6.99        10.35 o                         
  -4  13   4         59.41         51.91        14.89 o                         
  -3  13   4         23.79         27.18        11.59 o                         
  -2  13   4          0.15         -5.41        14.77 o                         
  -1  13   4          7.79         -1.47         6.84 o                         
   0  13   4         34.40         28.33         6.87 o                         
   1  13   4          0.77         -7.86         7.86 o                         
   2  13   4         19.38         17.31         9.76 o                         
   3  13   4          0.37          5.46        14.62 o                         
  -3  14   4         14.44        159.30       107.61 o                         
  -2  14   4          3.80         -9.34        10.50 o                         
  -1  14   4          0.05         -6.69         6.69 o                         
   0  14   4         25.75         25.35         8.85 o                         
   1  14   4          2.55         -8.97         8.97 o                         
   2  14   4         23.55          6.50        14.04 o                         
   3  14   4          0.05         -5.67        12.39 o                         
  -2  15   4          1.47        -11.81        12.53 o                         
  -1  15   4         11.48         16.61         9.08 o                         
   0  15   4         18.19         15.74        10.28 o                         
   1  15   4          3.85         -8.96         8.96 o                         
  -7   1   5          1.74         -0.75         7.21 o                         
  -6   1   5          5.20         -4.47         8.27 o                         
  -5   1   5         44.54         37.45         5.13 o                         
  -4   1   5        583.72        578.93        12.06 o                         
  -3   1   5        147.92        152.30         5.32 o                         
  -2   1   5          5.82          0.79         4.20 o                         
  -1   1   5         92.61         96.73         4.86 o                         
   0   1   5         16.77         14.64         4.27 o                         
   1   1   5         21.44         18.61         4.48 o                         
   2   1   5        260.15        294.34        10.43 o                         
   3   1   5          2.99          8.37         5.66 o                         
   4   1   5          1.18         -5.64         6.64 o                         
   5   1   5         14.88          1.60         8.23 o                         
   6   1   5          3.17          6.65        10.02 o                         
  -7   2   5        196.30        197.05        16.47 o                         
  -6   2   5         49.20         55.50         7.43 o                         
  -5   2   5         77.23         96.62         6.52 o                         
  -4   2   5          3.03          2.98         4.18 o                         
  -3   2   5        690.72        684.59        13.77 o                         
  -2   2   5        409.96        409.89         9.34 o                         
  -1   2   5       1019.90        976.79        15.71 o                         
   0   2   5          1.57          2.11         4.33 o                         
   1   2   5        233.78        240.60         7.60 o                         
   2   2   5          2.91         -1.88         5.17 o                         
   3   2   5         61.31         62.09         6.37 o                         
   4   2   5          5.63         -1.85         7.24 o                         
   5   2   5         90.19         96.76        10.10 o                         
   6   2   5          0.26          5.97        11.36 o                         
  -7   3   5          0.20          1.07         8.51 o                         
  -6   3   5         92.35         96.72         8.80 o                         
  -5   3   5        285.55        317.66        11.81 o                         
  -4   3   5        629.08        620.57        15.29 o                         
  -3   3   5        189.55        183.75         5.92 o                         
  -2   3   5        339.29        358.86         8.36 o                         
  -1   3   5         35.85         46.20         4.66 o                         
   0   3   5        241.47        224.99         7.08 o                         
   1   3   5        118.35        111.39         5.94 o                         
   2   3   5        110.21        107.96         6.72 o                         
   3   3   5          1.36          7.35         6.20 o                         
   4   3   5         42.42         29.58         6.86 o                         
   5   3   5         29.13         32.68         8.61 o                         
   6   3   5         62.78         86.80        15.55 o                         
  -7   4   5         90.24         98.72        15.30 o                         
  -6   4   5         96.46         92.87         6.94 o                         
  -5   4   5         54.72         61.10         5.85 o                         
  -4   4   5          1.24         -5.23         7.99 o                         
  -3   4   5        235.08        211.12         7.53 o                         
  -2   4   5        118.66        116.50         5.64 o                         
  -1   4   5        605.21        606.51        12.05 o                         
   0   4   5         77.60         81.01         5.88 o                         
   1   4   5         20.81         27.28         5.12 o                         
   2   4   5          6.88         11.67         5.84 o                         
   3   4   5         57.72         50.33         6.55 o                         
   4   4   5         23.28         34.60         6.87 o                         
   5   4   5        121.61        127.07         8.32 o                         
   6   4   5          0.82        -10.53        10.53 o                         
  -7   5   5          0.15        -16.23        16.55 o                         
  -6   5   5         23.10         22.37        15.85 o                         
  -5   5   5         42.23         36.99         8.96 o                         
  -4   5   5          0.31         -5.55         7.70 o                         
  -3   5   5         23.21         21.27         5.67 o                         
  -2   5   5         36.80         43.01         4.53 o                         
  -1   5   5         77.58         78.55         5.90 o                         
   0   5   5         18.28          2.80         3.91 o                         
   1   5   5        168.14        161.63         6.98 o                         
   2   5   5          4.80          1.53         5.74 o                         
   3   5   5         60.85         60.42         6.68 o                         
   4   5   5          3.64         -1.55         6.94 o                         
   5   5   5         21.25         23.91         8.57 o                         
   6   5   5          5.58         -9.34        10.11 o                         
  -6   6   5          2.15          3.83        12.63 o                         
  -5   6   5         30.45         15.82         7.43 o                         
  -4   6   5         49.32         47.33         8.12 o                         
  -3   6   5        213.87        205.99         9.91 o                         
  -2   6   5         24.67         16.63         5.16 o                         
  -1   6   5         12.20          7.62         4.64 o                         
   0   6   5         16.36         19.99         5.28 o                         
   1   6   5        117.06        126.41         6.49 o                         
   2   6   5          0.04         -5.80         5.80 o                         
   3   6   5          1.07         -2.77         6.66 o                         
   4   6   5          2.32         -2.04         6.66 o                         
   5   6   5          5.33         -8.15         8.15 o                         
   6   6   5          3.91         -6.04        10.44 o                         
  -6   7   5         51.75         60.41        12.41 o                         
  -5   7   5        106.83        127.36        11.07 o                         
  -4   7   5        445.00        464.77        15.54 o                         
  -3   7   5         47.46         38.68         8.55 o                         
  -2   7   5         11.70         16.85         6.07 o                         
  -1   7   5         28.92         29.15         4.96 o                         
   0   7   5         57.69         46.98         6.09 o                         
   1   7   5          0.23         -5.27         5.27 o                         
   2   7   5         74.31         74.54         6.83 o                         
   3   7   5          0.72         -6.44         6.44 o                         
   4   7   5          0.28          2.76         7.65 o                         
   5   7   5          2.55          9.08         8.80 o                         
   6   7   5         19.59         25.99        10.55 o                         
  -6   8   5        192.87        259.87        25.83 o                         
  -5   8   5          0.26         -3.70         8.10 o                         
  -4   8   5         50.25         46.13         8.79 o                         
  -3   8   5         22.67         20.68         8.31 o                         
  -2   8   5        307.44        277.73         9.40 o                         
  -1   8   5        320.00        330.42         9.77 o                         
   0   8   5        214.94        192.07         7.99 o                         
   1   8   5         11.68          3.93         5.72 o                         
   2   8   5          7.82         -6.58         6.58 o                         
   3   8   5          0.03         -2.27         6.93 o                         
   4   8   5        110.88        110.92         8.75 o                         
   5   8   5         15.48          7.93         9.19 o                         
  -6   9   5         33.66         57.07        21.11 o                         
  -5   9   5        109.74        138.17        13.16 o                         
  -4   9   5         28.19         43.25         8.74 o                         
  -3   9   5        165.73        162.33        10.62 o                         
  -2   9   5          7.85         10.10         6.51 o                         
  -1   9   5          1.86         -5.04         5.04 o                         
   0   9   5        237.23        264.43        10.32 o                         
   1   9   5        225.16        210.03        11.13 o                         
   2   9   5         55.07         55.06         8.04 o                         
   3   9   5         78.11         61.71         7.93 o                         
   4   9   5          7.80         14.94         8.38 o                         
   5   9   5          3.05         -7.37        12.56 o                         
  -5  10   5         52.86         64.19        15.12 o                         
  -4  10   5         12.40          9.41        10.39 o                         
  -3  10   5         31.28         29.30         9.35 o                         
  -2  10   5        143.27        155.86         8.36 o                         
  -1  10   5         46.87         43.02         5.76 o                         
   0  10   5        252.49        253.97        14.31 o                         
   1  10   5         13.54         16.85         7.69 o                         
   2  10   5         41.84         38.08         8.81 o                         
   3  10   5        130.64        141.62         9.35 o                         
   4  10   5         74.99         71.81        12.79 o                         
   5  10   5         21.29         62.74        78.09 o                         
  -5  11   5          0.01         15.23        16.25 o                         
  -4  11   5          5.36         10.08         9.71 o                         
  -3  11   5         36.07         56.09        10.31 o                         
  -2  11   5        115.12        112.21        10.68 o                         
  -1  11   5         25.80         26.03         5.55 o                         
   0  11   5         21.53         24.55         7.05 o                         
   1  11   5        151.44        135.27         9.72 o                         
   2  11   5         52.17         55.30         7.73 o                         
   3  11   5         10.77         12.23        12.63 o                         
   4  11   5         75.59         49.90        12.76 o                         
  -4  12   5          9.38         40.06        16.60 o                         
  -3  12   5         35.92         40.12        12.41 o                         
  -2  12   5         29.14         39.25         6.84 o                         
  -1  12   5         48.37         45.32         6.79 o                         
   0  12   5         27.79         12.90         6.71 o                         
   1  12   5          9.82          1.22         6.42 o                         
   2  12   5          3.61          3.44         9.05 o                         
   3  12   5          0.55        -12.35        12.35 o                         
  -3  13   5         31.30         16.48        13.11 o                         
  -2  13   5          0.72         -7.42         7.42 o                         
  -1  13   5         30.51         24.96         7.19 o                         
   0  13   5          6.40         -1.93         7.04 o                         
   1  13   5         21.98         15.73         9.97 o                         
   2  13   5         61.75         44.97        11.32 o                         
   3  13   5          0.95         -6.40        14.56 o                         
  -2  14   5        100.05         96.67        10.70 o                         
  -1  14   5         49.20         74.32         9.43 o                         
   0  14   5         25.49          8.21         9.56 o                         
   1  14   5          1.30        -10.33        10.33 o                         
  -7   0   6         32.19         64.02        12.81 o                         
  -6   0   6         64.11         66.85        12.32 o                         
  -5   0   6        189.68        188.85        17.14 o                         
  -4   0   6        772.64        767.19        23.78 o                         
  -3   0   6        184.15        168.25        11.39 o                         
  -2   0   6         49.45         44.35         9.56 o                         
  -1   0   6         56.32         48.44         8.37 o                         
   0   0   6        136.57        141.53        10.65 o                         
   1   0   6        193.20        211.80        15.76 o                         
   2   0   6        169.76        171.91        10.75 o                         
   3   0   6        919.45       1062.86        28.12 o                         
   4   0   6         92.05        119.07        15.14 o                         
   5   0   6         11.22         30.11        17.84 o                         
   6   0   6          2.47         -2.57        25.04 o                         
  -7   1   6         58.36         72.04        24.61 o                         
  -6   1   6          0.84         -6.46         6.46 o                         
  -5   1   6         30.92         15.95         5.13 o                         
  -4   1   6        341.14        349.39        10.14 o                         
  -3   1   6         99.88         92.91         5.48 o                         
  -2   1   6         27.38         30.93         5.18 o                         
  -1   1   6         52.94         50.75         5.34 o                         
   0   1   6         54.11         58.48         5.49 o                         
   1   1   6         35.65         36.18         5.48 o                         
   2   1   6        819.40        972.84        24.60 o                         
   3   1   6         75.13        117.02         7.49 o                         
   4   1   6          6.40         -6.37         7.70 o                         
   5   1   6          2.22          7.18        10.57 o                         
   6   1   6          7.56         23.98        14.67 o                         
  -7   2   6          9.22         18.33        11.42 o                         
  -6   2   6        131.62        138.69        11.44 o                         
  -5   2   6         28.68         14.24         6.14 o                         
  -4   2   6          0.85         -5.92         5.92 o                         
  -3   2   6         12.41          5.39         5.15 o                         
  -2   2   6         43.91         36.48         4.89 o                         
  -1   2   6        113.27         94.83         5.69 o                         
   0   2   6        192.13        214.44         7.38 o                         
   1   2   6          0.26         -0.66         5.32 o                         
   2   2   6          4.77         12.33         6.18 o                         
   3   2   6         69.80         78.31         7.71 o                         
   4   2   6          0.10          0.42         8.06 o                         
   5   2   6         12.92         16.29         9.10 o                         
   6   2   6          3.18        -13.86        14.93 o                         
  -6   3   6          2.52          7.13         8.82 o                         
  -5   3   6         11.27         -0.46         9.59 o                         
  -4   3   6         85.54         81.02         6.76 o                         
  -3   3   6         76.78         75.15         6.97 o                         
  -2   3   6         15.03         12.43         4.65 o                         
  -1   3   6          2.66          4.07         5.62 o                         
   0   3   6         10.76          5.46         5.33 o                         
   1   3   6         19.39         21.60         6.04 o                         
   2   3   6          2.38         -6.26         6.26 o                         
   3   3   6         23.50          9.23         7.71 o                         
   4   3   6          3.68         -7.46         7.46 o                         
   5   3   6          0.00          9.78         9.01 o                         
   6   3   6          0.01         15.69        13.17 o                         
  -6   4   6         75.68         69.98         6.26 o                         
  -5   4   6          0.06         -5.70         5.70 o                         
  -4   4   6         55.59         60.66         9.36 o                         
  -3   4   6         76.74         76.21         5.85 o                         
  -2   4   6          0.02         -4.92         4.92 o                         
  -1   4   6        200.93        209.19         8.52 o                         
   0   4   6        136.63        144.15         8.97 o                         
   1   4   6          0.74         -5.92         5.92 o                         
   2   4   6         24.30         16.38         6.77 o                         
   3   4   6         20.44         21.56         6.97 o                         
   4   4   6         45.82         46.10         7.89 o                         
   5   4   6         39.41         36.78        10.33 o                         
   6   4   6          1.12        -15.34        15.34 o                         
  -6   5   6          0.02         -9.96         9.96 o                         
  -5   5   6         15.31          2.40         9.51 o                         
  -4   5   6          0.15         -3.85         6.68 o                         
  -3   5   6        183.20        193.60         9.07 o                         
  -2   5   6        215.10        223.93         8.65 o                         
  -1   5   6         74.41         73.46         6.03 o                         
   0   5   6        225.38        231.22        10.68 o                         
   1   5   6        260.65        315.49        16.94 o                         
   2   5   6         69.79         64.10         6.78 o                         
   3   5   6        115.39        116.21        10.36 o                         
   4   5   6         27.24         27.83         8.46 o                         
   5   5   6          4.61         -4.87         8.44 o                         
  -6   6   6        133.12        162.81        15.33 o                         
  -5   6   6         97.64        102.07        10.70 o                         
  -4   6   6         65.50         62.34        10.11 o                         
  -3   6   6         37.08         35.87        10.57 o                         
  -2   6   6         79.07         80.71         5.47 o                         
  -1   6   6        263.23        271.38        11.58 o                         
   0   6   6        266.95        287.56        15.70 o                         
   1   6   6         11.26         12.36         6.57 o                         
   2   6   6         16.40         17.87         6.58 o                         
   3   6   6          0.70         -6.95         6.95 o                         
   4   6   6         74.33         88.56         8.47 o                         
   5   6   6         68.23         68.46        10.08 o                         
  -6   7   6          2.26          9.86        10.10 o                         
  -5   7   6         71.65         76.46        10.72 o                         
  -4   7   6         49.68         57.19         9.87 o                         
  -3   7   6        119.72        131.89         7.32 o                         
  -2   7   6        210.71        201.05         8.92 o                         
  -1   7   6          9.87         13.31         5.71 o                         
   0   7   6          0.00         -5.94         5.94 o                         
   1   7   6        181.98        199.29         9.93 o                         
   2   7   6          2.81          1.98         8.01 o                         
   3   7   6          3.69          8.64         7.74 o                         
   4   7   6         35.15         37.79         8.07 o                         
   5   7   6          0.83         -3.62        10.93 o                         
  -5   8   6          8.53          6.39        14.00 o                         
  -4   8   6          3.28         -8.28         8.28 o                         
  -3   8   6         14.94         33.15        10.66 o                         
  -2   8   6        104.68        114.45         8.12 o                         
  -1   8   6          6.92         -3.74         5.55 o                         
   0   8   6         27.62         22.68         6.26 o                         
   1   8   6          7.73         11.21         7.37 o                         
   2   8   6          3.58          8.38         7.57 o                         
   3   8   6         39.98         36.15         7.93 o                         
   4   8   6          1.75         -9.66         9.66 o                         
   5   8   6          0.00        -13.79        13.79 o                         
  -5   9   6          0.27         -2.74        10.96 o                         
  -4   9   6          0.34         -9.58         9.58 o                         
  -3   9   6          4.39         10.69        10.25 o                         
  -2   9   6         14.27          3.90         7.76 o                         
  -1   9   6        100.29        105.17        10.78 o                         
   0   9   6         39.99         44.79         7.58 o                         
   1   9   6         35.55         37.55         7.73 o                         
   2   9   6         55.75         51.21         7.96 o                         
   3   9   6          1.68         -9.47         9.47 o                         
   4   9   6          7.95        -10.28        10.62 o                         
  -4  10   6          9.74         20.05        12.46 o                         
  -3  10   6          3.43        -10.40        10.40 o                         
  -2  10   6          4.34         -6.94         7.84 o                         
  -1  10   6         50.12         39.90         7.41 o                         
   0  10   6         64.48         57.82         8.08 o                         
   1  10   6         50.58         46.41         7.47 o                         
   2  10   6         16.02         26.76         8.41 o                         
   3  10   6         55.64         66.70        10.86 o                         
   4  10   6          7.97         -6.30        10.84 o                         
  -4  11   6         86.19        109.31        21.89 o                         
  -3  11   6        202.02        215.10        15.09 o                         
  -2  11   6         24.19         25.58         7.52 o                         
  -1  11   6          2.65         -2.26         7.12 o                         
   0  11   6          0.35        -10.17        10.17 o                         
   1  11   6         31.31         18.95         8.16 o                         
   2  11   6         78.34         71.22        10.66 o                         
   3  11   6         47.15         39.30        13.07 o                         
  -3  12   6          0.02        -13.10        13.10 o                         
  -2  12   6        101.99         98.54        10.19 o                         
  -1  12   6         74.55         68.58         7.52 o                         
   0  12   6          4.09          6.18        14.32 o                         
   1  12   6         78.70         76.11        12.76 o                         
   2  12   6          0.10        -10.91        10.91 o                         
  -2  13   6         23.44         26.16        12.30 o                         
  -1  13   6          0.46         -2.08         6.73 o                         
   0  13   6          1.07        -12.72        12.72 o                         
   1  13   6          7.50         -6.93        11.02 o                         
  -6   1   7          0.23         -6.86         6.86 o                         
  -5   1   7          0.91         -6.26         6.26 o                         
  -4   1   7          2.51         -4.23         7.93 o                         
  -3   1   7        234.76        245.34        11.08 o                         
  -2   1   7        110.49         99.40         8.67 o                         
  -1   1   7         17.39          9.09         5.27 o                         
   0   1   7         21.42         15.02         6.44 o                         
   1   1   7          3.83          1.71         6.68 o                         
   2   1   7         10.04         -2.43         7.10 o                         
   3   1   7         46.26         67.69         7.92 o                         
   4   1   7          3.85          0.44         9.41 o                         
   5   1   7          0.57         10.67        13.88 o                         
  -6   2   7        132.77        145.09        10.95 o                         
  -5   2   7         51.98         44.39        11.05 o                         
  -4   2   7        101.27        123.08         9.06 o                         
  -3   2   7         19.63         20.76         6.41 o                         
  -2   2   7        129.85        132.58         8.16 o                         
  -1   2   7        102.11        106.93         6.79 o                         
   0   2   7        231.28        239.04         9.07 o                         
   1   2   7          1.67         -5.19         6.48 o                         
   2   2   7         66.98         56.60         7.65 o                         
   3   2   7          9.28          1.18         8.17 o                         
   4   2   7         11.00         17.62         9.98 o                         
   5   2   7          0.99         -4.33        11.59 o                         
  -6   3   7         18.33         24.64        13.79 o                         
  -5   3   7         13.87          2.13         9.87 o                         
  -4   3   7        104.22        103.45         6.46 o                         
  -3   3   7        340.82        371.59        14.61 o                         
  -2   3   7         87.38         86.94         6.82 o                         
  -1   3   7        193.83        188.97        11.21 o                         
   0   3   7          0.16          2.48         6.67 o                         
   1   3   7         15.31         13.22         8.53 o                         
   2   3   7         21.80         40.51        10.12 o                         
   3   3   7         39.04         35.17         9.29 o                         
   4   3   7          1.82         -8.80         8.80 o                         
   5   3   7         24.15         52.19        19.95 o                         
  -6   4   7         42.77         51.11        12.26 o                         
  -5   4   7         85.97         72.46        11.74 o                         
  -4   4   7         64.98         71.50        10.93 o                         
  -3   4   7          4.17          2.82         6.24 o                         
  -2   4   7         29.63         20.36         6.10 o                         
  -1   4   7         19.75         12.49         6.38 o                         
   0   4   7        186.24        163.90        12.01 o                         
   1   4   7         43.25         52.89         8.94 o                         
   2   4   7          8.33          4.61         7.48 o                         
   3   4   7          0.66         -6.30         9.06 o                         
   4   4   7          2.29         -1.99         7.94 o                         
   5   4   7          2.70          0.84        12.08 o                         
  -5   5   7         23.13         28.88         9.96 o                         
  -4   5   7          8.77         -6.86         8.23 o                         
  -3   5   7          0.04         -6.63         6.63 o                         
  -2   5   7          9.20          9.80         6.08 o                         
  -1   5   7         52.15         48.67         6.94 o                         
   0   5   7         10.72         13.37         7.60 o                         
   1   5   7          2.91         -5.02         8.58 o                         
   2   5   7         33.18         28.17         7.91 o                         
   3   5   7          0.44         -6.31         7.77 o                         
   4   5   7          9.96         11.11        10.06 o                         
   5   5   7          7.17         -2.05        13.63 o                         
  -5   6   7          1.39          5.94        13.47 o                         
  -4   6   7         30.72         22.75        12.37 o                         
  -3   6   7         11.74         13.58         8.20 o                         
  -2   6   7         73.50         68.46         6.52 o                         
  -1   6   7          3.58          5.32         6.88 o                         
   0   6   7          3.02         10.07         6.66 o                         
   1   6   7          0.13         -5.47         8.05 o                         
   2   6   7         19.00          9.33         7.13 o                         
   3   6   7          0.15          6.05         8.79 o                         
   4   6   7          0.38        -10.82        10.82 o                         
  -5   7   7         15.51         27.34        17.21 o                         
  -4   7   7         46.55         73.20        15.90 o                         
  -3   7   7        193.73        204.74        18.78 o                         
  -2   7   7         43.13         40.51         7.53 o                         
  -1   7   7          0.37         -6.99         6.99 o                         
   0   7   7         28.48         15.13         8.10 o                         
   1   7   7         13.49         17.65         7.26 o                         
   2   7   7          0.03          2.98         8.05 o                         
   3   7   7          9.19         17.63        14.13 o                         
   4   7   7          2.66          5.10        11.82 o                         
  -4   8   7         14.45         15.06        17.04 o                         
  -3   8   7          6.96          1.14        10.88 o                         
  -2   8   7          1.56          1.23         8.36 o                         
  -1   8   7         56.71         54.74         8.24 o                         
   0   8   7         90.61        101.83         7.93 o                         
   1   8   7         94.22        106.25         8.11 o                         
   2   8   7          0.45         -2.26         9.22 o                         
   3   8   7          0.07         -2.85        10.37 o                         
   4   8   7          0.46        -13.20        13.20 o                         
  -4   9   7         46.06         77.11        14.42 o                         
  -3   9   7         12.06         25.35        12.53 o                         
  -2   9   7        102.96        108.75        10.12 o                         
  -1   9   7          5.77         -1.10         7.52 o                         
   0   9   7         24.73          6.92         6.88 o                         
   1   9   7         25.50         29.41         9.77 o                         
   2   9   7         57.27         46.71        10.48 o                         
   3   9   7         15.40          2.11        12.06 o                         
  -3  10   7         24.08         34.93        15.73 o                         
  -2  10   7          3.41          2.75         8.00 o                         
  -1  10   7         50.41         47.12         8.94 o                         
   0  10   7         11.74          9.62         8.34 o                         
   1  10   7         94.04         69.17         9.96 o                         
   2  10   7         14.93         -6.73        11.11 o                         
  -2  11   7         27.36         21.44         9.15 o                         
  -1  11   7         39.22         22.74         8.59 o                         
   0  11   7         14.10          5.14        11.33 o                         
   1  11   7         10.33          9.36        11.97 o                         
   2  11   7         35.81         21.85        19.53 o                         
  -1  12   7         13.28          7.17        10.30 o                         
   0  12   7         21.07         20.06        11.63 o                         
  -5   0   8         15.98         29.09        19.89 o                         
  -4   0   8         87.52         85.71         9.81 o                         
  -3   0   8        364.51        385.80        19.95 o                         
  -2   0   8         12.13          1.54        11.75 o                         
  -1   0   8          3.56        -10.61        10.61 o                         
   0   0   8         19.99          3.21        11.03 o                         
   1   0   8         46.22         62.38        14.21 o                         
   2   0   8         68.14         54.91        14.82 o                         
   3   0   8         69.93         99.27        17.04 o                         
   4   0   8        113.05        108.76        21.32 o                         
  -5   1   8          6.37         -7.91         7.91 o                         
  -4   1   8         52.09         27.36         8.44 o                         
  -3   1   8        110.26        118.62         9.05 o                         
  -2   1   8         34.50         15.66         7.23 o                         
  -1   1   8         22.19          6.69         7.96 o                         
   0   1   8         45.12         46.94         8.99 o                         
   1   1   8          2.09          8.37         8.63 o                         
   2   1   8          0.51         -4.98         7.34 o                         
   3   1   8        174.44        196.18        14.97 o                         
   4   1   8         17.14         26.36        12.73 o                         
  -5   2   8         54.01         34.28        12.62 o                         
  -4   2   8         36.09         30.18         7.56 o                         
  -3   2   8          2.77          4.62         7.25 o                         
  -2   2   8          3.15         -9.21         9.21 o                         
  -1   2   8         18.95          8.05         7.69 o                         
   0   2   8          9.82          6.56         8.37 o                         
   1   2   8         43.37         37.21         7.63 o                         
   2   2   8          4.63         -7.47         7.47 o                         
   3   2   8          4.34         33.87         9.21 o                         
   4   2   8         13.68          7.90        12.22 o                         
  -5   3   8          1.53         -3.97        10.36 o                         
  -4   3   8          2.75         -7.11         7.11 o                         
  -3   3   8         50.00         48.03         8.70 o                         
  -2   3   8         31.78         19.41         7.19 o                         
  -1   3   8          0.36         10.67         6.81 o                         
   0   3   8          0.79         -8.26         8.26 o                         
   1   3   8          1.04         -2.16         7.99 o                         
   2   3   8          5.02          1.27         8.24 o                         
   3   3   8          0.18          4.79        10.98 o                         
   4   3   8          7.15         13.28        18.66 o                         
  -5   4   8         35.99         24.69        11.69 o                         
  -4   4   8          0.05         -8.43         8.43 o                         
  -3   4   8         37.23         53.79        11.64 o                         
  -2   4   8         39.44         45.60         8.80 o                         
  -1   4   8          0.39         -7.18         7.18 o                         
   0   4   8         47.15         48.66         8.00 o                         
   1   4   8         48.68         40.66         8.28 o                         
   2   4   8          1.38         -8.88         9.29 o                         
   3   4   8          0.01          1.61         9.62 o                         
   4   4   8          0.90         10.37        24.85 o                         
  -4   5   8          0.42         -8.57         8.57 o                         
  -3   5   8          6.15         -7.49        10.84 o                         
  -2   5   8         66.99        101.14         9.69 o                         
  -1   5   8        101.09         96.98         8.33 o                         
   0   5   8         56.18         43.43         8.15 o                         
   1   5   8         20.45         20.08         7.82 o                         
   2   5   8         49.40         51.63        10.10 o                         
   3   5   8          7.01          0.08         9.94 o                         
  -4   6   8         48.15         45.02        12.33 o                         
  -3   6   8         50.30         58.55        17.73 o                         
  -2   6   8         51.20         46.44         7.35 o                         
  -1   6   8          4.75         -0.12         8.44 o                         
   0   6   8         59.14         46.45         7.38 o                         
   1   6   8         98.59        100.44        12.04 o                         
   2   6   8          5.70          4.00         9.63 o                         
   3   6   8          0.92        -11.71        11.71 o                         
  -4   7   8         14.76         -1.44        20.82 o                         
  -3   7   8         10.14          9.34         8.72 o                         
  -2   7   8         38.14         43.73         7.80 o                         
  -1   7   8         76.13         60.95        10.38 o                         
   0   7   8         11.64         11.30        10.58 o                         
   1   7   8          3.22         -4.19         9.39 o                         
   2   7   8         33.08         28.95        14.43 o                         
   3   7   8          0.03          0.91        11.65 o                         
  -3   8   8          0.10         -2.68         8.77 o                         
  -2   8   8         14.95          3.54         9.88 o                         
  -1   8   8         26.40         28.96         7.72 o                         
   0   8   8          0.04          1.26         9.56 o                         
   1   8   8          4.05         -4.83        10.09 o                         
   2   8   8          0.94          7.03        11.21 o                         
  -2   9   8          2.12         -2.36        11.21 o                         
  -1   9   8          6.25         -2.91         9.95 o                         
   0   9   8         38.07         18.01        10.61 o                         
   1   9   8          2.96          4.39        10.74 o                         
  -1  10   8          7.97         -8.92         8.92 o                         
   0  10   8          9.46         -2.37        12.41 o                         
  -4   1   9          0.01         -7.09        11.98 o                         
  -3   1   9          1.45         43.57        20.53 o                         
  -2   1   9         52.08         41.75         9.05 o                         
  -1   1   9         30.71          9.48        11.85 o                         
   0   1   9          9.04          3.34         9.86 o                         
   1   1   9          3.97         -2.47        10.83 o                         
   2   1   9          1.19          3.96        10.32 o                         
   3   1   9          4.69         22.07        33.44 o                         
  -4   2   9         19.89         29.57        21.81 o                         
  -3   2   9         54.34         56.91        24.76 o                         
  -2   2   9         27.34         18.56        16.67 o                         
  -1   2   9         11.84         -3.29         8.84 o                         
   0   2   9         12.12         14.03        10.97 o                         
   1   2   9         30.82         37.66        10.49 o                         
   2   2   9          0.04         12.51        15.49 o                         
  -4   3   9          0.22        400.99        73.07 o                         
  -3   3   9         12.73         23.99        10.27 o                         
  -2   3   9         93.39         94.29        10.03 o                         
  -1   3   9         17.95         25.75        10.32 o                         
   0   3   9         59.47         63.24        10.29 o                         
   1   3   9          1.03          9.10        10.95 o                         
   2   3   9          0.00         -3.69        15.84 o                         
  -3   4   9         30.72          2.62        15.39 o                         
  -2   4   9          5.58         -0.39        16.03 o                         
  -1   4   9          0.09          3.09        10.38 o                         
   0   4   9          0.42         15.37        10.52 o                         
   1   4   9         31.46         34.72        14.67 o                         
   2   4   9         10.44         25.60        12.28 o                         
  -3   5   9          0.70        -11.73        11.73 o                         
  -2   5   9          0.21         11.22        12.42 o                         
  -1   5   9          0.59          5.91        11.79 o                         
   0   5   9         27.46         23.06        15.34 o                         
   1   5   9          0.30         -0.79        11.65 o                         
   2   5   9          0.21          9.99        11.43 o                         
  -2   6   9          1.07          2.17        10.89 o                         
  -1   6   9         18.11         15.29        11.22 o                         
   0   6   9          0.11         -5.20        11.09 o                         
   1   6   9          0.44         -4.49        10.75 o                         
  -1   7   9         12.90          5.81        10.55 o                         
   0   7   9          0.03         -9.23        11.72 o                         
  -1   0  10          0.04         -0.26        31.55 o                         
  -1   1  10          4.64        -68.50        68.50 o                         
                                                                                
